# Supplementary material for: An emerging picture of the seed desiccome: confirmed regulators and newcomers identified using transcriptome comparison
Source: Front Plant Sci. 2013 Dec 11;4:497. doi: 10.3389/fpls.2013.00497 (PMC3859232; doi:10.3389/fpls.2013.00497)
Supplement: Table S1 — List of transcripts that are differentially expressed in relation to desiccation tolerance (DT-UP and DT-DOWN) list (Figure 1). [file DataSheet1.ZIP]

Archive with 4 entries (4 files):
- 69794_Leprince_Data_Sheet_2.XLSX
- 69794_Leprince_Data_Sheet_3.XLSX
- 69794_Leprince_Data_Sheet_4.XLSX
- 69794_Leprince_Data_Sheet_1.XLSX
