# Supplementary material for: An emerging picture of the seed desiccome: confirmed regulators and newcomers identified using transcriptome comparison
Source: Front Plant Sci. 2013 Dec 11;4:497. doi: 10.3389/fpls.2013.00497 (PMC3859232; doi:10.3389/fpls.2013.00497)
Supplement: Table S1 — List of transcripts that are differentially expressed in relation to desiccation tolerance (DT-UP and DT-DOWN) list (Figure 1). [file DataSheet1.ZIP › 69794_Leprince_Data_Sheet_2.XLSX]

## Sheet: upregulated genes
Supplemental table S2
Identification of DT correlating probes corresponding to genes with transcript levels that are affected by the absence of MtABI5 compared to wild type seeds during the re-induction of DT
Probes were identified as 'ABI5-related' when the expression between WT and abi5 mutants -0.5<log2>0.5, and considering only those probes for which transcript levels did not significantly change after PEG-treatment (NS abi5)
										DT list UP					Ratio between PEG treated and untreated germinated radicles of Mtabi5 mutants
probe_id	seq2	Description.BH.SP	BestHit.TAIR10	e-value	Description.BH.TAIR10	Affy.probeset	BIN..global.	BIN..detailed.	Bin.name	WT control log2 intensity	WT PEG log2 intensity	WT P/C	pvalue	32 DAP/ 14DAP	abi5-1 control log2 intensity	abi5-1 PEG log2 intensity	abi5-1 P/C	pvalue	abi5-2 control log2 intensity	abi5-2 PEG log2 intensity	abi5-2 P/C	pvalue	diff PEG abi5/WT	NS and M<0.5 between WT and abi5
Medtr_v1_035688	MEDTR5G088550.1		AT5G35732.1	3e-16	unknown protein; BEST Arabidopsis thaliana protein match is: unknown protein (TAIR:AT2G04795.1); Has 35333 Bl	Mtr.1398.1.S1_s_at	35	35.2	not assigned.unknown	1.28	3.32	1.97	0.000323426	4.21097	1.92	2.61	0.69	0.022974	1.74	2.54	0.8	0.0511819	1.225	NS abi5
Medtr_v1_072878	MT3.5.1S021745		AT4G21790.1	1e-107	TOM1,ATTOM1; tobamovirus multiplication 1	Mtr.11638.1.S1_at	27	27.3.99	RNA.regulation of transcription.unclassified	2.26	4.72	2.4	0.000175875	2.97568	2.14	3.04	0.91	0.00218154	2.36	3.12	0.77	0.00283698	1.56	NS abi5
Medtr_v1_076762	MT3.5.1S030865	Probable salt tolerance-like protein At1g78600 ; Metal-binding Nucleus Repeat Zinc Zinc-finger	AT1G78600.1	5e-76	LZF1,STH3,DBB3; light-regulated zinc finger protein 1	Mtr.6669.1.S1_at	27	27.3.7	RNA.regulation of transcription.C2C2(Zn) CO-like, Constans-like zinc finger family	2.96	5.36	2.33	0.000422621	2.6126	3.34	4.46	1.12	0.0464391	2.45	4.14	1.7	0.110888	0.92	NS abi5
Medtr_v1_030539	MEDTR5G018250.1	Reticulon-like protein B13 ; Endoplasmic reticulum Membrane Transmembrane helix	AT2G23640.1	3e-31	RTNLB13; Reticulan like protein B13	Mtr.43976.1.S1_at	35	35.1	not assigned.no ontology	2.24	5.34	3.04	0.00013361	1.98719	2.57	2.32	-0.25	0.204829	2.94	3.16	0.23	0.189599	3.05	NS abi5
Medtr_v1_029850	MEDTR5G010200.1	Glutamate--cysteine ligase, chloroplastic EC=6.3.2.2 ; ATP-binding Disulfide bond Glutathione biosynthesis Nucleotide-binding Plastid Transit peptide	AT4G23100.2	6e-46	RML1,PAD2,GSH1,CAD2; glutamate-cysteine ligase		21	21.2	redox.ascorbate and glutathione	0.52	3.6	3.01	2.42763e-05	6.54349	-1.08	-0.3	0.79	0.012291	-0.86	-0.56	0.3	0.119256	2.465	NS abi5
Medtr_v1_029852	MEDTR5G010230.1	Glutamate--cysteine ligase, chloroplastic EC=6.3.2.2 ; ATP-binding Disulfide bond Glutathione biosynthesis Nucleotide-binding Plastid Transit peptide	AT4G23100.3	3e-75	GSH1; glutamate-cysteine ligase	Mtr.5743.1.S1_at	21	21.2	redox.ascorbate and glutathione	0.91	4.14	3.17	1.1627e-06	5.42777	-0.75	-0.1	0.66	0.00712928	-0.64	-0.25	0.39	0.122755	2.645	NS abi5
Medtr_v1_029851	MEDTR5G010210.1	Glutamate--cysteine ligase, chloroplastic EC=6.3.2.2 ; ATP-binding Disulfide bond Glutathione biosynthesis Nucleotide-binding Plastid Transit pep	AT4G23100.3	1e-48	GSH1; glutamate-cysteine ligase		21	21.2	redox.ascorbate and glutathione	0.31	3.26	2.89	2.45932e-05	4.25335	-0.71	0.05	0.76	0.00645718	-0.69	-0.2	0.49	0.0967333	2.265	NS abi5
Medtr_v1_083567	MT3.5.1S042994	Proteinase inhibitor ; Acetylation Disulfide bond Protease Serine	AT2G38870.1	4e-14	Serine protease inhibitor, potato inhibitor I-type family protein		20	20.1	stress.biotic	-0.11	2.67	2.72	0.000266005	5.10876	-0.14	0.49	0.64	0.0685889	0.62	1.4	0.79	0.234274	2.005	NS abi5
Medtr_v1_088948	MT3.5.1S053419	Cytochrome P450 83B1 EC=1.14.-.- ; Heme Iron Membrane Metal-binding Monooxygenase Oxidoreductase Transmembrane helix	AT4G31500.1	1e-129	CYP83B1,SUR2,RNT1,RED1,ATR4; cytochrome P450, family 83, subfamily B, polypeptide 1	Mtr.13433.1.S1_at	26	26.1	misc.cytochrome P450	1.01	2.21	1.14	0.000767798	2.51118	0.56	1.02	0.46	0.0316392	1.04	0.51	-0.53	0.0186132	1.175	NS abi5
Medtr_v1_044780	MEDTR7G079970.1	Probable tyrosine-protein phosphatase At1g05000 EC=3.1.3.48 ; Alternative splicing Hydrolase	AT3G02800.1	9e-77	Tyrosine phosphatase family protein	Mtr.49745.1.S1_s_at	35	35.2	not assigned.unknown	2.57	4.01	1.38	0.00632159	1.59101	3.21	3.24	0.03	0.930034	3.5	3.29	-0.2	0.645281	1.465	NS abi5
Medtr_v1_050678	MEDTR8G073950.1	Tyrosine N-monooxygenase EC=1.14.13.41 ; Endoplasmic reticulum Heme Iron Membrane Metal-binding NADP Oxidoreductase Transmembrane helix	AT4G39950.1	1e-162	CYP79B2; cytochrome P450, family 79, subfamily B, polypeptide 2	Mtr.24735.1.S1_at	26	26.1	misc.cytochrome P450	0.38	2.25	1.81	0.000979181	1.94435	-0.66	0.6	1.27	0.0104518	0.14	0.07	-0.07	0.695567	1.21	NS abi5
Medtr_v1_028007	MEDTR4G131740.1	Glucose and ribitol dehydrogenase homolog 1 EC=1.1.1.- ; Oxidoreductase	AT1G54870.1	1e-118	NAD(P)-binding Rossmann-fold superfamily protein	Mtr.3894.1.S1_at	26	26.22	misc.short chain dehydrogenase/reductase (SDR)	0.67	2.71	1.98	2.84294e-05	5.28933	1.2	1.92	0.72	0.00247546	1.75	2.05	0.3	0.0679158	1.47	NS abi5
Medtr_v1_073358	MT3.5.1S022226	Transcription factor bHLH80 ; DNA-binding Nucleus Phosphoprotein regulation	AT1G35460.1	6e-41	basic helix-loop-helix (bHLH) DNA-binding superfamily protein	Mtr.38381.1.S1_at	27	27.3.6	RNA.regulation of transcription.bHLH,Basic Helix-Loop-Helix family	3.78	5.24	1.4	0.00536102	1.52809	4.73	4.74	0.01	0.954976	4.34	4.7	0.36	0.214208	1.215	NS abi5
Medtr_v1_061605	MT3.5.1CHR3D0483						NA			0.72	2.29	1.51	6.63122e-05	3.46462	1.34	1.77	0.43	0.0288711	1.61	2.07	0.46	0.161064	1.065	NS abi5
Medtr_v1_046501	MEDTR7G109350.1	Lipase EC=3.1.1.3 ; Disulfide bond Hydrolase Lipid degradation Signal Zymogen	AT1G02660.1	1e-175	alpha/beta-Hydrolases superfamily protein	Mtr.23321.1.S1_at	11	11.9.2	lipid metabolism.lipid degradation.lipases	0.18	2.22	1.98	0.000106242	2.16383	-0.02	0.74	0.76	0.0121789	0.05	0.58	0.53	0.0269809	1.335	NS abi5
Medtr_v1_074228	MT3.5.1S023100	RING-H2 finger protein ATL57 ; Membrane Metal-binding Transmembrane helix Ubl conjugation pathway Zinc Zinc-finger	AT2G27940.1	3e-23	RING/U-box superfamily protein		27	27.3.12	RNA.regulation of transcription.C3H zinc finger family	-0.65	1.26	1.85	0.00107529	3.69372	-0.39	0.27	0.67	0.00411759	-0.52	0.03	0.55	0.0723148	1.24	NS abi5
Medtr_v1_025959	MEDTR4G091100.1	F-box protein At1g61340	AT1G61340.1	8e-28	F-box family protein	Mtr.684.1.S1_at	29	29.5.11.4.3.2	protein.degradation.ubiquitin.E3.SCF.FBOX	4.01	6	1.93	5.54723e-05	1.00228	4.32	5.23	0.92	0.00468647	4.84	5.42	0.58	0.0159143	1.18	NS abi5
Medtr_v1_027168	MEDTR4G116480.1		AT2G15580.2	2e-07	RING/U-box superfamily protein	Mtr.18037.1.S1_at	27	27.3.12	RNA.regulation of transcription.C3H zinc finger family	3.78	5.85	2	1.32207e-05	2.75819	4.17	5.09	0.93	0.00958022	4.57	5.24	0.68	0.214192	1.195	NS abi5
Medtr_v1_001559	AC232874_1024.1	MADS-box transcription factor 15 ; DNA-binding Nucleus regulation	AT1G22130.1	5e-43	AGL104; AGAMOUS-like 104		27	27.3.24	RNA.regulation of transcription.MADS box transcription factor family	-0.3	1.43	1.67	0.0056155	2.47868	-0.23	0.12	0.36	0.117436	-0.35	0.46	0.82	0.0756487	1.08	NS abi5
Medtr_v1_013146	MEDTR2G093760.1					Mtr.1493.1.S1_at	NA			3.61	5.81	2.14	0.00174403	4.29325	4.2	4.61	0.41	0.349863	3.86	5.32	1.47	0.0461419	1.2	NS abi5
Medtr_v1_000330	AC146711_8.1	Probable serine/threonine-protein kinase WNK11 EC=2.7.11.1 ; ATP-binding Nucleotide-binding Transferase	AT5G55560.1	6e-25	Protein kinase superfamily protein		29	29.4	protein.postranslational modification	1.36	2.5	1.08	0.00316121	2.4158	2.47	2.77	0.31	0.0967961	2.89	2.76	-0.13	0.43584	0.99	NS abi5
Medtr_v1_094628	MT3.5.1S063870	Proteinase inhibitor ; Acetylation Disulfide bond Protease Serine	AT5G43580.1	1e-12	Serine protease inhibitor, potato inhibitor I-type family protein		29	29.5	protein.degradation	-0.5	0.82	1.26	0.00360128	3.65342	-0.38	-0.18	0.21	0.196837	-0.16	0.19	0.35	0.331304	0.98	NS abi5
Medtr_v1_018707	MEDTR3G087530.1	ETHYLENE INSENSITIVE 3-like 5 protein ; Coiled signaling pathway Nucleus Transcription regulation	AT5G65100.1	1e-100	Ethylene insensitive 3 family protein	Mtr.15288.1.S1_at	17	17.5.2	hormone metabolism.ethylene.signal transduction	2.23	4.13	1.83	0.00012724	3.35039	2.23	3.23	1	0.0100755	2.2	2.97	0.77	0.00503753	0.945	NS abi5
Medtr_v1_090697	MT3.5.1S05D1023						NA			2.22	3.4	1.11	0.00262478	1.79774	2.13	2.35	0.23	0.198231	2.32	2.76	0.45	0.263449	0.77	NS abi5
Medtr_v1_003619	CU013523_4.1	Probable amino acid permease 7 ; Alternative splicing Amino-acid transport Cell membrane Symport Transmembrane helix	AT5G23810.1	1e-146	AAP7; amino acid permease 7		34	34.3	transport.amino acids	2.08	3.49	1.35	4.20067e-05	3.55718	2.09	2.8	0.71	0.00210282	1.99	2.48	0.5	0.0313893	0.745	NS abi5
Medtr_v1_010647	MEDTR2G032610.1	Solute carrier family 25 member 44 ; Membrane Mitochondrion inner Polymorphism Repeat Transmembrane helix Transport	AT5G15640.1	1e-86	Mitochondrial substrate carrier family protein		34	34.9	transport.metabolite transporters at the mitochondrial membrane	1.23	2.41	1.11	0.000111929	2.54496	1.37	1.62	0.26	0.0787331	1.1	1.61	0.51	0.0566652	0.725	NS abi5
Medtr_v1_068234	MT3.5.1S011610	CRAL-TRIO domain-containing protein YKL091C ; Phosphoprotein	AT1G14820.3	2e-91	Sec14p-like phosphatidylinositol transfer family protein	Mtr.41039.1.S1_at	28	28.99	DNA.unspecified	3.53	4.71	1.11	0.000699681	1.07578	3.58	4.02	0.45	0.0177016	3.82	4.14	0.33	0.0997444	0.72	NS abi5
Medtr_v1_066575	MT3.5.1CHR8D1153						NA			1.29	2.55	1.2	0.000478032	1.89705	2.01	1.02	-0.98	0.0108874	2.45	1.23	-1.22	0.0296011	2.3	NS abi5
Medtr_v1_095938	MT3.5.1S06D0297						NA			2.22	3.94	1.66	0.00183015	2.59653	2.67	3.02	0.36	0.0512661	3.05	1.96	-1.08	0.106568	2.02	NS abi5
Medtr_v1_095842	MT3.5.1S06D0128						NA			1.65	2.73	1.02	0.00023012	2.26015	2.74	1.59	-1.14	0.00789967	3.04	2.19	-0.85	0.0622918	2.015	NS abi5
Medtr_v1_062847	MT3.5.1CHR4D0899						NA			3	4.58	1.52	0.000121955	2.00526	4.48	3.84	-0.63	0.156923	4.69	3.96	-0.72	0.119418	2.195	NS abi5
Medtr_v1_063588	MT3.5.1CHR5D0308						NA			3.47	4.98	1.44	0.00023311	1.83557	4.98	4.06	-0.91	0.00736065	4.92	4.23	-0.68	0.0700559	2.235	NS abi5
Medtr_v1_061291	MT3.5.1CHR2D1881					Mtr.39631.1.S1_at	NA			1.32	2.97	1.59	2.30104e-05	1.92197	2.47	1.59	-0.87	0.00555493	2.99	2.3	-0.68	0.0235849	2.365	NS abi5
Medtr_v1_060696	MT3.5.1CHR2D0559						NA			4.56	5.97	1.35	0.00231324	1.62452	5.74	4.77	-0.97	0.00991287	5.8	5.16	-0.63	0.164418	2.15	NS abi5
Medtr_v1_059870	MT3.5.1CHR1D0729						NA			3.96	5.25	1.23	0.00206469	1.86616	5.25	4.29	-0.95	0.0154513	5.23	4.61	-0.62	0.198842	2.015	NS abi5
Medtr_v1_101731	MT3.5.1S07D0434						NA			2.45	3.69	1.17	0.00899619	1.0136	3.49	2.24	-1.25	0.00725249	3.07	2.6	-0.46	0.265977	2.025	NS abi5
Medtr_v1_017063	MEDTR3G055640.1					Mtr.21901.1.S1_at	NA			-0.62	3.18	3.73	2.14787e-05	1.97541	-0.8	-0.33	0.47	0.0155827	0.04	0.03	-0.01	0.946714	3.5	NS abi5
Medtr_v1_039567	MEDTR6G059840.1					Mtr.21901.1.S1_at	NA			-0.66	3.33	3.93	8.0372e-06	1.11005	-0.77	-0.28	0.5	0.154173	-0.57	-0.45	0.13	0.333161	3.615	NS abi5
Medtr_v1_062426	MT3.5.1CHR4D0114						NA			1.48	2.8	1.26	0.00147529	1.81532	2.45	1.75	-0.7	0.0345748	2.83	2.18	-0.65	0.123803	1.935	NS abi5
Medtr_v1_059177	MT3.5.1CHR0D0119					Mtr.12231.1.S1_at	NA			2.25	3.41	1.09	0.000239894	1.54984	3.59	3.25	-0.34	0.0741859	3.95	3.32	-0.62	0.0799031	1.57	NS abi5
Medtr_v1_003812	MEDTR1G005580.1	Probable cytochrome c biosynthesis protein ; c-type biogenesis Mitochondrion RNA editing	ATMG00830.1	1e-164	CCB382; cytochrome C biogenesis 382	Mtr.7691.1.S1_at	9	9.6	mitochondrial electron transport / ATP synthesis.cytochrome c	1.26	2.87	1.55	0.000558803	2.24426	1.42	1.86	0.45	0.11364	1.57	0.95	-0.61	0.11736	1.63	NS abi5
Medtr_v1_066623	MT3.5.1CHR8D1258					Mtr.42865.1.S1_at	NA			1.67	3.04	1.3	0.000854729	2.11741	2.54	1.72	-0.82	0.0190894	3.05	2.51	-0.54	0.0930822	1.98	NS abi5
Medtr_v1_059876	MT3.5.1CHR1D0735						NA			-0.3	0.91	1.14	0.000986801	1.52631	0.41	0.03	-0.38	0.0311702	0.24	-0.11	-0.35	0.230821	1.505	NS abi5
Medtr_v1_099863	MT3.5.1S073551						NA			1.16	2.87	1.65	0.000193251	1.18927	1.61	1.94	0.34	0.0702553	1.81	1.65	-0.16	0.835468	1.56	NS abi5
Medtr_v1_083211	MT3.5.1S042634	Pseudouridine-5'-phosphate glycosidase EC=3.2.-.- ; Hydrolase Metal-binding	AT2G21970.1	1e-48	SEP2; stress enhanced protein 2	Mtr.43962.1.S1_at	20	20	stress	0.7	2.11	1.34	0.00849262	2.51546	1.81	1.37	-0.43	0.148881	1.08	0.96	-0.12	0.872524	1.615	NS abi5
Medtr_v1_026041	MEDTR4G092610.1	Protein MAM3 ; Membrane Phosphoprotein Repeat Transmembrane helix Vacuole	AT2G14520.1	0	CBS domain-containing protein with a domain of unknown function (DUF21)	Mtr.42090.1.S1_at	35	35.1	not assigned.no ontology	3.86	4.98	1.06	0.00175543	1.09798	4.18	4.27	0.1	0.504611	4.57	3.97	-0.6	0.0251486	1.31	NS abi5
Medtr_v1_101739	MT3.5.1S07D0443						NA			2.82	4.38	1.49	8.54672e-05	1.02016	3.3	3.82	0.53	0.142802	3.71	3.18	-0.53	0.605178	1.49	NS abi5
Medtr_v1_059546	MT3.5.1CHR1D0036						NA			0.34	1.41	1.01	0.00795542	1.26603	0.62	1.01	0.4	0.018601	1	0.48	-0.51	0.319075	1.065	NS abi5
Medtr_v1_066711	MT3.5.1S010075		AT1G60010.1	5e-36	unknown protein; FUNCTIONS IN: molecular_function unknown; INVOLVED IN: N-terminal protein myristoylation; LO	Mtr.42344.1.S1_at	35	35.2	not assigned.unknown	2.82	4.1	1.22	0.000698425	1.30779	2.7	2.73	0.03	0.912916	3.1	2.8	-0.3	0.272352	1.355	NS abi5
Medtr_v1_050400	MEDTR8G067840.1						NA			1.23	2.43	1.14	0.00698439	1.3116	1.67	1.91	0.25	0.154516	2.05	1.76	-0.28	0.735369	1.155	NS abi5
Medtr_v1_051889	MEDTR8G095430.1						NA			0.48	1.57	1.03	0.00107686	1.05286	0.54	0.74	0.2	0.534536	1.22	0.94	-0.27	0.563156	1.065	NS abi5
Medtr_v1_010710	MEDTR2G033420.1						NA			0.84	2.02	1.12	0.000427226	1.0617	1.03	1.44	0.41	0.0535208	1.51	1.23	-0.27	0.603798	1.05	NS abi5
Medtr_v1_059539	MT3.5.1CHR1D0026						NA			1.87	2.96	1.03	0.00611287	1.13501	2.14	2.41	0.27	0.352393	2.12	1.91	-0.21	0.730868	1	NS abi5
Medtr_v1_047852	MEDTR7TE070690.1	NA	NA	#N/A	NA	NA	NA	NA	NA	1.01	2.18	1.11	0.000244005	1.02602	1.29	1.48	0.2	0.329608	1.69	1.47	-0.21	0.67158	1.115	NS abi5
Medtr_v1_099184	MT3.5.1S072867						NA			1.45	2.88	1.36	0.00111819	1.15377	2.08	2.21	0.13	0.644334	1.92	1.77	-0.15	0.704257	1.37	NS abi5
Medtr_v1_059536	MT3.5.1CHR1D0019						NA			0.81	2.39	1.51	0.000471913	1.33875	1.05	1.33	0.29	0.152417	1.23	1.07	-0.15	0.74463	1.44	NS abi5
Medtr_v1_026591	MEDTR4G104180.1	Thiol protease SEN102 EC=3.4.22.- ; Endoplasmic reticulum Glycoprotein Hydrolase Signal Zymogen	AT3G48350.1	0.001	Cysteine proteinases superfamily protein		29	29.5.3	protein.degradation.cysteine protease	0.83	1.97	1.08	0.0059597	1.63914	0.14	0.3	0.17	0.41273	0.93	0.79	-0.13	0.406746	1.06	NS abi5
Medtr_v1_059552	MT3.5.1CHR1D0042						NA			2.03	3.63	1.53	0.000565193	1.22647	2.05	2.95	0.91	0.00375848	2.44	2.36	-0.08	0.853005	1.115	NS abi5
Medtr_v1_093269	MT3.5.1S062501						NA			0.38	1.68	1.23	0.00680999	2.44733	0.65	0.81	0.16	0.516911	0.82	0.74	-0.07	0.867699	1.185	NS abi5
Medtr_v1_082428	MT3.5.1S041843	Transcription factor bHLH135 ; DNA-binding Nucleus regulation	AT3G28857.1	9e-33	basic helix-loop-helix (bHLH) DNA-binding family protein	Mtr.42126.1.S1_at	35	35.2	not assigned.unknown	2.67	3.94	1.2	7.27364e-05	1.71403	3.5	3.7	0.21	0.145854	3.18	3.12	-0.06	0.6872	1.125	NS abi5
Medtr_v1_008355	MEDTR1TE038320.1	NA	NA	#N/A	NA	NA	NA	NA	NA	0.37	1.7	1.27	0.000247251	1.15054	0.67	1.2	0.53	0.00788984	1.18	1.12	-0.06	0.930316	1.035	NS abi5
Medtr_v1_045202	MEDTR7G085310.1	Thioredoxin-like 1-1, chloroplastic ; Alternative splicing Disulfide bond Electron transport Plastid Redox-active center Transit peptide	AT1G08570.1	3e-91	ACHT4; atypical CYS HIS rich thioredoxin 4	Mtr.50044.1.S1_at	21	21.1	redox.thioredoxin	2.64	4.26	1.56	0.000635583	1.47068	3.16	4.05	0.9	0.00303651	3.52	3.48	-0.04	0.828112	1.13	NS abi5
Medtr_v1_037444	MEDTR5TE057430.1		AT3G43930.1	0.59	BRCT domain-containing DNA repair protein	Mtr.304.1.S1_at	35	35.2	not assigned.unknown	0.1	1.36	1.2	0.00216666	1.73716	0.3	0.41	0.12	0.563188	0.43	0.41	-0.01	0.972325	1.145	NS abi5
Medtr_v1_021333	MEDTR3TE047040.1						NA			0.26	1.63	1.3	7.42406e-05	1.19096	0.55	0.96	0.42	0.0284786	0.9	0.97	0.07	0.863707	1.055	NS abi5
Medtr_v1_053444	MIRMED2PCHR0R1571						NA			2.9	4.62	1.66	0.000575595	1.01424	3.46	4.09	0.63	0.128995	3.47	3.6	0.14	0.870987	1.275	NS abi5
Medtr_v1_099374	MT3.5.1S073058						NA			1.03	2.47	1.37	0.00450397	1.1153	1.52	1.75	0.23	0.43726	1.34	1.5	0.16	0.833582	1.175	NS abi5
Medtr_v1_042581	MEDTR7G024660.1		AT2G41150.2	0.5	unknown protein; FUNCTIONS IN: molecular_function unknown; INVOLVED IN: biological_process unknown; LOCATED I		35	35.2	not assigned.unknown	2.43	4.04	1.55	0.00666288	1.23836	2.56	3.1	0.54	0.0132524	2.54	2.73	0.19	0.555758	1.185	NS abi5
Medtr_v1_009774	MEDTR2G015650.1	GDSL esterase/lipase At5g45910 EC=3.1.1.- ; Glycoprotein Hydrolase Lipid degradation Secreted Signal	AT5G45910.1	1e-110	GDSL-like Lipase/Acylhydrolase superfamily protein		26	26.28	misc.GDSL-motif lipase	-0.57	0.71	1.22	0.00215048	2.02308	-0.67	-0.66	0.02	0.860552	-0.64	-0.42	0.22	0.174689	1.1	NS abi5
Medtr_v1_048573	MEDTR8G013670.1	Pentatricopeptide repeat-containing protein At3g46870	AT3G27750.1	8e-44	FUNCTIONS IN: molecular_function unknown; INVOLVED IN: biological_process unknown; LOCATED IN: chloroplast; E	Mtr.18931.1.S1_at	35	35.2	not assigned.unknown	2.54	3.83	1.22	0.00469737	1.46799	2.76	2.72	-0.03	0.848259	2.49	2.7	0.22	0.692764	1.125	NS abi5
Medtr_v1_074520	MT3.5.1S023392						NA			-0.22	1.33	1.49	0.000534544	1.74752	-0.54	0.03	0.57	0.0194396	-0.1	0.13	0.23	0.594789	1.09	NS abi5
Medtr_v1_061581	MT3.5.1CHR3D0441						NA			1.25	2.7	1.39	0.000132546	2.34204	2.17	2.09	-0.08	0.694457	2.04	2.37	0.33	0.417983	1.265	NS abi5
Medtr_v1_002924	AC235487_16.1	ABC transporter F family member 1 ; ATP-binding Cell membrane Nucleotide-binding Repeat Ubl conjugation	AT5G60790.1	0	ATGCN1,GCN1; ABC transporter family protein		34	34.16	transport.ABC transporters and multidrug resistance systems	1.7	3.6	1.84	3.37067e-05	1.06182	1.49	2.36	0.87	0.00922169	1.78	2.39	0.62	0.0319947	1.095	NS abi5
Medtr_v1_063797	MT3.5.1CHR5D0766						NA			1.87	3.75	1.82	0.00179001	1.91218	2.71	3.32	0.61	0.0200983	2.69	3.33	0.64	0.13031	1.195	NS abi5
Medtr_v1_063414	MT3.5.1CHR4D2210						NA			1.97	3.81	1.77	0.00215156	1.97552	2.84	3.42	0.59	0.0182762	2.66	3.34	0.69	0.110634	1.13	NS abi5
Medtr_v1_063792	MT3.5.1CHR5D0758						NA			2.02	3.89	1.81	0.00143227	1.82581	2.85	3.55	0.7	0.0295251	2.73	3.42	0.7	0.084818	1.11	NS abi5
Medtr_v1_066373	MT3.5.1CHR8D0700						NA			1.86	3.71	1.79	0.00146699	1.74281	2.63	3.25	0.63	0.0388397	2.53	3.27	0.74	0.0707269	1.105	NS abi5
Medtr_v1_064555	MT3.5.1CHR5D2325						NA			1.76	3.71	1.89	0.000894037	1.63527	2.64	3.24	0.6	0.0349995	2.47	3.2	0.74	0.0502353	1.22	NS abi5
Medtr_v1_062642	MT3.5.1CHR4D0504						NA			0.78	2.64	1.79	9.7344e-06	1.0893	1.02	1.76	0.75	0.00306972	0.89	1.64	0.76	0.0465457	1.035	NS abi5
Medtr_v1_063798	MT3.5.1CHR5D0767						NA			2.08	4.09	1.95	0.0014964	1.66867	2.92	3.52	0.61	0.0223752	2.76	3.57	0.81	0.0376742	1.24	NS abi5
Medtr_v1_050559	MEDTR8G072400.1	Tafazzin homolog ; Alternative splicing Membrane Transmembrane helix	AT1G78690.1	1e-109	Phospholipid/glycerol acyltransferase family protein	Mtr.29044.1.S1_at	35	35.1	not assigned.no ontology	2.49	4.6	2.04	1.06162e-05	1.03472	2.86	3.51	0.66	0.0112111	2.74	3.55	0.81	0.0328351	1.305	NS abi5
Medtr_v1_012500	MEDTR2G081590.1	Embryonic abundant protein USP92 ; Glycoprotein Repeat Signal	AT5G25610.1	1e-24	RD22,ATRD22; BURP domain-containing protein	Mtr.51510.1.S1_at	20	20.2.3	stress.abiotic.drought/salt	0.13	2.42	2.23	0.003092	2.21251	0.78	1.83	1.05	0.0136604	0.35	1.21	0.87	0.0219416	1.27	NS abi5
Medtr_v1_094077	MT3.5.1S063315	Inorganic phosphate transporter 1-4 ; Cell membrane Phosphoprotein Symport Transmembrane helix	AT2G38940.1	0	ATPT2,PHT1;4; phosphate transporter 1;4		34	34.7	transport.phosphate	-0.59	1.56	2.09	0.0016562	1.77796	-0.53	0.46	1	0.00134876	-0.59	0.31	0.91	0.0192332	1.135	NS abi5
Medtr_v1_085686	MT3.5.1S050141	Elicitor-responsive protein 3	AT1G09070.1	7e-38	SRC2,(AT)SRC2; soybean gene regulated by cold-2		35	35.1.19	not assigned.no ontology.C2 domain-containing protein	3.38	4.74	1.3	0.00105835	1.00178	3.9	4.84	0.95	0.00329567	4.41	4.67	0.26	0.48135	0.695	NS abi5
Medtr_v1_031542	MEDTR5G030180.1	DNA-directed RNA polymerase III subunit RPC10 ; Antiviral defense Immunity Innate Metal-binding Nucleus Transcription Zinc Zinc-finger	AT4G07950.1	9e-19	DNA-directed RNA polymerase, subunit M, archaeal	Mtr.6435.1.S1_at	27	27.2	RNA.transcription	2.65	4.38	1.66	6.01055e-05	2.4858	2.78	3.12	0.35	0.0747811	2.72	3.7	0.99	0.0346801	0.99	NS abi5
Medtr_v1_101750	MT3.5.1S07D0461	Uncharacterized protein ART3					NA			2.95	4.15	1.14	0.000881123	1.21489	3.91	3.56	-0.35	0.205325	2.99	3.67	0.68	0.200347	0.975	NS abi5
Medtr_v1_056821	MIRMED2PCHR5R3906						NA			0.61	1.78	1.11	0.00297985	1.09851	0.89	1.29	0.41	0.0200078	1.37	1.23	-0.13	0.783856	0.97	NS abi5
Medtr_v1_013148	MEDTR2G093780.1						NA			0.05	1.23	1.11	0.00596658	5.6077	-0.03	0.13	0.17	0.225878	-0.04	0.08	0.12	0.392954	0.965	NS abi5
Medtr_v1_045098	MEDTR7G083930.1		AT2G31410.1	2e-50	unknown protein; Has 1719 Blast hits to 1091 proteins in 184 species: Archae - 5; Bacteria - 24; Metazoa - 55	Mtr.40988.1.S1_at	35	35.2	not assigned.unknown	3.37	4.73	1.29	0.00235637	1.01333	4.09	4.57	0.48	0.143136	4.28	4.47	0.19	0.388487	0.955	NS abi5
Medtr_v1_060978	MT3.5.1CHR2D1173						NA			1.02	2.96	1.87	1.00363e-05	1.00807	1.35	2.23	0.88	0.0010974	1.29	2.25	0.96	0.0192187	0.95	NS abi5
Medtr_v1_023875	MEDTR4G051160.1	30S ribosomal protein S14, chloroplastic ; Plastid Ribonucleoprotein RNA-binding rRNA-binding	ATCG00330.1	4e-41	RPS14; chloroplast ribosomal protein S14	Mtr.39857.1.S1_at	29	29.2.1.1	protein.synthesis.chloroplast/mito - plastid ribosomal protein.chloroplast	1.62	2.8	1.11	0.000124072	1.35236	1.76	2.39	0.64	0.00528185	2.34	2.01	-0.32	0.509778	0.95	NS abi5
Medtr_v1_058085	MIRMED2PCHR7R3115						NA			1.34	2.94	1.54	2.83674e-05	2.58565	1.92	2.12	0.21	0.393864	1.81	2.89	1.08	0.0872794	0.895	NS abi5
Medtr_v1_017295	MEDTR3G061900.1	Transcription factor bHLH84 ; Alternative splicing DNA-binding Nucleus regulation	AT5G61670.2	2e-06	Encodes a close homolog of the Cauliflower OR (Orange) protein. The function of OR is to induce the differen	Mtr.35565.1.S1_at	35	35.2	not assigned.unknown	-0.16	1.3	1.39	0.000804653	1.21762	0	0.43	0.44	0.0134775	0.03	0.58	0.55	0.0324167	0.895	NS abi5
Medtr_v1_061565	MT3.5.1CHR3D0422						NA			2	3.14	1.08	0.00150977	1.03629	2.29	2.98	0.69	0.0045843	2.72	2.44	-0.27	0.576508	0.87	NS abi5
Medtr_v1_066363	MT3.5.1CHR8D0672						NA			2.17	4.2	1.97	0.000118817	1.21327	1.97	2.76	0.8	0.00907586	1.73	3.19	1.46	0.0246485	0.84	NS abi5
Medtr_v1_100767	MT3.5.1S074475	Tubby-like F-box protein 2	AT2G18280.2	1e-17	AtTLP2,TLP2; tubby like protein 2		31	31.1	cell.organisation	1.58	2.84	1.2	0.00089662	1.06333	1.76	2.18	0.42	0.0647737	2.14	2.47	0.34	0.59294	0.82	NS abi5
Medtr_v1_072867	MT3.5.1S021734	CAX-interacting protein 4 ; Metal-binding Nucleus Zinc Zinc-finger	AT2G28910.1	7e-09	CXIP4; CAX interacting protein 4		34	34.21	transport.calcium	0.58	2.46	1.82	0.000238466	2.33046	0.4	1.32	0.92	0.00265429	0.16	1.26	1.1	0.0251252	0.81	NS abi5
Medtr_v1_096615	MT3.5.1S070283						NA			1.17	2.31	1.08	0.000948776	1.94999	1.13	1.44	0.32	0.110879	2.34	2.6	0.26	0.363029	0.79	NS abi5
Medtr_v1_031377	MEDTR5G028020.1		AT1G32160.1	1e-124	Protein of unknown function (DUF760)	Mtr.13309.1.S1_at	35	35.2	not assigned.unknown	0.1	1.54	1.38	0.000908041	1.48774	0.16	0.86	0.7	0.00567457	0.02	0.49	0.48	0.0263157	0.79	NS abi5
Medtr_v1_084667	MT3.5.1S044096	Ribonuclease MRP protein subunit rmp1 ; Membrane Nucleus Phosphoprotein rRNA processing Transmembrane helix	AT1G50910.1	4e-65	unknown protein; Has 1105 Blast hits to 802 proteins in 217 species: Archae - 2; Bacteria - 177; Metazoa - 44		35	35.2	not assigned.unknown	1.49	2.95	1.4	0.000146847	1.13929	1.86	2.68	0.82	0.000949872	2.06	2.5	0.44	0.0181943	0.77	NS abi5
Medtr_v1_046627	MEDTR7G110790.1	Auxin-responsive protein IAA20 ; signaling pathway Nucleus Repressor Transcription regulation	AT2G46990.1	3e-23	IAA20; indole-3-acetic acid inducible 20	Mtr.22904.1.S1_s_at	17	17.2.3	hormone metabolism.auxin.induced-regulated-responsive-activated	3.1	4.73	1.57	6.11017e-05	2.50529	2.63	3.1	0.48	0.078287	2.56	3.7	1.14	0.025557	0.76	NS abi5
Medtr_v1_045331	MEDTR7G086940.1	WUSCHEL-related homeobox 11 ; Alternative splicing Developmental protein DNA-binding Nucleus Transcription regulation	AT3G03660.1	1e-52	WOX11; WUSCHEL related homeobox 11	Mtr.28819.1.S1_at	27	27.3.22	RNA.regulation of transcription.HB,Homeobox transcription factor family	3.6	4.97	1.3	8.2994e-05	1.06576	3.94	4.74	0.81	0.00139007	4.3	4.57	0.27	0.319122	0.76	NS abi5
Medtr_v1_078930	MT3.5.1S033047		AT5G23080.2	0.065	TGH; SWAP (Suppressor-of-White-APricot)/surp domain-containing protein		35	35.1	not assigned.no ontology	-0.27	0.84	1.04	0.00606711	1.74058	0.06	0.63	0.58	0.0499394	0.36	0.35	-0.01	0.961027	0.755	NS abi5
Medtr_v1_079401	MT3.5.1S033522	DTW domain-containing protein 2	AT2G41750.1	6e-75	DTW domain-containing protein		35	35.1	not assigned.no ontology	1.21	2.42	1.14	0.0017797	1.55999	1.47	1.75	0.28	0.258976	1.38	1.88	0.51	0.282264	0.745	NS abi5
Medtr_v1_023459	MEDTR4G034800.1	DNA-directed RNA polymerase subunit alpha EC=2.7.7.6 ; Chloroplast Nucleotidyltransferase Plastid Transcription	ATCG00740.1	1e-129	RPOA; RNA polymerase subunit alpha		27	27.2	RNA.transcription	2.21	3.34	1.07	0.000138363	1.08194	2.08	2.21	0.14	0.680987	2.5	3.03	0.53	0.231298	0.735	NS abi5
Medtr_v1_020480	MEDTR3G116070.1	Protein CUP-SHAPED COTYLEDON 3 ; Developmental DNA-binding Nucleus Transcription regulation	AT1G76420.1	1e-75	CUC3,NAC368,ANAC031; NAC (No Apical Meristem) domain transcriptional regulator superfamily prote	Mtr.51402.1.S1_at	27	27.3.27	RNA.regulation of transcription.NAC domain transcription factor family	0.24	1.56	1.26	0.00258083	1.29036	-0.35	0.33	0.68	0.0294372	0.32	0.84	0.52	0.0379482	0.66	NS abi5
Medtr_v1_047043	MEDTR7G116940.1	Ubiquitin-conjugating enzyme E2-17 kDa EC=6.3.2.19 ; ATP-binding Ligase Nucleotide-binding Ubl conjugation pathway	AT1G64230.2	1e-80	UBC28; ubiquitin-conjugating enzyme 28	Mtr.34144.1.S1_s_at	29	29.5.11.3	protein.degradation.ubiquitin.E2	4.54	6.04	1.44	0.000740785	1.16514	4.8	5.76	0.96	0.000266004	4.95	5.55	0.6	0.02736	0.66	NS abi5
Medtr_v1_083750	MT3.5.1S043177	U6 snRNA-associated Sm-like protein LSm2 ; mRNA processing splicing Nucleus Phosphoprotein Ribonucleoprotein RNA-binding Spliceosome	AT1G03330.1	2e-26	Small nuclear ribonucleoprotein family protein		27	27.1	RNA.processing	2.3	3.78	1.41	0.000287959	1.09033	2.6	3.54	0.94	0.0091113	2.59	3.17	0.59	0.0127997	0.645	NS abi5
Medtr_v1_023889	MEDTR4G051380.1	DNA-directed RNA polymerase subunit alpha EC=2.7.7.6 ; Chloroplast Nucleotidyltransferase Plastid Transcription	ATCG00740.1	1e-154	RPOA; RNA polymerase subunit alpha	Mtr.14041.1.S1_s_at	27	27.2	RNA.transcription	2.35	3.44	1.03	0.000778686	1.12969	2.48	2.87	0.39	0.108216	2.59	2.99	0.4	0.378392	0.635	NS abi5
Medtr_v1_030298	MEDTR5G015230.1	Epithelial cell-transforming sequence 2 oncogene-like ; Guanine-nucleotide releasing factor Polymorphism	AT5G67640.1	1e-07	unknown protein; Has 1807 Blast hits to 1807 proteins in 277 species: Archae - 0; Bacteria - 0; Metazoa - 736		35	35.2	not assigned.unknown	1.2	2.41	1.15	0.000854013	1.28936	1.07	1.65	0.58	0.0207252	1.58	2.05	0.47	0.0886788	0.625	NS abi5
Medtr_v1_010861	MEDTR2G035310.1	Melanoma-associated antigen 1 ; Cytoplasm Polymorphism Tumor	AT1G34770.1	7e-42	CONTAINS InterPro DOMAIN/s: MAGE protein (InterPro:IPR002190); Has 1274 Blast hits to 1260 proteins in 85 spe		35	35.1	not assigned.no ontology	2.71	3.87	1.1	0.00110902	1.16413	3.08	3.6	0.53	0.0088864	2.97	3.41	0.44	0.0629922	0.615	NS abi5
Medtr_v1_065663	MT3.5.1CHR7D1058						NA			1.19	2.35	1.1	0.000531138	2.554	1.62	1.61	-0.01	0.955188	1.39	2.36	0.98	0.120876	0.615	NS abi5
Medtr_v1_061569	MT3.5.1CHR3D0426	Putative uncharacterized protein ycf15 ; Chloroplast Plastid					NA			3.6	5.02	1.36	0.000591593	1.74559	3.55	4.39	0.85	0.000589512	3.84	4.52	0.68	0.107009	0.595	NS abi5
Medtr_v1_078422	MT3.5.1S032535		AT4G03030.1	0.5	Galactose oxidase/kelch repeat superfamily protein		29	29.5.11.4.3.2	protein.degradation.ubiquitin.E3.SCF.FBOX	-0.59	0.64	1.16	0.000170771	1.20576	-0.27	0.28	0.55	0.0116687	-0.15	0.45	0.6	0.0256734	0.585	NS abi5
Medtr_v1_065664	MT3.5.1CHR7D1063						NA			0.99	2.32	1.27	0.000117486	2.69695	1.49	1.88	0.39	0.157658	1.4	2.39	1	0.134917	0.575	NS abi5
Medtr_v1_027152	MEDTR4G116300.1		AT2G12646.1	3e-92	PLATZ transcription factor family protein	Mtr.46508.1.S1_at	NA			3.99	5.35	1.29	0.000200362	1.63451	4.19	4.9	0.72	0.00344142	4.18	4.93	0.76	0.0332509	0.55	NS abi5
Medtr_v1_064711	MT3.5.1CHR5D2706						NA			0	1.25	1.19	0.00174052	1.82281	0.29	0.77	0.48	0.0211433	0.19	1	0.81	0.0038477	0.545	NS abi5
Medtr_v1_033400	MEDTR5G059210.1	Ubiquitin-fold modifier 1 ; Isopeptide bond Ubl conjugation pathway	AT1G77710.1	2e-42	CONTAINS InterPro DOMAIN/s: Ubiquitin-like, Ufm1 (InterPro:IPR005375); Has 244 Blast hits to 244 proteins in 1	Mtr.8690.1.S1_at	35	35.2	not assigned.unknown	3.96	5.46	1.43	7.7237e-05	1.04061	3.99	4.93	0.95	0.00048006	3.39	4.2	0.82	0.0590128	0.545	NS abi5
Medtr_v1_049011	MEDTR8G023100.1	Phenylalanyl-tRNA synthetase alpha chain EC=6.1.1.20 ; Aminoacyl-tRNA ATP-binding Cytoplasm Ligase Magnesium Metal-binding Nucleotide-binding Protein b	AT3G14280.1	1e-11	unknown protein; Has 51 Blast hits to 51 proteins in 13 species: Archae - 0; Bacteria - 0; Metazoa - 0; Fungi -	Mtr.24481.1.S1_at	35	35.2	not assigned.unknown	3.79	4.88	1.03	0.0096193	1.39107	3.99	4.43	0.45	0.0975148	4.04	4.48	0.45	0.0565917	0.58	NS abi5
Medtr_v1_076839	MT3.5.1S030943	Thaumatin-like protein 1 ; Disulfide bond Plant defense Secreted Signal	AT1G20030.2	3e-68	Pathogenesis-related thaumatin superfamily protein	Mtr.6757.1.S1_at	20	20.1	stress.biotic	-0.49	0.71	1.14	0.00914762	1.51478	-0.73	-0.48	0.26	0.0702209	-0.43	-0.36	0.07	0.639601	0.975	NS abi5
Medtr_v1_090702	MT3.5.1S05D1035						NA			3.36	4.75	1.32	0.00042166	2.89432	3.52	4.04	0.53	0.026385	3.75	4.03	0.28	0.312648	0.915	NS abi5
Medtr_v1_089602	MT3.5.1S054079	Transcription factor bHLH130 ; Alternative splicing DNA-binding Nucleus Phosphoprotein regulation	AT2G42280.1	7e-78	basic helix-loop-helix (bHLH) DNA-binding superfamily protein	Mtr.42299.1.S1_at	27	27.3.6	RNA.regulation of transcription.bHLH,Basic Helix-Loop-Helix family	3.2	4.51	1.25	0.000313438	2.5234	3.2	3.92	0.72	0.00135706	3.48	3.96	0.48	0.0438966	0.65	NS abi5
Medtr_v1_025631	MEDTR4G084040.1	Uncharacterized protein yqjG	AT4G19880.1	1e-166	Glutathione S-transferase family protein	Mtr.19399.1.S1_at	26	26.9	misc.glutathione S transferases	3.28	4.71	1.37	4.05182e-05	1.42287	3.38	4.33	0.96	0.000622868	3.54	4.21	0.68	0.00830468	0.55	NS abi5
Medtr_v1_076959	MT3.5.1S031063	B3 domain-containing transcription factor ABI3 ; Abscisic acid signaling pathway Activator Cytoplasm Developmental protein DNA-binding Nucleu	AT3G24650.1	1e-134	ABI3,SIS10; AP2/B3-like transcriptional factor family protein	Mtr.44550.1.S1_at	17	17.1.2	hormone metabolism.abscisic acid.signal transduction	2.56	5.14	2.52	3.66668e-05	1.24788	3.15	4.66	1.51	0.000290031	3.52	4.98	1.46	0.000440433	1.035	ND
Medtr_v1_013068	MEDTR2G089840.1	Uncharacterized protein ycf36 ; Chloroplast Plastid	AT5G67370.1	1e-117	Protein of unknown function (DUF1230)	Mtr.12909.1.S1_at	35	35.2	not assigned.unknown	-0.37	1	1.31	0.00130646	1.18039	-0.39	0.85	1.24	0.0019016	-0.43	0.39	0.83	0.0390003	0.275	ND
Medtr_v1_093585	MT3.5.1S062819	Nuclear transcription factor Y subunit B-3 ; Activator DNA-binding Nucleus regulation	AT4G14540.1	2e-46	NF-YB3; nuclear factor Y, subunit B3	Mtr.4407.1.S1_at	27	27.3.15	RNA.regulation of transcription.CCAAT box binding factor family, HAP3	-0.37	1.25	1.55	0.000500896	2.106	-0.42	1.22	1.65	0.00117613	-0.35	1.27	1.63	0.00425054	-0.09	ND
Medtr_v1_018324	MEDTR3G083270.1					Mtr.27870.1.S1_at	NA			-0.33	1.55	1.81	0.000321881	1.37901	-0.28	1.9	2.18	7.4341e-06	-0.21	1.83	2.04	0.00309597	-0.3	ND
Medtr_v1_006200	MEDTR1G075340.1	Inhibitor of trypsin and hageman factor ; Acetylation Disulfide bond Protease Serine	AT2G38870.1	5e-15	Serine protease inhibitor, potato inhibitor I-type family protein	Mtr.14224.1.S1_at	20	20.1	stress.biotic	0.28	1.9	1.55	0.000210547	2.18381	0.05	2.06	2.01	7.2058e-06	0.35	2.54	2.19	0.0015719	-0.55	ND
Medtr_v1_066754	MT3.5.1S010118	Dehydrin DHN3 ; Stress response	AT3G50970.1	8e-07	LTI30,XERO2; dehydrin family protein	Mtr.8651.1.S1_a_at	20	20.2.99	stress.abiotic.unspecified	2.22	5.97	3.69	2.398e-07	2.51731	1.7	5.03	3.34	0.000186387	1.65	4.94	3.29	0.000822029	0.375	ND
Medtr_v1_076497	MT3.5.1S030599	Glutathione S-transferase DHAR3, chloroplastic EC=2.5.1.18 ; Disulfide bond Glutathionylation Plastid Transit peptide	AT5G16710.1	1e-98	DHAR3; dehydroascorbate reductase 1	Mtr.40092.1.S1_at	21	21.2	redox.ascorbate and glutathione	1.26	5.04	3.72	6.2393e-06	1.1916	1.13	3.79	2.67	7.0757e-06	0.84	4.11	3.27	0.000413823	0.75	ND
Medtr_v1_096565	MT3.5.1S070232	Late embryogenesis abundant protein 1 ; Repeat	AT1G52690.2	1e-14	Late embryogenesis abundant protein (LEA) family protein		33	33.99	development.unspecified	0.09	3.1	2.95	0.000386496	1.12589	0.73	3.22	2.5	0.00649679	-0.43	2.28	2.71	0.000290614	0.345	ND
Medtr_v1_088080	MT3.5.1S052548		AT5G07330.1	1e-34	unknown protein; FUNCTIONS IN: molecular_function unknown; INVOLVED IN: biological_process unknown; LOCATED IN:	Mtr.35625.1.S1_s_at	35	35.2	not assigned.unknown	1.03	5.2	4.11	2.0715e-06	3.5709	1.13	4.7	3.57	4.83079e-05	0.18	4.37	4.2	0.000246421	0.225	ND
Medtr_v1_038297	MEDTR6G007490.1	LanC-like protein 2 ; Cell membrane Cytoplasm Lipoprotein Myristate Nucleus Phosphoprotein Polymorphism	AT2G20770.1	1e-166	GCL2; GCR2-like 2	Mtr.51048.1.S1_at	35	35.1	not assigned.no ontology	1.04	5.33	4.22	2.80693e-05	1.31295	0.99	4.37	3.39	0.000117824	0.6	4.87	4.28	0.000216774	0.385	ND
Medtr_v1_046830	MEDTR7G113640.1	Uncharacterized GPI-anchored protein At3g06035 ; Cell membrane Glycoprotein Lipoprotein Signal	AT1G54860.1	4e-36	Glycoprotein membrane precursor GPI-anchored	Mtr.16328.1.S1_at	35	35.2	not assigned.unknown	1.67	5.23	3.5	2.2951e-06	1.37455	1.36	4.83	3.48	1.27745e-05	1.01	4.66	3.65	0.000173076	-0.065	ND
Medtr_v1_009629	MEDTR2G014040.1	LEAm	AT5G44310.2	4e-32	Late embryogenesis abundant protein (LEA) family protein	Mtr.21257.1.S1_at	35	35.1.22	not assigned.no ontology.late embryogenesis abundant domain-containing protein	3.7	6.91	3.15	1.60421e-05	2.5856	3.48	6.68	3.21	2.09962e-05	2.98	6.82	3.85	0.000131817	-0.38	ND
Medtr_v1_052394	MEDTR8G105590.1	Adagio protein 3 ; Biological rhythms Chromophore Flavoprotein FMN Kelch repeat Nucleus Photoreceptor Sensory transduction Ubl conjugation	AT1G68050.1	0	ADO3,FKF1; flavin-binding, kelch repeat, f box 1	Mtr.1094.1.S1_at	29	29.5.11.4.3.2	protein.degradation.ubiquitin.E3.SCF.FBOX	3.26	5.57	2.25	5.4515e-06	1.10335	2.53	5.68	3.16	1.0123e-06	2.31	5.54	3.23	0.000117866	-0.945	ND
Medtr_v1_087040	MT3.5.1S051500	Phytochrome A ; Chromophore Photoreceptor protein Repeat Sensory transduction Transcription regulation	AT3G03341.1	2e-30	unknown protein; Has 30201 Blast hits to 17322 proteins in 780 species: Archae - 12; Bacteria - 1396; Metazoa - 17	Mtr.41622.1.S1_at	NA			1.86	5.69	3.77	4.478e-07	3.56232	1.83	5.38	3.56	7.0298e-06	1.45	5.29	3.85	8.38926e-05	0.065	ND
Medtr_v1_004647	MEDTR1G019360.1		AT5G42900.3	2e-22	cold regulated gene 27	Mtr.24422.1.S1_at	35	35.2	not assigned.unknown	1.3	3.34	1.98	5.822e-06	2.99668	-0.04	3.17	3.21	4.3285e-06	0.05	2.74	2.69	3.58456e-05	-0.97	ND
Medtr_v1_030665	MEDTR5G019780.1	Vicilin-like antimicrobial peptides 2-2 ; Antibiotic Fungicide Plant defense Secreted Seed storage protein Signal	AT4G36700.1	1e-100	RmlC-like cupins superfamily protein		35	35.1	not assigned.no ontology	3.67	6.85	3.12	2.9721e-06	3.75518	3.49	6.5	3.02	1.23985e-05	3.14	6.4	3.26	2.7104e-05	-0.02	ND
Medtr_v1_029898	MEDTR5G010730.1	Serine/threonine-protein kinase CTR1 EC=2.7.11.1 ; ATP-binding Ethylene signaling pathway Nucleotide-binding Transferase	AT4G23050.1	1e-168	PAS domain-containing protein tyrosine kinase family protein	Mtr.32938.1.S1_at	30	30.6	signalling.MAP kinases	3.62	6.58	2.89	6.79163e-05	3.26154	3.97	6.25	2.28	6.7526e-06	4.01	6.16	2.15	2.0141e-05	0.675	ND
Medtr_v1_045826	MEDTR7G093170.1	PM1	AT5G06760.1	2e-36	LEA4-5; Late Embryogenesis Abundant 4-5	Mtr.5956.1.S1_s_at	33	33.99	development.unspecified	1.35	5.5	4.09	1.89235e-05	2.87482	1.18	5.5	4.32	4.66154e-05	0.93	5.19	4.26	1.9945e-05	-0.2	ND
Medtr_v1_031191	MEDTR5G025800.1	Putative transmembrane protein ORF103 ; Host helix	AT5G45310.1	1e-62	unknown protein; LOCATED IN: endomembrane system; EXPRESSED IN: stem, inflorescence meristem, root, leaf; EXP	Mtr.11561.1.S1_at	35	35.2	not assigned.unknown	1.99	5.88	3.83	8.489e-07	3.19179	1.55	5.03	3.49	1.2152e-06	1.45	5.25	3.8	1.88723e-05	0.185	ND
Medtr_v1_044018	MEDTR7G069980.1	Ferritin-1, chloroplastic EC=1.16.3.1 ; Iron storage Metal-binding Oxidoreductase Plastid Transit peptide	AT5G01600.1	9e-91	ATFER1,FER1; ferretin 1	Mtr.19818.1.S1_at	15	15.2	metal handling.binding, chelation and storage	3	6.16	3.1	1.4556e-06	4.71592	3.57	6.11	2.55	2.0011e-06	3.61	6.59	2.99	1.86379e-05	0.33	ND
Medtr_v1_088743	MT3.5.1S053213	Glycogenin-1 EC=2.4.1.186 ; Acetylation biosynthesis Glycoprotein Manganese Metal-binding Phosphoprotein Transferase	AT1G56600.1	1e-146	AtGolS2,GolS2; galactinol synthase 2	Mtr.43703.1.S1_at	3	3.1.1.1	minor CHO metabolism.raffinose family.galactinol synthases.known	1.28	4.69	3.35	1.4953e-06	3.97745	0.96	4.22	3.27	2.3552e-06	0.99	4.35	3.37	9.715e-06	0.03	ND
Medtr_v1_096005	MT3.5.1S06D0411						NA			1.12	4.51	3.33	1.1143e-06	1.20666	0.7	3.85	3.15	1.5713e-06	0.45	3.36	2.92	8.1276e-06	0.295	ND
Medtr_v1_000858	AC225458_70.1	Vicilin-like antimicrobial peptides 2-2 ; Antibiotic Fungicide Plant defense Secreted Seed storage protein Signal	AT4G36700.1	1e-100	RmlC-like cupins superfamily protein		35	35.1	not assigned.no ontology	3.46	6.81	3.29	3.9037e-06	3.55579	3.14	6.53	3.4	7.99044e-05	2.8	6.21	3.42	7.3612e-06	-0.12	ND
Medtr_v1_072925	MT3.5.1S021792	Sec14 cytosolic factor ; Membrane Nucleus Protein transport	AT4G39170.1	0	Sec14p-like phosphatidylinositol transfer family protein	Mtr.34624.1.S1_at	28	28.99	DNA.unspecified	3.43	6.47	2.97	3.4352e-06	3.63275	3.13	6.48	3.36	7.3116e-06	3.19	6.52	3.33	3.4821e-06	-0.375	ND
Medtr_v1_083970	MT3.5.1S043398		AT5G36100.1	1e-16	unknown protein; BEST Arabidopsis thaliana protein match is: unknown protein (TAIR:AT1G65090.3); Has 57 Blast	Mtr.7496.1.S1_at	35	35.2	not assigned.unknown	3.33	6.14	2.74	1.5272e-06	1.85282	2.15	5.86	3.71	2.554e-07	1.91	5.82	3.91	2.5695e-06	-1.07	ND
Medtr_v1_020579	MEDTR3G117190.1	PM12	AT2G21490.1	4e-13	LEA; dehydrin LEA	Mtr.17102.1.S1_at	20	20.2.99	stress.abiotic.unspecified	2.51	6.63	4.06	2.9964e-06	2.56996	2.38	6.09	3.72	9.365e-07	1.96	6.07	4.12	1.0912e-06	0.14	ND
Medtr_v1_022991	MEDTR4G024000.1	Motility protein A ; Cell inner membrane Chemotaxis Flagellar rotation Hydrogen transport Transmembrane helix	AT2G45380.1	1e-58	FUNCTIONS IN: molecular_function unknown; INVOLVED IN: biological_process unknown; LOCATED IN: cellular_compo	Mtr.9037.1.S1_at	35	35.2	not assigned.unknown	1.13	4.7	3.51	8.0844e-06	1.60267	1.69	4.45	2.76	3.4629e-06	2.36	4.05	1.7	0.0180587	1.28	ND
Medtr_v1_004624	MEDTR1G019110.1	Ethylene-responsive transcription factor ERF008 ; Activator DNA-binding signaling pathway Nucleus regulation	AT2G23340.1	9e-42	DEAR3; DREB and EAR motif protein 3	Mtr.45730.1.S1_at	27	27.3.3	RNA.regulation of transcription.AP2/EREBP, APETALA2/Ethylene-responsive element binding protein family	1.17	5.17	3.93	5.674e-07	1.29709	1.42	3.83	2.41	0.00152098	1.13	4.18	3.05	0.000926481	1.2	ND
Medtr_v1_016606	MEDTR3G044650.1	Motility protein A ; Cell inner membrane Chemotaxis Flagellar rotation Hydrogen transport Transmembrane helix	AT2G45380.1	1e-58	FUNCTIONS IN: molecular_function unknown; INVOLVED IN: biological_process unknown; LOCATED IN: cellular_compo	Mtr.9037.1.S1_at	35	35.2	not assigned.unknown	0.96	4.64	3.61	1.3907e-06	1.68505	1.62	4.43	2.82	3.7745e-06	1.77	4	2.24	2.47403e-05	1.08	ND
Medtr_v1_013839	MEDTR2G103890.1	Uncharacterized protein MJ1426 ; CBS domain Repeat	AT1G80090.1	2e-11	Cystathionine beta-synthase (CBS) family protein		35	35.1	not assigned.no ontology	-0.42	2.33	2.69	0.000665845	3.77083	0.01	1.92	1.91	0.00258375	-0.37	2.09	2.46	0.0178494	0.505	ND
Medtr_v1_040387	MEDTR6G082510.1		AT5G55240.1	3e-12	ATPXG2; ARABIDOPSIS THALIANA PEROXYGENASE 2		33	33.99	development.unspecified	0.02	2.55	2.47	0.00330733	1.98885	0.26	2.09	1.84	0.0146449	-0.07	2.44	2.51	0.00568507	0.295	ND
Medtr_v1_079299	MT3.5.1S033419	7-ethoxycoumarin O-deethylase EC=1.14.-.- ; Heme Iron Metal-binding Monooxygenase Oxidoreductase	AT2G45560.1	1e-121	CYP76C1; cytochrome P450, family 76, subfamily C, polypeptide 1	Mtr.4652.1.S1_at	26	26.1	misc.cytochrome P450	2.11	4.57	2.4	3.8389e-06	4.445	2.4	4.35	1.95	0.000476179	2.17	4.55	2.38	0.00305712	0.235	ND
Medtr_v1_026179	MEDTR4G095330.1		AT2G23110.2	5e-13	Late embryogenesis abundant protein, group 6	Mtr.23151.1.S1_at	35	35.2	not assigned.unknown	1.92	4.77	2.78	1.6252e-06	4.53282	1.93	4.76	2.84	0.000342626	1.29	4.03	2.75	0.000642634	-0.015	ND
Medtr_v1_006993	MEDTR1G090250.1	Oleosin 16 kDa ; Acetylation Lipid droplet Membrane Repeat Transmembrane helix	AT4G25140.1	1e-36	OLEO1,OLE1; oleosin 1	Mtr.38007.1.S1_at	11	11.4	lipid metabolism.TAG synthesis	2.21	5.78	3.51	2.3758e-06	2.67071	1.78	5.45	3.67	9.3204e-06	1.15	4.79	3.64	7.54347e-05	-0.145	ND
Medtr_v1_093522	MT3.5.1S062755	P24 oleosin isoform B ; Lipid droplet Membrane Repeat Transmembrane helix	AT3G01570.1	5e-43	Oleosin family protein	Mtr.31204.1.S1_s_at	11	11.4	lipid metabolism.TAG synthesis	3.27	5.98	2.65	1.3363e-06	4.07663	1.77	5.48	3.72	2.8025e-05	1.08	4.99	3.91	7.48781e-05	-1.165	ND
Medtr_v1_010795	MEDTR2G034550.1	Mitochondrial import inner membrane translocase subunit Tim17-B ; Mitochondrion Protein transport Translocation Transmembrane helix	AT4G16160.2	5e-59	ATOEP16-2,ATOEP16-S; Mitochondrial import inner membrane translocase subunit Tim17/Tim22/Tim2	Mtr.21376.1.S1_at	34	34.23	transport.protein transport mitochondrial membrane (TIM/TOM)	4.26	6.28	1.95	2.39654e-05	2.22266	1.98	5.41	3.44	7.138e-07	2.67	5.17	2.5	3.14956e-05	-1.02	ND
Medtr_v1_026336	MEDTR4G098480.1		AT1G32560.1	2e-16	Late embryogenesis abundant protein, group 1 protein	Mtr.32899.1.S1_at	33	33.99	development.unspecified	1.41	5.35	3.88	1.3104e-06	3.93881	1.09	4.87	3.78	1.08073e-05	0.79	4.94	4.16	2.66844e-05	-0.09	ND
Medtr_v1_045825	MEDTR7G093160.1	D113,II	AT5G06760.1	7e-20	LEA4-5; Late Embryogenesis Abundant 4-5	Mtr.12358.1.S1_at	33	33.99	development.unspecified	2.13	6.05	3.86	4.662e-07	2.50979	1.93	5.36	3.44	8.4979e-06	1.26	5.22	3.96	2.42465e-05	0.16	ND
Medtr_v1_020199	MEDTR3G109190.1	Oleosin 16 kDa ; Acetylation Lipid droplet Membrane Repeat Transmembrane helix	AT2G25890.1	7e-31	Oleosin family protein	Mtr.43014.1.S1_at	11	11.4	lipid metabolism.TAG synthesis	3.85	5.99	2.08	1.58583e-05	2.99403	1.51	5.35	3.84	0.00023042	1.29	5.16	3.87	2.16334e-05	-1.775	ND
Medtr_v1_070157	MT3.5.1S013546					Mtr.30535.1.S1_at	NA			0.31	3.45	3.07	4.0555e-06	3.08782	0.16	3.07	2.92	1.12191e-05	0.23	3.67	3.44	1.69348e-05	-0.11	ND
Medtr_v1_006027	MEDTR1G071710.1	Sucrose-binding protein ; Membrane Signal Sugar transport	AT3G22640.1	6e-44	PAP85; cupin family protein	Mtr.24397.1.S1_at	33	33.1	development.storage proteins	3.68	6.65	2.9	7.0859e-06	3.48341	3.46	6.44	2.99	1.62627e-05	3.2	6.45	3.25	1.24337e-05	-0.22	ND
Medtr_v1_004332	MEDTR1G014110.1		AT4G31830.1	3e-34	unknown protein; Has 42 Blast hits to 42 proteins in 10 species: Archae - 0; Bacteria - 0; Metazoa - 0; Fungi	Mtr.17894.1.S1_at	35	35.2	not assigned.unknown	2.69	6.27	3.52	5.7e-07	3.53306	2.22	6.09	3.88	2.92499e-05	2.17	5.92	3.75	1.08562e-05	-0.295	ND
Medtr_v1_012738	MEDTR2G085410.1		AT5G60760.1	2e-85	P-loop containing nucleoside triphosphate hydrolases superfamily protein	Mtr.41609.1.S1_at	35	35.2	not assigned.unknown	1.23	5.5	4.2	2.6441e-06	5.89692	0.85	4.68	3.84	6.387e-07	0.92	4.43	3.51	9.3608e-06	0.525	ND
Medtr_v1_011860	MEDTR2G062800.1		AT2G21820.1	9e-29	unknown protein; Has 45 Blast hits to 45 proteins in 13 species: Archae - 0; Bacteria - 0; Metazoa - 0; Fungi -	Mtr.22304.1.S1_at	35	35.2	not assigned.unknown	2.9	6.33	3.37	2.3216e-06	3.88134	2.93	6.12	3.2	4.4278e-06	2.58	6.16	3.58	8.9398e-06	-0.02	ND
Medtr_v1_030679	MEDTR5G020060.1		AT5G66780.1	5e-31	unknown protein; Has 1807 Blast hits to 1807 proteins in 277 species: Archae - 0; Bacteria - 0; Metazoa - 736	Mtr.36679.1.S1_s_at	35	35.2	not assigned.unknown	2.26	6.55	4.23	2.1161e-06	3.59036	2.3	6.21	3.91	5.443e-07	1.83	6.35	4.52	8.3492e-06	0.015	ND
Medtr_v1_005821	MEDTR1G061730.1	MP2	AT2G36640.1	1e-53	ATECP63,ECP63; embryonic cell protein 63	Mtr.43533.1.S1_at	33	33.99	development.unspecified	3.46	6.89	3.37	7.6315e-06	3.46886	3.11	6.7	3.59	2.41922e-05	3.08	6.98	3.91	8.3e-06	-0.38	ND
Medtr_v1_022627	MEDTR4G016960.1	EM6	AT2G40170.1	3e-34	ATEM6,GEA6,EM6; Stress induced protein	Mtr.19482.1.S1_at	17	17.1.3	hormone metabolism.abscisic acid.induced-regulated-responsive-activated	2.35	5.72	3.31	5.227e-07	4.35712	2.63	6.02	3.4	1.17905e-05	2.14	6.15	4.01	7.1664e-06	-0.395	ND
Medtr_v1_083614	MT3.5.1S043041	SBP65	AT2G42560.1	3e-19	SBP65	Mtr.9049.1.S1_at	35	35.1.22	not assigned.no ontology.late embryogenesis abundant domain-containing protein	1.58	6.47	4.83	3.893e-06	4.80939	0.94	5.57	4.63	8.0104e-06	0.65	6.08	5.44	6.9247e-06	-0.205	ND
Medtr_v1_024482	MEDTR4G063500.1	Uncharacterized protein ysfE	AT1G07645.1	3e-39	ATDSI-1VOC,DSI-1VOC; dessication-induced 1VOC superfamily protein		13	13.2.3.2	amino acid metabolism.degradation.aspartate family.threonine	1.28	5.07	3.73	5.08584e-05	2.05596	1.24	4.86	3.62	0.000451923	0.38	4.06	3.68	5.7546e-06	0.08	ND
Medtr_v1_093029	MT3.5.1S062260		AT1G16850.1	3e-08	unknown protein; FUNCTIONS IN: molecular_function unknown; INVOLVED IN: response to salt stress; LOCATED IN: en		35	35.2	not assigned.unknown	2.55	5.98	3.36	3.33688e-05	4.5	2	5.89	3.9	3.2441e-06	1.42	5.75	4.33	4.0819e-06	-0.755	ND
Medtr_v1_051782	MEDTR8G094210.1	Solute carrier organic anion transporter family member 2B1 ; Cell membrane Disulfide bond Glycoprotein Phosphoprotein Transmembrane hel	AT1G27990.1	3e-83	unknown protein; BEST Arabidopsis thaliana protein match is: unknown protein (TAIR:AT5G52420.1); Has 86 Blast h		35	35.2	not assigned.unknown	2.67	6.79	4.06	4.526e-07	3.2863	2.48	6.27	3.8	0.000145821	1.97	6.52	4.56	3.3402e-06	-0.12	ND
Medtr_v1_026563	MEDTR4G103840.1	Putative transcriptional regulatory protein C16G5.16 ; Cytoplasm DNA-binding Metal-binding Nucleus Phosphoprotein regulation Zinc	AT3G48510.1	2e-56	unknown protein; BEST Arabidopsis thaliana protein match is: unknown protein (TAIR:AT5G63350.1); Has 98 Blast	Mtr.32638.1.S1_s_at	35	35.2	not assigned.unknown	2.06	6.7	4.58	9.09e-08	3.99557	2.47	6.51	4.04	5.761e-07	1.48	6.74	5.27	3.2249e-06	-0.075	ND
Medtr_v1_084376	MT3.5.1S043805		AT5G42290.1	1e-17	transcription activator-related	Mtr.35775.1.S1_at	27	27.3.99	RNA.regulation of transcription.unclassified	1.88	6.19	4.24	1.6106e-06	4.03293	0.98	4.4	3.43	4.831e-07	0.99	4.35	3.36	2.8844e-06	0.845	ND
Medtr_v1_003183	AC235669_6.1	Protein still life, isoforms C/SIF type 2 ; Alternative splicing Cell junction Developmental Guanine-nucleotide releasing factor Repeat Syna	AT1G07985.1	5e-12	Expressed protein		35	35.2	not assigned.unknown	2.02	6.33	4.25	2.625e-07	3.71209	1.7	5.93	4.24	5.9017e-06	1.23	6	4.77	2.8766e-06	-0.255	ND
Medtr_v1_044786	MEDTR7G080030.1	Seipin ; Endoplasmic reticulum Glycoprotein Membrane Transmembrane helix	AT5G16460.1	4e-81	Putative adipose-regulatory protein (Seipin)	Mtr.23887.1.S1_at	35	35.2	not assigned.unknown	2.88	6.44	3.5	5.219e-07	2.63129	2.58	6.16	3.58	1.2917e-06	2.42	6.12	3.7	2.8576e-06	-0.14	ND
Medtr_v1_023975	MEDTR4G053530.1	Putative poly [ADP-ribose] polymerase 3 EC=2.4.2.30 ; ADP-ribosylation DNA-binding Glycosyltransferase NAD Nucleus	AT5G22470.1	0	NAD+ ADP-ribosyltransferases;NAD+ ADP-ribosyltransferases	Mtr.18552.1.S1_at	29	29.4	protein.postranslational modification	2.69	6.75	3.99	1.9522e-06	4.71833	2.39	6.42	4.04	1.6452e-06	2.05	6.44	4.4	2.5048e-06	-0.23	ND
Medtr_v1_011330	MEDTR2G042580.1	Transmembrane protein 184C ; helix	AT1G23070.1	1e-143	Protein of unknown function (DUF300)		35	35.2	not assigned.unknown	1.87	5.83	3.9	9.564e-07	2.92834	1.42	5.52	4.11	3.434e-07	1.39	5.35	3.96	2.2406e-06	-0.135	ND
Medtr_v1_017956	MEDTR3G077000.1	C2 and GRAM domain-containing protein At5g50170 ; Membrane Repeat Transmembrane helix	AT5G50170.1	0	C2 calcium/lipid-binding and GRAM domain containing protein	Mtr.1596.1.S1_at	35	35.1.19	not assigned.no ontology.C2 domain-containing protein	2.1	5.97	3.81	4.192e-07	2.47044	0.69	4.23	3.55	3.6702e-06	0.82	4.24	3.43	2.0389e-06	0.32	ND
Medtr_v1_032487	MEDTR5G042150.1	Phosphate transporter PHO1 homolog 10 ; Cell membrane Transmembrane helix	AT1G69480.1	0	EXS (ERD1/XPR1/SYG1) family protein		34	34.7	transport.phosphate	0.76	5.14	4.31	1.241e-07	5.0871	0.29	4.08	3.8	2.336e-07	0.15	3.81	3.66	1.4546e-06	0.58	ND
Medtr_v1_017059	MEDTR3G055600.1	Sodium/hydrogen exchanger 4 ; Antiport Glycoprotein Ion transport Membrane Transmembrane helix Vacuole	AT5G55470.1	0	ATNHX3,NHX3; Na+/H+ (sodium hydrogen) exchanger 3	Mtr.28828.1.S1_at	34	34.14	transport.unspecified cations	2.06	5.95	3.83	4.5633e-06	4.91294	1.58	5.74	4.16	8.201e-07	1.29	5.82	4.54	1.2294e-06	-0.52	ND
Medtr_v1_067795	MT3.5.1S011170		AT1G04560.1	5e-71	AWPM-19-like family protein	Mtr.10831.1.S1_at	34	34.99	transport misc	3.25	6.52	3.21	1.4522e-06	4.05853	2.98	6.52	3.54	3.6149e-06	2.48	6.47	3.99	8.667e-07	-0.555	ND
Medtr_v1_045278	MEDTR7G086350.1		AT2G21720.1	0	Plant protein of unknown function (DUF639)	Mtr.2647.1.S1_s_at	35	35.2	not assigned.unknown	1.93	6.24	4.25	1.309e-07	3.30339	1.7	5.98	4.28	5.668e-07	1.34	5.82	4.48	8.263e-07	-0.13	ND
Medtr_v1_080946	MT3.5.1S040350		AT1G16850.1	3e-08	unknown protein; FUNCTIONS IN: molecular_function unknown; INVOLVED IN: response to salt stress; LOCATED IN: en		35	35.2	not assigned.unknown	2.95	6.52	3.51	5.0478e-06	4.26578	2.65	6.39	3.74	1.0197e-05	1.75	6.25	4.5	8.213e-07	-0.61	ND
Medtr_v1_068117	MT3.5.1S011493		AT4G26740.1	8e-93	ATS1,CLO1,ATPXG1; seed gene 1	Mtr.9420.1.S1_s_at	33	33.99	development.unspecified	2.77	6.62	3.78	7.164e-07	3.8943	2.58	6.42	3.84	2.8879e-06	2.23	6.31	4.08	7.702e-07	-0.18	ND
Medtr_v1_084127	MT3.5.1S043555	Universal stress protein A-like protein	AT3G11930.1	6e-55	Adenine nucleotide alpha hydrolases-like superfamily protein	Mtr.45094.1.S1_at	17	17.5.3	hormone metabolism.ethylene.induced-regulated-responsive-activated	1.73	6.1	4.31	1.4617e-06	4.39728	2.17	6.18	4.02	1.867e-07	1.6	6.05	4.46	5.263e-07	0.07	ND
Medtr_v1_030720	MEDTR5G020520.1	Late embryogenesis abundant protein D-29	AT4G36600.1	6e-13	Late embryogenesis abundant (LEA) protein	Mtr.2728.1.S1_at	35	35.1.22	not assigned.no ontology.late embryogenesis abundant domain-containing protein	2.01	6.53	4.45	9.54e-07	2.24256	1.35	6.32	4.98	3.034e-07	0.95	6.03	5.08	4.057e-07	-0.58	ND
Medtr_v1_013840	MEDTR2G103910.1	5'-AMP-activated protein kinase subunit gamma-3 ; Alternative splicing CBS domain Fatty acid biosynthesis Lipid Polymorphism Repeat	AT1G15330.1	1e-118	Cystathionine beta-synthase (CBS) protein; SNF4b	Mtr.42144.1.S1_at	35	35.1	not assigned.no ontology	1.88	6.66	4.72	7.347e-07	6.43618	1.71	6.5	4.79	1.4416e-06	1.14	6.54	5.41	2.918e-07	-0.38	ND
Medtr_v1_060075	MT3.5.1CHR1D1170						NA			1.27	2.39	1.06	0.00290588	1.65321	2.59	3.12	0.54	0.00607581	2.48	3.34	0.86	0.0571113	0.36	ND
Medtr_v1_044984	MEDTR7G082570.1	Putative glutamine amidotransferase-like protein RP404	AT5G38200.1	0	Class I glutamine amidotransferase-like superfamily protein	Mtr.12958.1.S1_at	35	35.2	not assigned.unknown	2.49	4.62	2.07	0.000641494	2.16445	2.46	3.8	1.34	0.000115052	3.17	3.34	0.17	0.558523	1.315	ND
Medtr_v1_094815	MT3.5.1S064058	Cytochrome P450 71B37 EC=1.14.-.- ; Heme Iron Membrane Metal-binding Monooxygenase Oxidoreductase Transmembrane helix	AT3G26330.1	2e-63	CYP71B37; cytochrome P450, family 71, subfamily B, polypeptide 37		26	26.1	misc.cytochrome P450	1.36	3.83	2.41	1.0022e-05	4.34466	-0.22	1.76	1.99	7.45102e-05	-0.37	0.36	0.73	0.0203175	1.05	ND
Medtr_v1_046496	MEDTR7G109280.1		AT1G02700.1	3e-43	unknown protein; FUNCTIONS IN: molecular_function unknown; INVOLVED IN: biological_process unknown; LOCATED IN: m	Mtr.23325.1.S1_at	35	35.2	not assigned.unknown	1.78	4.51	2.67	0.000383455	4.38157	2.11	3.78	1.68	0.00118077	2.48	3.25	0.78	0.0312264	1.44	ND
Medtr_v1_072625	MT3.5.1S021490	E3 ubiquitin-protein ligase BRE1 EC=6.3.2.- ; Chromatin regulator Coiled Metal-binding Nucleus Ubl conjugation pathway Zinc Zinc-finger	AT1G03470.2	1e-34	Kinase interacting (KIP1-like) family protein	Mtr.30069.1.S1_at	29	29.4	protein.postranslational modification	0.64	2.81	2.11	1.48376e-05	1.46776	0.52	1.75	1.24	8.82219e-05	0.74	1.56	0.82	0.00119162	1.08	ND
Medtr_v1_066837	MT3.5.1S010203	Putative ring-cleaving dioxygenase mhqE EC=1.13.11.- ; Aromatic hydrocarbons catabolism Cytoplasm Detoxification Iron Metal-binding Oxidoreductas	AT2G28420.1	3e-33	Lactoylglutathione lyase / glyoxalase I family protein		13	13.2.3.2	amino acid metabolism.degradation.aspartate family.threonine	-0.12	2.32	2.38	8.48884e-05	4.4262	-0.89	0.5	1.4	0.00452473	-0.46	0.5	0.97	0.0016946	1.195	ND
Medtr_v1_001534	AC231371_8.1	TGACG-sequence-specific DNA-binding protein TGA-2.1 ; Activator Coiled Nucleus Transcription regulation	AT4G18650.1	7e-58	transcription factor-related		27	27.3.67	RNA.regulation of transcription.putative transcription regulator	0.4	3.21	2.75	0.00319485	1.97354	0.26	1.94	1.69	2.41807e-05	0.18	1.82	1.65	0.0247668	1.08	ND
Medtr_v1_005370	MEDTR1G041820.1	Carboxylesterase BioH EC=3.1.1.1 ; Biotin biosynthesis Cytoplasm Hydrolase Serine				Mtr.1057.1.S1_at	NA			-0.23	2.57	2.74	0.000220899	3.79498	-0.72	0.83	1.56	0.000414938	-0.42	0.8	1.22	0.0127431	1.35	ND
Medtr_v1_068641	MT3.5.1S012019	UPF0496 protein At1g20180 ; Alternative splicing Membrane Transmembrane helix	AT1G20180.1	3e-66	Protein of unknown function (DUF677)		35	35.2	not assigned.unknown	0.12	3.17	2.98	3.6535e-06	1.63816	0.04	1.28	1.24	0.00268386	-0.33	1.07	1.4	0.000843186	1.66	ND
Medtr_v1_004965	MEDTR1G025490.1		AT1G75810.1	1e-24	unknown protein; FUNCTIONS IN: molecular_function unknown; INVOLVED IN: biological_process unknown; LOCATED I	Mtr.5445.1.S1_at	35	35.2	not assigned.unknown	1.57	4.95	3.32	3.6481e-06	3.06574	1.54	3.84	2.31	0.000164138	2.06	3.76	1.7	0.00303298	1.315	ND
Medtr_v1_095419	MT3.5.1S064666	Transposon Ty3-G Gag-Pol polyprotein EC=3.4.23.- EC=2.7.7.49 EC=2.7.7.7 EC=3.1.26.4 ; Aspartyl protease ATP-binding Capsid maturation Cytoplasm	ATMG00860.1	7e-21	ORF158; DNA/RNA polymerases superfamily protein		35	35.2	not assigned.unknown	1.04	3.73	2.63	3.57519e-05	2.27727	1.08	2.83	1.76	0.00282062	0.81	2.25	1.44	0.00268751	1.03	ND
Medtr_v1_087614	MT3.5.1S052078	Acyl-protein thioesterase 2 EC=3.1.2.- ; Cytoplasm Fatty acid metabolism Hydrolase Lipid	AT1G52700.1	1e-103	alpha/beta-Hydrolases superfamily protein		11	11.8	lipid metabolism.'exotics' (steroids, squalene etc)	0.08	2.46	2.32	3.56878e-05	3.85591	0.29	1.69	1.41	0.000156369	0.17	1.32	1.16	0.0025161	1.035	ND
Medtr_v1_029854	MEDTR5G010250.1	Glutamate--cysteine ligase, chloroplastic EC=6.3.2.2 ; ATP-binding Disulfide bond Glutathione biosynthesis Nucleotide-binding Plastid Transit peptide	AT4G23100.3	0	GSH1; glutamate-cysteine ligase	Mtr.43698.1.S1_s_at	21	21.2	redox.ascorbate and glutathione	1.26	5.81	4.49	2.858e-07	6.47179	0.23	3.57	3.35	5.982e-07	0	3.18	3.18	0.00141236	1.225	ND
Medtr_v1_049025	MEDTR8G023290.1		AT1G02700.1	2e-17	unknown protein; FUNCTIONS IN: molecular_function unknown; INVOLVED IN: biological_process unknown; LOCATED IN: m	Mtr.14396.1.S1_at	35	35.2	not assigned.unknown	1.13	3.85	2.66	1.8949e-06	2.72112	1.53	2.96	1.44	4.72613e-05	1.79	3.24	1.45	0.000969743	1.215	ND
Medtr_v1_027334	MEDTR4G120040.1	Late embryogenesis abundant protein Lea5 ; Stress response	AT4G15910.1	5e-12	ATDI21,DI21; drought-induced 21	Mtr.47184.1.S1_at	20	20.2.3	stress.abiotic.drought/salt	1.83	4.82	2.93	6.9935e-06	3.76187	2.62	4.45	1.84	0.000269008	2.62	4.17	1.55	0.000488559	1.235	ND
Medtr_v1_044040	MEDTR7G070220.1	Dehydration-responsive element-binding protein 2C ; Abscisic acid signaling pathway Activator DNA-binding Nucleus Stress response Transcri	AT2G40340.1	7e-39	DREB2C,AtERF48; Integrase-type DNA-binding superfamily protein	Mtr.45232.1.S1_at	27	27.3.3	RNA.regulation of transcription.AP2/EREBP, APETALA2/Ethylene-responsive element binding protein family	1.62	6.28	4.59	1.171e-07	2.84714	2.4	5.71	3.31	9.247e-07	2.66	5.69	3.04	0.000437555	1.415	ND
Medtr_v1_038519	MEDTR6G012830.1	Arginyl-tRNA synthetase EC=6.1.1.19 ; Aminoacyl-tRNA ATP-binding Cytoplasm Ligase Nucleotide-binding Protein biosynthesis	AT5G39530.1	5e-48	Protein of unknown function (DUF1997)	Mtr.21790.1.S1_at	35	35.2	not assigned.unknown	0.2	4.19	3.93	3.4391e-06	1.78129	-0.19	2.52	2.71	1.1814e-06	-0.53	1.84	2.38	0.000345385	1.385	ND
Medtr_v1_020193	MEDTR3G109120.1	Probable nucleoredoxin 3 EC=1.8.1.8 ; NAD Oxidoreductase Repeat	AT4G31240.2	1e-139	protein kinase C-like zinc finger protein	Mtr.43364.1.S1_at	35	35.2	not assigned.unknown	2	5	2.94	4.7725e-06	1.69862	2.49	4.79	2.3	5.2059e-06	2.76	4.11	1.35	0.000186651	1.115	ND
Medtr_v1_046552	MEDTR7G109920.1	Glycogenin-2 EC=2.4.1.186 ; Alternative splicing biosynthesis Glycoprotein Polymorphism Transferase	AT2G47180.1	1e-160	AtGolS1,GolS1; galactinol synthase 1	Mtr.25494.1.S1_at	3	3.1.1.1	minor CHO metabolism.raffinose family.galactinol synthases.known	2.03	5.56	3.46	4.5781e-06	3.08482	1.16	3.56	2.41	3.57798e-05	1.28	2.93	1.65	0.0001238	1.43	ND
Medtr_v1_035510	MEDTR5G086390.1		AT5G02220.1	0.002	unknown protein; Has 30201 Blast hits to 17322 proteins in 780 species: Archae - 12; Bacteria - 1396; Metazoa - 17	Mtr.25098.1.S1_at	35	35.2	not assigned.unknown	0.24	3.84	3.53	1.28223e-05	5.78489	-0.48	2.05	2.53	9.26e-06	-0.38	2.14	2.52	4.81458e-05	1.005	ND
Medtr_v1_077317	MT3.5.1S031423	Monoglyceride lipase EC=3.1.1.23 ; Fatty acid biosynthesis Hydrolase Lipid degradation metabolism Serine esterase	AT1G73480.1	1e-134	alpha/beta-Hydrolases superfamily protein	Mtr.43897.1.S1_at	35	35.1	not assigned.no ontology	0.74	5.8	4.99	6.4827e-06	4.89347	1.81	5.69	3.88	7.91e-07	1.33	5.11	3.78	1.65588e-05	1.16	ND
Medtr_v1_094706	MT3.5.1S063948		AT3G10020.1	2e-36	unknown protein; FUNCTIONS IN: molecular_function unknown; INVOLVED IN: response to oxidative stress, anaerobic	Mtr.30892.1.S1_at	35	35.2	not assigned.unknown	0.38	4.96	4.51	4.21702e-05	4.75342	0.52	4.23	3.71	6.7221e-06	0.55	3.54	2.99	7.8681e-06	1.16	ND
Medtr_v1_045242	MEDTR7G085930.1	Anthranilate N-benzoyltransferase protein 2 EC=2.3.1.144 ; Acyltransferase Flavonoid biosynthesis	AT2G19070.1	9e-75	SHT; spermidine hydroxycinnamoyl transferase	Mtr.20618.1.S1_s_at	16	16.2	secondary metabolism.phenylpropanoids	0.94	2.62	1.62	0.0014631	2.27854	1.37	2.68	1.31	0.000328796	2.53	2.73	0.2	0.496604	0.865	ND
Medtr_v1_051550	MEDTR8G091510.1	UPF0293 protein C16orf42 homolog ; Membrane Phosphoprotein Transmembrane helix	AT5G10070.1	4e-92	RNase L inhibitor protein-related	Mtr.38425.1.S1_at	27	27.2	RNA.transcription	4.93	6.16	1.17	0.000156131	1.12751	5.05	6.14	1.1	0.000591989	5.39	5.98	0.6	0.0223616	0.32	ND
Medtr_v1_024978	MEDTR4G073090.1	Uncharacterized protein C757.02c	AT4G24220.1	2e-79	VEP1,AWI31; NAD(P)-binding Rossmann-fold superfamily protein	Mtr.23937.1.S1_at	35	35.2	not assigned.unknown	0.98	2.1	1.06	0.00221396	3.03236	0.51	1.67	1.16	0.000875482	1.1	1.8	0.71	0.149559	0.125	ND
Medtr_v1_094387	MT3.5.1S063629	Expansin-A1 ; Alternative splicing Cell wall biogenesis/degradation Disulfide bond Membrane Secreted Signal	AT1G69530.4	1e-67	ATEXPA1,EXP1,AT-EXP1,ATEXP1,ATHEXPALPHA1.2, EXPA1; expansin A1		10	10.7	cell wall.modification	0.37	1.68	1.24	0.00736004	5.56486	0.89	2	1.12	0.00118983	0.91	1.7	0.79	0.0163947	0.285	ND
Medtr_v1_068421	MT3.5.1S011799	N-alpha-acetyltransferase 50, NatE catalytic subunit EC=2.3.1.- ; Acyltransferase Cytoplasm Developmental protein	AT2G06025.1	2e-92	Acyl-CoA N-acyltransferases (NAT) superfamily protein	Mtr.10806.1.S1_at	35	35.1	not assigned.no ontology	2.77	4.73	1.9	0.000170251	1.53161	2.95	4.1	1.16	0.000354245	3.27	4.07	0.81	0.0205548	0.915	ND
Medtr_v1_083808	MT3.5.1S043235	Chitotriosidase-1 EC=3.2.1.14 ; Alternative splicing Carbohydrate metabolism Chitin degradation Chitin-binding Disulfide bond Glycoprotein Gly	AT4G19810.1	3e-83	Glycosyl hydrolase family protein with chitinase insertion domain	Mtr.33283.1.S1_at	20	20.1	stress.biotic	0.27	2	1.67	9.76851e-05	1.00581	0.15	1.18	1.03	0.000250282	0.73	1.57	0.85	0.0235288	0.73	ND
Medtr_v1_013278	MEDTR2G096420.1					Mtr.50772.1.S1_at	NA			-0.3	0.97	1.2	0.000258846	1.62226	-0.49	0.81	1.3	0.000355208	-0.03	0.87	0.9	0.0017452	0.1	ND
Medtr_v1_052024	MEDTR8G100000.1	Dual specificity protein phosphatase 3 EC=3.1.3.16 EC=3.1.3.48 ; Hydrolase Nucleus	AT5G23720.1	0	PHS1; dual specificity protein phosphatase family protein	Mtr.16099.1.S1_at	29	29.4	protein.postranslational modification	3.75	4.9	1.09	0.0018108	1.0291	3.52	4.75	1.23	0.000247061	3.79	4.7	0.92	0.00291413	0.015	ND
Medtr_v1_033528	MEDTR5G061270.1	Zinc finger protein 622 ; Cytoplasm Metal-binding Nucleus Phosphoprotein Repeat Zinc-finger	AT4G31420.2	2e-55	Zinc finger protein 622		27	27.3.11	RNA.regulation of transcription.C2H2 zinc finger family	1.9	3.62	1.66	8.68927e-05	1.29246	1.75	3.17	1.42	0.00019437	2.42	3.36	0.94	0.00238319	0.48	ND
Medtr_v1_001911	AC233571_12.1	Putative F-box protein At1g47790	AT1G47790.1	3e-08	F-box and associated interaction domains-containing protein		29	29.5.11.4.3.2	protein.degradation.ubiquitin.E3.SCF.FBOX	-0.04	1.74	1.72	0.000187664	1.61968	0.1	1.13	1.03	0.000227846	0.31	1.25	0.95	0.00311396	0.73	ND
Medtr_v1_069913	MT3.5.1S013299	Probable purine permease 10 ; Membrane Transmembrane helix	AT4G18210.1	1e-114	ATPUP10,PUP10; purine permease 10	Mtr.13692.1.S1_at	34	34.1	transport.nucleotides	-0.26	1.25	1.45	9.13149e-05	3.20545	-0.58	0.63	1.22	0.00171279	-0.53	0.45	0.99	0.053028	0.345	ND
Medtr_v1_022277	MEDTR4G010130.1	Centromere-associated protein E ; Alternative splicing ATP-binding Cell cycle division Chromosome Coiled Cytoplasm Cytoskeleton Development	AT1G17870.1	0	ATEGY3,EGY3; ethylene-dependent gravitropism-deficient and yellow-green-like 3	Mtr.46877.1.S1_at	35	35.2	not assigned.unknown	-0.08	1.56	1.58	0.00423087	4.35871	0.29	1.62	1.34	7.43854e-05	0.28	1.56	1.28	0.0230239	0.27	ND
Medtr_v1_004553	MEDTR1G018180.1	U-box domain-containing protein 4 EC=6.3.2.- ; Coiled Ligase Phosphoprotein Repeat Ubl conjugation pathway	AT3G01400.1	1e-154	ARM repeat superfamily protein	Mtr.12891.1.S1_at	35	35.1.3	not assigned.no ontology.armadillo/beta-catenin repeat family protein	4.91	6.68	1.71	9.05113e-05	1.32139	4.88	6.42	1.55	7.97618e-05	4.55	6.19	1.64	0.0189007	0.115	ND
Medtr_v1_057931	MIRMED2PCHR7R1972						NA			0.84	2.18	1.28	0.000229915	3.44684	0.38	1.67	1.3	0.000337987	0.81	1.88	1.07	0.00570023	0.095	ND
Medtr_v1_051904	MEDTR8G095600.1	Glutamyl-tRNA(Gln) amidotransferase subunit A EC=6.3.5.- ; ATP-binding Ligase Nucleotide-binding Protein biosynthesis	AT5G07360.1	0	Amidase family protein	Mtr.28849.1.S1_at	26	26.8	misc.nitrilases, *nitrile lyases, berberine bridge enzymes, reticuline oxidases, troponine reductases	2.01	3.45	1.37	3.56318e-05	1.75839	2.58	3.66	1.08	0.00095965	2.33	3.58	1.25	0.00529913	0.205	ND
Medtr_v1_084462	MT3.5.1S043891		AT5G43755.1	0.081	BEST Arabidopsis thaliana protein match is: Polynucleotidyl transferase, ribonuclease H-like superfamily prot		35	35.2	not assigned.unknown	0.23	3.14	2.85	5.2669e-06	4.81289	-0.08	2.27	2.35	2.6434e-06	-0.02	1.55	1.57	0.00502366	0.89	ND
Medtr_v1_014057	MEDTR2TE019390.1	NA	NA	#N/A	NA	NA	NA	NA	NA	0.33	2.64	2.24	6.8937e-06	4.07758	0.21	1.96	1.75	0.00013148	0.39	1.82	1.43	0.00477173	0.65	ND
Medtr_v1_034784	MEDTR5G077580.1	Probable inositol transporter 2 ; Membrane Symport Transmembrane helix	AT1G30220.1	0	ATINT2,INT2; inositol transporter 2		34	34.2	transporter.sugars	-0.12	2.43	2.48	0.000126545	1.94061	0.01	1.84	1.84	1.72764e-05	-0.13	1.7	1.84	0.0047488	0.64	ND
Medtr_v1_010220	MEDTR2G025410.1		AT1G12020.1	2e-40	unknown protein; BEST Arabidopsis thaliana protein match is: unknown protein (TAIR:AT1G62422.1); Has 89 Blast h	Mtr.20696.1.S1_at	35	35.2	not assigned.unknown	2.27	4.01	1.67	0.00136958	1.72445	2.19	4.38	2.2	0.000282909	2.6	3.91	1.31	0.00430543	-0.085	ND
Medtr_v1_061385	MT3.5.1CHR3D0101						NA			0.08	1.76	1.62	0.000266075	1.55654	0.03	1.54	1.51	3.81749e-05	0.21	1.61	1.41	0.0041247	0.16	ND
Medtr_v1_017998	MEDTR3G077460.1	Cytochrome P450 71A1 EC=1.14.-.- ; Endoplasmic reticulum Fruit ripening Heme Iron Membrane Metal-binding Microsome Monooxygenase Oxidoredu	AT3G48270.1	6e-89	CYP71A26; cytochrome P450, family 71, subfamily A, polypeptide 26	Mtr.51055.1.S1_at	26	26.1	misc.cytochrome P450	0.01	1.64	1.57	0.000176375	4.87138	-0.25	1.31	1.57	0.000321917	-0.39	1.45	1.85	0.00370262	-0.14	ND
Medtr_v1_072927	MT3.5.1S021794	F-box protein At1g67340 ; Nucleus Ubl conjugation pathway	AT1G67340.1	1e-139	HCP-like superfamily protein with MYND-type zinc finger	Mtr.43634.1.S1_at	27	27.3.99	RNA.regulation of transcription.unclassified	1.99	4.1	2.05	0.000133303	2.51597	2.07	3.8	1.74	0.000936609	2.49	4.07	1.58	0.00303357	0.39	ND
Medtr_v1_087963	MT3.5.1S052431	Non-specific lipid-transfer protein 2 ; Disulfide bond Lipid-binding Signal Stress response Transport	AT4G33355.1	1e-09	Bifunctional inhibitor/lipid-transfer protein/seed storage 2S albumin superfamily protein	Mtr.39772.1.S1_at	26	26.21	misc.protease inhibitor/seed storage/lipid transfer protein (LTP) family protein	-0.16	1.85	1.95	0.000943494	5.5345	-0.1	2.03	2.13	2.87236e-05	0.79	2.3	1.51	0.00277417	0.13	ND
Medtr_v1_084111	MT3.5.1S043539	Abscisic acid 8'-hydroxylase 2 EC=1.14.13.93 ; Heme Iron Membrane Metal-binding Monooxygenase NADP Oxidoreductase Stress response Transm	AT2G29090.2	1e-163	CYP707A2; cytochrome P450, family 707, subfamily A, polypeptide 2	Mtr.27729.1.S1_at	26	26.1	misc.cytochrome P450	0.45	2.68	2.16	0.0073876	2.9773	0.35	2.98	2.63	1.15923e-05	0.14	2.16	2.02	0.00273822	-0.165	ND
Medtr_v1_087297	MT3.5.1S051758	Uncharacterized protein At1g15400 ; Alternative splicing Phosphoprotein	AT1G80180.1	3e-20	unknown protein; FUNCTIONS IN: molecular_function unknown; INVOLVED IN: biological_process unknown; LOCATED I	Mtr.12961.1.S1_at	35	35.2	not assigned.unknown	1.26	3.18	1.86	5.63744e-05	3.38503	0.89	2.75	1.86	5.47229e-05	1.37	2.52	1.15	0.00218091	0.355	ND
Medtr_v1_018005	MEDTR3G077570.1	Glutaredoxin-C1 ; Cytoplasm Disulfide bond Electron transport Redox-active center	AT5G63030.1	2e-44	Thioredoxin superfamily protein	Mtr.50976.1.S1_at	21	21.4	redox.glutaredoxins	3.26	5.86	2.54	5.76625e-05	1.61634	3.15	4.89	1.75	0.00011202	3.51	4.87	1.37	0.00209797	0.98	ND
Medtr_v1_016925	MEDTR3G051460.1	Peptide methionine sulfoxide reductase A1 EC=1.8.4.11 ; Cytoplasm Oxidoreductase	AT5G61640.1	4e-92	PMSR1,ATMSRA1; peptidemethionine sulfoxide reductase 1	Mtr.11716.1.S1_at	29	29.4	protein.postranslational modification	1.8	3.73	1.87	0.00252674	2.02777	1.77	2.99	1.22	0.00039695	1.91	2.91	1.01	0.00204162	0.755	ND
Medtr_v1_025337	MEDTR4G079720.1	Replicase polyprotein 1ab EC=3.4.19.12 EC=3.4.22.69 EC=3.4.22.- EC=2.7.7.48 EC=3.6.4.12 EC=3.6.4.13 EC=3.1.13.- EC=3.1.-.- EC=2.1.1.- ; ATP-binding Endo	AT2G31130.1	9e-19	unknown protein; Has 116 Blast hits to 113 proteins in 44 species: Archae - 0; Bacteria - 3; Metazoa - 21; Fu	Mtr.16170.1.S1_at	35	35.2	not assigned.unknown	1.01	2.73	1.66	0.00181717	1.04269	1.07	2.88	1.82	2.63123e-05	0.97	2.78	1.81	0.00201997	-0.155	ND
Medtr_v1_101697	MT3.5.1S07D0382						NA			0.91	3.21	2.24	0.000136939	4.97789	0.91	2.69	1.79	6.9453e-05	1.16	2.52	1.37	0.00199161	0.66	ND
Medtr_v1_011317	MEDTR2G042420.1	Adipocyte plasma membrane-associated protein ; Glycoprotein Signal-anchor Transmembrane helix	AT3G51420.1	9e-41	SSL4,ATSSL4; strictosidine synthase-like 4	Mtr.37719.1.S1_at	16	16.4.1	secondary metabolism.N misc.alkaloid-like	2.66	4.35	1.62	0.000243643	3.00641	0.95	2.58	1.63	0.000548462	1.89	3.12	1.23	0.00188228	0.19	ND
Medtr_v1_074420	MT3.5.1S023292		AT3G07150.1	1e-38	unknown protein; Has 19 Blast hits to 19 proteins in 8 species: Archae - 0; Bacteria - 0; Metazoa - 0; Fungi -		35	35.2	not assigned.unknown	0.77	2.88	2.05	4.65191e-05	3.39613	0.71	2.12	1.42	0.000558486	0.85	2.59	1.74	0.0018652	0.47	ND
Medtr_v1_050193	MEDTR8G063100.1		AT1G36160.2	0.37	ACC1; acetyl-CoA carboxylase 1		11	11.1.1	lipid metabolism.FA synthesis and FA elongation.Acetyl CoA Carboxylation	-0.57	1.98	2.49	0.000172615	5.14228	-0.86	0.77	1.63	4.7199e-05	-0.82	0.66	1.49	0.00164648	0.93	ND
Medtr_v1_032575	MEDTR5G043320.1		AT5G02220.1	3e-09	unknown protein; Has 30201 Blast hits to 17322 proteins in 780 species: Archae - 12; Bacteria - 1396; Metazoa - 17		35	35.2	not assigned.unknown	-0.56	3.27	3.76	4.36571e-05	6.03237	-0.34	3.24	3.58	9.3246e-06	-0.49	2.38	2.87	0.0015533	0.535	ND
Medtr_v1_090812	MT3.5.1S060030					Mtr.42900.1.S1_at	NA			1.51	4.16	2.58	1.8063e-06	2.04171	1.94	3.46	1.52	0.00010191	1.73	3.77	2.04	0.00130047	0.8	ND
Medtr_v1_050516	MEDTR8G071920.1	Probable transporter MCH1 ; Membrane Transmembrane helix Vacuole	AT4G19450.1	0	Major facilitator superfamily protein		33	33.99	development.unspecified	3.15	4.68	1.47	3.71168e-05	1.15251	2.42	4.22	1.8	3.59645e-05	2.91	4.08	1.18	0.00128767	-0.02	ND
Medtr_v1_018515	MEDTR3G085370.1	REF/SRPP-like protein At1g67360	AT1G67360.1	4e-58	Rubber elongation factor protein (REF)	Mtr.10444.1.S1_at	35	35.1	not assigned.no ontology	3.7	6.26	2.49	2.99007e-05	1.5583	3.99	6.03	2.04	1.39508e-05	4.41	6	1.59	0.0012726	0.675	ND
Medtr_v1_061074	MT3.5.1CHR2D1399	Anthocyanidin 3-O-glucosyltransferase EC=2.4.1.115 ; Glycosyltransferase					NA			0.08	1.93	1.79	4.45645e-05	3.07715	-0.56	0.7	1.26	0.0001658	-0.24	0.86	1.11	0.00113534	0.605	ND
Medtr_v1_069036	MT3.5.1S012418	3-epi-6-deoxocathasterone 23-monooxygenase EC=1.14.13.112 ; Brassinosteroid biosynthesis Endoplasmic reticulum Heme Iron Lipid Membrane Meta	AT3G13730.1	0	CYP90D1; cytochrome P450, family 90, subfamily D, polypeptide 1	Mtr.27457.1.S1_at	26	26.1	misc.cytochrome P450	1.56	3.21	1.58	0.000681896	2.57776	1.88	3.49	1.62	1.55231e-05	2.09	3.58	1.5	0.00112843	0.02	ND
Medtr_v1_011930	MEDTR2G063870.1		AT3G60520.1	4e-20	unknown protein; BEST Arabidopsis thaliana protein match is: unknown protein (TAIR:AT1G02070.1); Has 107 Blas	Mtr.48644.1.S1_at	35	35.2	not assigned.unknown	3.33	6.19	2.8	1.03711e-05	2.27706	3.36	5.4	2.05	3.31926e-05	3.31	5.31	2	0.00111156	0.775	ND
Medtr_v1_012325	MEDTR2G076220.1	Late embryogenesis abundant protein D-34	AT3G22490.1	1e-26	Seed maturation protein	Mtr.26649.1.S1_s_at	33	33.99	development.unspecified	0.97	2.29	1.26	0.00346432	4.79489	0.83	1.5	0.68	0.199417	0.94	2.01	1.07	0.00110363	0.385	ND
Medtr_v1_081144	MT3.5.1S040549	Heat shock protein 101 ; ATP-binding Chaperone Nucleotide-binding Repeat Stress response	AT1G74310.1	0	ATHSP101,HSP101,HOT1; heat shock protein 101	Mtr.12607.1.S1_at	20	20.2.1	stress.abiotic.heat	2.59	4.11	1.46	5.81685e-05	1.06477	2.73	3.53	0.81	0.039184	2.43	3.68	1.25	0.00104085	0.43	ND
Medtr_v1_024489	MEDTR4G063570.1	Putative K(+)-stimulated pyrophosphate-energized sodium pump EC=3.6.1.1 ; Cell membrane Hydrolase Ion transport Magnesium Potassium Transmembr	AT5G59960.1	1e-132	unknown protein; FUNCTIONS IN: molecular_function unknown; INVOLVED IN: biological_process unknown; LOCATED I	Mtr.43483.1.S1_s_at	35	35.2	not assigned.unknown	3.42	4.98	1.49	0.000538567	1.03	3.51	4.96	1.45	0.000207832	3.75	4.94	1.19	0.000975878	0.17	ND
Medtr_v1_095133	MT3.5.1S064379		AT2G20770.1	0.37	GCL2; GCR2-like 2		35	35.1	not assigned.no ontology	-0.51	1.55	1.99	0.00110406	3.30463	-0.5	1.32	1.82	9.0596e-06	-0.46	0.83	1.29	0.000856247	0.435	ND
Medtr_v1_044473	MEDTR7G076320.1	Fe(2+)/Mn(2+) transporter pcl1 ; Endoplasmic reticulum Golgi apparatus Membrane Phosphoprotein Transmembrane helix Vacuole	AT2G01770.1	6e-18	VIT1,ATVIT1; vacuolar iron transporter 1	Mtr.26407.1.S1_at	35	35.1	not assigned.no ontology	-0.4	0.82	1.16	0.000836248	4.0555	-0.19	1.49	1.69	9.18293e-05	-0.22	1.56	1.78	0.000716873	-0.575	ND
Medtr_v1_086153	MT3.5.1S050609	Defensin-like protein ; Antimicrobial Disulfide bond Fungicide Germination Plant defense Secreted Signal	AT1G61070.1	1e-06	LCR66,PDF2.4; low-molecular-weight cysteine-rich 66	Mtr.44594.1.S1_at	20	20.1	stress.biotic	0.68	3.57	2.83	9.9238e-06	6.16832	0.17	2.46	2.29	5.39949e-05	0.32	2.27	1.96	0.000656956	0.705	ND
Medtr_v1_066645	MT3.5.1S010009	Protein-L-isoaspartate O-methyltransferase EC=2.1.1.77 ; Cytoplasm S-adenosyl-L-methionine	AT3G48330.2	2e-98	PIMT1; protein-l-isoaspartate methyltransferase 1		29	29.4	protein.postranslational modification	1.28	3.69	2.35	0.000248398	1.71837	1.1	3.52	2.42	6.839e-06	1.15	3.31	2.17	0.000643261	0.055	ND
Medtr_v1_004496	MEDTR1G016440.1	Histone deacetylase 2 EC=3.5.1.98 ; Alternative splicing Chromatin regulator Hydrolase Nucleus Repressor Transcription regulation	AT5G26040.2	1e-157	HDA2; histone deacetylase 2	Mtr.45483.1.S1_at	27	27.3.55	RNA.regulation of transcription.HDA	3.75	4.96	1.15	0.000108728	1.31155	3.45	4.72	1.27	0.000115834	3.61	4.63	1.02	0.000609734	0.005	ND
Medtr_v1_045787	MEDTR7G092740.1	Polygalacturonase inhibitor ; Apoplast Cell wall Disulfide bond Glycoprotein Leucine-rich repeat Secreted Signal	AT5G06860.1	1e-102	PGIP1,ATPGIP1; polygalacturonase inhibiting protein 1	Mtr.40843.1.S1_at	10	10.6.3	cell wall.degradation.pectate lyases and polygalacturonases	2.49	5.28	2.73	0.000780453	1.39353	1.55	5.72	4.17	1.7662e-06	1.27	5.26	4	0.000516835	-1.355	ND
Medtr_v1_101839	MT3.5.1S07D0583						NA			3.42	4.7	1.21	0.000857351	1.09101	2.99	4.16	1.18	0.00993956	2.82	4.83	2.01	0.000505457	-0.385	ND
Medtr_v1_022817	MEDTR4G021410.1	Aldo-keto reductase family 4 member C10 EC=1.1.1.- ; NADP Oxidoreductase Phosphoprotein	AT2G37790.1	1e-123	NAD(P)-linked oxidoreductase superfamily protein	Mtr.8746.1.S1_at	3	3.5	minor CHO metabolism.others	3.74	5.39	1.58	0.000113288	1.37931	3.41	5	1.59	3.17434e-05	3.65	5.15	1.5	0.000491871	0.035	ND
Medtr_v1_030627	MEDTR5G019380.1						NA			0.64	2.09	1.39	7.47431e-05	1.74795	0.33	2.02	1.69	2.52819e-05	0.51	1.8	1.29	0.000465964	-0.1	ND
Medtr_v1_090851	MT3.5.1S060069	Probable inositol transporter 2 ; Membrane Symport Transmembrane helix	AT1G30220.1	5e-14	ATINT2,INT2; inositol transporter 2		34	34.2	transporter.sugars	-0.13	2.79	2.86	4.09479e-05	2.50359	-0.09	2.35	2.45	3.0691e-06	-0.38	1.89	2.28	0.000445836	0.495	ND
Medtr_v1_083088	MT3.5.1S042510	Phosphosulfolactate synthase EC=4.4.1.19 ; Coenzyme biosynthesis Lyase	AT4G21320.1	1e-130	HSA32; Aldolase-type TIM barrel family protein	Mtr.42941.1.S1_at	35	35.2	not assigned.unknown	0.22	2.78	2.49	9.17736e-05	2.13758	0.42	2.69	2.28	2.38365e-05	0.45	2.42	1.97	0.000412911	0.365	ND
Medtr_v1_046717	MEDTR7G112360.1	DnaJ homolog subfamily B member 8 ; Chaperone	AT1G56300.1	1e-56	Chaperone DnaJ-domain superfamily protein	Mtr.41625.1.S1_s_at	20	20.2.1	stress.abiotic.heat	4.47	6.04	1.5	0.000338262	2.33483	3.8	5.97	2.18	1.15223e-05	4.43	5.79	1.37	0.000400609	-0.275	ND
Medtr_v1_004799	MEDTR1G023170.1	Dehydration-responsive element-binding protein 2D ; Activator DNA-binding Nucleus Stress response Transcription regulation	AT1G75490.1	1e-41	Integrase-type DNA-binding superfamily protein	Mtr.35724.1.S1_at	27	27.3.3	RNA.regulation of transcription.AP2/EREBP, APETALA2/Ethylene-responsive element binding protein family	-0.51	2.01	2.46	1.80599e-05	4.87188	-0.92	1.38	2.31	1.2863e-05	-0.63	1.7	2.34	0.000385388	0.135	ND
Medtr_v1_000787	AC225458_100.1	Cytochrome P450 704C1 EC=1.14.-.- ; Heme Iron Membrane Metal-binding Monooxygenase Oxidoreductase Transmembrane helix	AT2G44890.1	2e-52	CYP704A1; cytochrome P450, family 704, subfamily A, polypeptide 1	Mtr.49924.1.S1_s_at	26	26.1	misc.cytochrome P450	1.93	3.25	1.26	0.000163018	3.72414	2.55	3.36	0.82	0.00238555	2.4	3.69	1.29	0.000367901	0.205	ND
Medtr_v1_082435	MT3.5.1S041850	Cytochrome P450 89A2 EC=1.14.-.- ; Heme Iron Membrane Metal-binding Monooxygenase Oxidoreductase Transmembrane helix	AT1G64940.1	1e-162	CYP89A6; cytochrome P450, family 87, subfamily A, polypeptide 6		26	26.1	misc.cytochrome P450	0.76	4.29	3.46	1.13359e-05	1.15672	0.98	3.89	2.91	3.57151e-05	1.13	3.87	2.74	0.000357876	0.635	ND
Medtr_v1_019396	MEDTR3G098440.1						NA			3.42	5.92	2.44	9.10947e-05	2.83864	3.75	5.84	2.1	5.52042e-05	3.55	6.23	2.69	0.000334648	0.045	ND
Medtr_v1_039972	MEDTR6G072780.1	TMV resistance protein N ; Alternative splicing ATP-binding Cytoplasm Hypersensitive response Leucine-rich repeat Nucleotide-binding Plant def	AT5G17680.1	1e-102	disease resistance protein (TIR-NBS-LRR class), putative	Mtr.16147.1.S1_x_at	20	20.1	stress.biotic	1.79	4.49	2.64	0.0068814	1.53521	1.56	4.18	2.63	0.01155	1.42	5.12	3.7	0.000321059	-0.525	ND
Medtr_v1_077391	MT3.5.1S031498	Naringenin,2-oxoglutarate 3-dioxygenase EC=1.14.11.9 ; Flavonoid biosynthesis Iron Metal-binding Oxidoreductase Vitamin	AT4G10490.1	1e-135	2-oxoglutarate (2OG) and Fe(II)-dependent oxygenase superfamily protein		16	16.8.3	secondary metabolism.flavonoids.dihydroflavonols	0.47	2.73	2.2	0.000284799	3.80686	0.17	2.52	2.36	4.14219e-05	0.36	2.11	1.75	0.000246092	0.145	ND
Medtr_v1_057825	MIRMED2PCHR7R1021						NA			3.52	5.32	1.74	6.89969e-05	2.35879	2.94	5.18	2.25	1.1341e-05	2.9	5.11	2.21	0.000241019	-0.49	ND
Medtr_v1_027732	MEDTR4G127930.1	AP2-like ethylene-responsive transcription factor AIL5 ; Activator DNA-binding signaling pathway Nucleus Repeat regulation	AT5G57390.1	1e-125	AIL5,CHO1,EMK; AINTEGUMENTA-like 5	Mtr.41159.1.S1_at/Mtr.16818.1.S1_s_at	27	27.3.3	RNA.regulation of transcription.AP2/EREBP, APETALA2/Ethylene-responsive element binding protein family	4.26	6.05	1.72	2.22725e-05	1.09026	3.6	5.88	2.28	1.57836e-05	3.83	5.61	1.79	0.000229349	-0.315	ND
Medtr_v1_095673	MT3.5.1S064922	Myb-related protein Myb4 ; DNA-binding Nucleus Repeat Stress response Transcription regulation	AT3G61250.1	1e-72	AtMYB17,MYB17; myb domain protein 17		27	27.3.25	RNA.regulation of transcription.MYB domain transcription factor family	0.2	3.9	3.64	2.76151e-05	3.98213	0.01	2.9	2.89	9.3391e-06	0.05	2.47	2.43	0.000222293	0.98	ND
Medtr_v1_005369	MEDTR1G041810.1	Probable F-box protein At5g04010	AT5G04010.1	3e-22	F-box family protein	Mtr.26443.1.S1_at	35	35.2	not assigned.unknown	2.17	6.19	3.96	1.835e-07	5.09094	1.18	4.8	3.63	3.986e-07	0.79	4.2	3.41	0.000201688	0.44	ND
Medtr_v1_035086	MEDTR5G081530.1	18.2 kDa class I heat shock protein ; Cytoplasm Stress response	AT1G53540.1	1e-60	HSP20-like chaperones superfamily protein	Mtr.50164.1.S1_at	20	20.2	stress.abiotic	1.19	4.28	3.03	0.000260157	5.13313	1.17	3.59	2.42	2.71819e-05	1.4	3.85	2.45	0.000178069	0.595	ND
Medtr_v1_073570	MT3.5.1S022439	Probable protein phosphatase 2C 39 EC=3.1.3.16 ; Hydrolase Magnesium Manganese Metal-binding	AT3G15260.2	1e-124	Protein phosphatase 2C family protein	Mtr.8586.1.S1_at	29	29.4	protein.postranslational modification	2.36	4.5	2.07	1.85193e-05	1.36379	2.6	4.22	1.62	3.59816e-05	2.52	3.82	1.3	0.000173905	0.61	ND
Medtr_v1_013493	MEDTR2G099560.1	Seed lipoxygenase-2 EC=1.13.11.12 ; Cytoplasm Dioxygenase Fatty acid biosynthesis Iron Lipid Metal-binding Oxidoreductase Oxylipin	AT1G55020.1	0	LOX1,ATLOX1; lipoxygenase 1	Mtr.17431.1.S1_at	17	17.7.1	hormone metabolism.jasmonate.synthesis-degradation	1.18	5.16	3.92	2.826e-07	5.33205	0.66	4.83	4.17	2.07901e-05	-0.14	3.99	4.13	0.000172935	-0.23	ND
Medtr_v1_031738	MEDTR5G032520.1	MADS-box protein SVP ; Alternative splicing Developmental Differentiation DNA-binding Flowering Nucleus Repressor Transcription regulation	AT2G22540.1	9e-89	SVP,AGL22; K-box region and MADS-box transcription factor family protein	Mtr.12755.1.S1_at	27	27.3.24	RNA.regulation of transcription.MADS box transcription factor family	2.88	4.18	1.23	0.00252352	2.45076	2.05	4.05	2.01	1.3466e-05	2.58	4.01	1.43	0.000172684	-0.49	ND
Medtr_v1_029773	MEDTR5G009370.1	Probable protein phosphatase 2C 8 EC=3.1.3.16 ; Hydrolase Magnesium Manganese Metal-binding	AT1G07430.1	1e-67	HAI2; highly ABA-induced PP2C gene 2		29	29.4	protein.postranslational modification	2.16	6.71	4.48	4.637e-07	5.8841	1.49	6.15	4.67	4.0502e-06	1.1	5.64	4.55	0.000169956	-0.13	ND
Medtr_v1_087150	MT3.5.1S051611	Cysteine proteinase inhibitor 2 ; Glycoprotein Plant defense Protease Secreted Signal Thiol	AT2G31980.1	4e-22	AtCYS2,CYS2; PHYTOCYSTATIN 2		29	29.5.3	protein.degradation.cysteine protease	0.13	3.52	3.33	1.68122e-05	4.32096	-0.1	2.47	2.58	1.787e-06	-0.27	2.56	2.83	0.00016387	0.625	ND
Medtr_v1_001565	AC233070_1005.1	Cytochrome P450 704C1 EC=1.14.-.- ; Heme Iron Membrane Metal-binding Monooxygenase Oxidoreductase Transmembrane helix	AT2G44890.1	7e-52	CYP704A1; cytochrome P450, family 704, subfamily A, polypeptide 1		26	26.1	misc.cytochrome P450	2.48	3.66	1.11	0.000163727	4.17388	3.05	4.01	0.97	0.000351036	2.84	4.38	1.55	0.000147435	-0.15	ND
Medtr_v1_018648	MEDTR3G086910.1	LanC-like protein 2 ; Cell membrane Cytoplasm Lipoprotein Myristate Nucleus Phosphoprotein	AT5G65280.1	1e-158	GCL1; GCR2-like 1	Mtr.12838.1.S1_at	35	35.1	not assigned.no ontology	2.57	5.07	2.44	3.0278e-06	2.44042	2.02	4.33	2.32	7.01489e-05	1.96	4.55	2.59	0.000139358	-0.015	ND
Medtr_v1_007016	MEDTR1G090630.1	Pleckstrin homology domain-containing family A member 6 ; Phosphoprotein Polymorphism	AT5G04830.2	4e-69	Nuclear transport factor 2 (NTF2) family protein	Mtr.13189.1.S1_at	35	35.2	not assigned.unknown	1.55	4.94	3.32	1.8231e-06	2.76664	0.73	4.34	3.62	8.507e-07	0.63	4.13	3.5	0.000116712	-0.24	ND
Medtr_v1_029725	MEDTR5G008850.1	Hydroxysteroid 11-beta-dehydrogenase 1-like protein EC=1.1.1.- ; NADP Oxidoreductase Secreted Signal	AT4G10020.1	1e-140	AtHSD5,HSD5; hydroxysteroid dehydrogenase 5		26	26.22	misc.short chain dehydrogenase/reductase (SDR)	0.32	3.7	3.32	1.51456e-05	5.02853	0.36	4.3	3.95	5.806e-07	0.29	3.9	3.61	0.000115582	-0.46	ND
Medtr_v1_073104	MT3.5.1S021971	1-Cys peroxiredoxin EC=1.11.1.15 ; Antioxidant Nucleus Oxidoreductase Peroxidase Redox-active center	AT1G48130.1	3e-90	ATPER1,PER1; 1-cysteine peroxiredoxin 1	Mtr.11099.1.S1_at	21	21.5	redox.periredoxins	0.8	4.41	3.54	6.1041e-06	1.31203	1.07	4.78	3.72	1.83771e-05	0.72	4.84	4.12	0.000114337	-0.38	ND
Medtr_v1_066901	MT3.5.1S010268	Zinc finger CCCH domain-containing protein 2 ; DNA-binding Germination Metal-binding Nucleus Repressor Transcription regulation Zinc-finger	AT1G03790.1	2e-71	SOM; Zinc finger C-x8-C-x5-C-x3-H type family protein		27	27.3.12	RNA.regulation of transcription.C3H zinc finger family	-0.28	2.13	2.35	0.0028567	3.2274	-0.41	1.88	2.3	0.0120981	-0.3	1.4	1.7	0.000105891	0.35	ND
Medtr_v1_094686	MT3.5.1S063928	Histone H2B.2 ; Acetylation Chromosome DNA-binding Nucleosome core Nucleus	AT1G08170.1	4e-34	Histone superfamily protein		28	28.1.3	DNA.synthesis/chromatin structure.histone	-0.43	2.24	2.61	1.20105e-05	6.39485	0.86	2.84	1.99	0.00340068	0.01	1.89	1.88	0.000103829	0.675	ND
Medtr_v1_019229	MEDTR3G095620.1	Serine/threonine-protein kinase ULK3 EC=2.7.11.1 ; ATP-binding Nucleotide-binding Repeat Transferase	AT1G49180.2	3e-86	protein kinase family protein	Mtr.18344.1.S1_at	35	35.1	not assigned.no ontology	2.45	4.56	2.04	7.8722e-05	4.6093	2.59	4.5	1.92	6.1569e-06	2.76	4.45	1.69	8.46927e-05	0.235	ND
Medtr_v1_044487	MEDTR7G076520.1	SPX domain-containing membrane protein At4g22990 ; Transmembrane helix	AT4G22990.1	0	Major Facilitator Superfamily with SPX (SYG1/Pho81/XPR1) domain-containing protein	Mtr.44363.1.S1_at	35	35.1	not assigned.no ontology	0.14	3.23	3.03	1.4575e-06	4.88195	-0.28	2.64	2.92	1.4064e-06	-0.33	2.83	3.16	7.72699e-05	-0.01	ND
Medtr_v1_086154	MT3.5.1S050610	Defensin-like protein ; Antimicrobial Disulfide bond Fungicide Germination Plant defense Secreted Signal	AT5G63660.1	6e-05	LCR74,PDF2.5; Scorpion toxin-like knottin superfamily protein	Mtr.45188.1.S1_at	20	20.1	stress.biotic	2.01	5.17	3.1	8.958e-07	5.54964	0.98	4.74	3.77	2.5567e-06	1.07	4.49	3.43	7.46974e-05	-0.5	ND
Medtr_v1_076534	MT3.5.1S030636	Cytochrome P450 71B37 EC=1.14.-.- ; Heme Iron Membrane Metal-binding Monooxygenase Oxidoreductase Transmembrane helix	AT3G26330.1	2e-63	CYP71B37; cytochrome P450, family 71, subfamily B, polypeptide 37		26	26.1	misc.cytochrome P450	-0.49	1.39	1.81	0.000242753	1.73142	-0.51	1.48	2	5.2574e-05	-0.54	1.55	2.09	7.38653e-05	-0.235	ND
Medtr_v1_076121	MT3.5.1S030220	UPF0098 protein MTH_273	AT5G01300.1	2e-45	PEBP (phosphatidylethanolamine-binding protein) family protein	Mtr.2743.1.S1_at	35	35.1	not assigned.no ontology	-0.41	2.97	3.31	0.000278238	6.27284	-0.43	3.21	3.65	0.000573924	-0.11	2.73	2.84	6.50425e-05	0.065	ND
Medtr_v1_079664	MT3.5.1S033789	Desiccation protectant protein Lea14 homolog	AT1G01470.1	6e-55	LEA14,LSR3; Late embryogenesis abundant protein	Mtr.2741.1.S1_at	33	33.99	development.unspecified	2.37	5.78	3.35	4.6e-06	1.54521	2.27	5.54	3.27	2.3656e-06	2.23	5.45	3.23	6.50287e-05	0.1	ND
Medtr_v1_091453	MT3.5.1S060675	Legumin A ; Disulfide bond Seed storage protein Signal	AT5G44120.1	1e-51	CRA1,ATCRA1,CRU1; RmlC-like cupins superfamily protein	Mtr.37270.1.S1_at	33	33.1	development.storage proteins	2.54	5.22	2.62	0.00195108	3.09309	1.77	5.78	4.02	3.28e-06	1.69	5.76	4.07	5.58747e-05	-1.425	ND
Medtr_v1_006090	MEDTR1G072610.1	Glycinin G4 ; Disulfide bond Seed storage protein Signal	AT4G28520.1	3e-53	CRU3,CRC; cruciferin 3	Mtr.8458.1.S1_at	33	33.1	development.storage proteins	1.04	4.32	3.22	4.0094e-06	3.34051	1.09	4.72	3.63	5.0033e-06	0.69	4.26	3.57	5.16505e-05	-0.38	ND
Medtr_v1_012617	MEDTR2G083160.1	Conglutin ; Allergen Disulfide bond IgE-binding protein Seed storage Signal	AT5G54740.1	0.022	SESA5; seed storage albumin 5	Mtr.49807.1.S1_at	26	26.21	misc.protease inhibitor/seed storage/lipid transfer protein (LTP) family protein	1.47	5.25	3.72	1.99626e-05	4.11166	1.48	5.36	3.88	1.04189e-05	1.07	4.97	3.9	4.32134e-05	-0.17	ND
Medtr_v1_011396	MEDTR2G044960.1		AT3G05858.1	1e-09	unknown protein; FUNCTIONS IN: molecular_function unknown; INVOLVED IN: biological_process unknown; LOCATED IN:		NA			0.82	4	3.12	1.0623e-06	3.85005	-0.19	2.56	2.76	4.00284e-05	0.16	2.82	2.67	4.00615e-05	0.405	ND
Medtr_v1_076624	MT3.5.1S030726		AT3G15280.1	0.22	unknown protein; FUNCTIONS IN: molecular_function unknown; LOCATED IN: mitochondrion; EXPRESSED IN: 8 plant str	Mtr.8311.1.S1_at	35	35.1	not assigned.no ontology	2.3	6.4	4.04	3.5316e-06	5.55534	1.77	5.8	4.03	4.366e-07	1.68	6.01	4.34	3.93623e-05	-0.145	ND
Medtr_v1_068217	MT3.5.1S011593		AT1G71190.1	9e-79	SAG18; senescence associated gene 18	Mtr.31208.1.S1_at	35	35.2	not assigned.unknown	2.76	5.29	2.47	2.2498e-06	3.22165	3.02	5	1.99	1.1506e-05	3.24	5	1.76	3.83514e-05	0.595	ND
Medtr_v1_025334	MEDTR4G079690.1	Seed biotin-containing protein SBP65 ; Coiled Germination				Mtr.45663.1.S1_at	NA			0.86	4.87	3.95	2.1322e-06	4.45948	0.68	4.04	3.37	7.2084e-06	0.57	3.51	2.95	3.47897e-05	0.79	ND
Medtr_v1_076083	MT3.5.1S030181	NAC domain-containing protein 72 ; Alternative splicing DNA-binding Nucleus Transcription regulation	AT4G27410.2	4e-99	RD26,ANAC072; NAC (No Apical Meristem) domain transcriptional regulator superfamily protein	Mtr.43257.1.S1_at	27	27.3.27	RNA.regulation of transcription.NAC domain transcription factor family	1.23	4.33	3.04	9.001e-07	2.95248	1.12	4.94	3.83	1.557e-07	0.74	4.55	3.81	3.39774e-05	-0.78	ND
Medtr_v1_002361	AC233663_13.1	Uncharacterized protein DDB_G0273453/DDB_G0273565 ; Coiled	AT5G60760.1	0	P-loop containing nucleoside triphosphate hydrolases superfamily protein	Mtr.41609.1.S1_at	35	35.2	not assigned.unknown	0.46	3.49	2.97	9.9845e-06	6.12962	0.38	2.69	2.31	1.62728e-05	0.18	2.6	2.42	3.17359e-05	0.605	ND
Medtr_v1_018758	MEDTR3G088110.1	NAC domain-containing protein 2 ; DNA-binding Nucleus Transcription regulation	AT1G01720.1	1e-116	ATAF1,ANAC002; NAC (No Apical Meristem) domain transcriptional regulator superfamily protein	Mtr.10489.1.S1_s_at	27	27.3.27	RNA.regulation of transcription.NAC domain transcription factor family	2.89	5	2.05	2.92783e-05	3.33622	2.89	4.89	2	9.51265e-05	3	4.91	1.91	2.91559e-05	0.095	ND
Medtr_v1_068272	MT3.5.1S011648	Cystinosin homolog ; Glycoprotein Lysosome Membrane Repeat Transmembrane helix Transport	AT5G40670.1	3e-23	PQ-loop repeat family protein / transmembrane family protein		35	35.1	not assigned.no ontology	0	5.11	5.04	9.992e-07	5.91236	-0.15	4.21	4.36	1.2304e-06	-0.1	4.67	4.77	2.88296e-05	0.475	ND
Medtr_v1_006092	MEDTR1G072630.1	Glycinin G4 ; Disulfide bond Seed storage protein Signal	AT5G44120.3	2e-46	CRA1,ATCRA1,CRU1; RmlC-like cupins superfamily protein	Mtr.37271.1.S1_at	33	33.1	development.storage proteins	2.46	6.13	3.61	8.078e-07	3.59414	2.31	5.48	3.18	1.9378e-06	1.54	4.95	3.42	2.45785e-05	0.31	ND
Medtr_v1_067027	MT3.5.1S010394		AT5G66985.1	0.005	unknown protein; Has 30201 Blast hits to 17322 proteins in 780 species: Archae - 12; Bacteria - 1396; Metazoa		35	35.2	not assigned.unknown	2.12	5.06	2.87	1.2859e-05	4.21204	1.8	4.5	2.71	3.5011e-06	1.65	4.71	3.07	2.38189e-05	-0.02	ND
Medtr_v1_005968	MEDTR1G070970.1		AT3G22970.1	3e-92	Protein of unknown function (DUF506)	Mtr.11208.1.S1_at	35	35.2	not assigned.unknown	2.45	6.01	3.49	5.308e-07	1.71102	2.09	5.49	3.41	3.4814e-06	2.1	5.55	3.45	2.28911e-05	0.06	ND
Medtr_v1_092930	MT3.5.1S062160	Heat shock factor protein HSF30 ; Activator DNA-binding Nucleus Phosphoprotein Stress response Transcription regulation	AT2G26150.1	9e-63	ATHSFA2,HSFA2; heat shock transcription factor A2	Mtr.35749.1.S1_at	20	20.2.1	stress.abiotic.heat	0.3	5.33	4.97	8.896e-07	5.10782	0	4.52	4.53	3.456e-07	-0.11	4.12	4.23	2.18721e-05	0.59	ND
Medtr_v1_024309	MEDTR4G060780.1	Vicilin-like antimicrobial peptides 2-2 ; Antibiotic Fungicide Plant defense Secreted Seed storage protein Signal	AT2G28490.1	1e-124	RmlC-like cupins superfamily protein	Mtr.37595.1.S1_s_at	33	33.1	development.storage proteins	3.05	6.07	2.96	1.258e-06	4.15652	2.34	5.61	3.28	0.000117458	1.99	5.66	3.67	2.17145e-05	-0.515	ND
Medtr_v1_051654	MEDTR8G092680.1	Probable plastid-lipid-associated protein 7, chloroplastic ; Alternative splicing Transit peptide	AT5G09820.2	2e-69	Plastid-lipid associated protein PAP / fibrillin family protein	Mtr.24070.1.S1_at	31	31.1	cell.organisation	0.26	3.05	2.73	0.000311943	1.98317	0.44	4.09	3.65	2.465e-07	0.67	3.79	3.12	2.13363e-05	-0.655	ND
Medtr_v1_046714	MEDTR7G112330.1	GATA transcription factor 16 ; DNA-binding Metal-binding Nucleus regulation Zinc Zinc-finger	AT5G49300.1	3e-24	GATA16; GATA transcription factor 16		27	27.3.9	RNA.regulation of transcription.C2C2(Zn) GATA transcription factor family, C2H2	0.63	4.58	3.89	9.638e-07	1.61248	0.92	3.68	2.76	1.2572e-06	0.73	3.87	3.14	2.02263e-05	0.94	ND
Medtr_v1_035142	MEDTR5G082130.1	Cellulose synthase operon protein C ; biosynthesis Repeat Signal TPR	AT3G47080.1	2e-62	Tetratricopeptide repeat (TPR)-like superfamily protein	Mtr.1538.1.S1_at	35	35.2	not assigned.unknown	0.01	3.04	2.97	1.3148e-05	3.24219	0.05	3.15	3.1	5.355e-07	-0.02	2.79	2.81	1.76865e-05	0.015	ND
Medtr_v1_006484	MEDTR1G082760.1	Glucose and ribitol dehydrogenase EC=1.1.1.- ; Oxidoreductase	AT1G54870.1	1e-137	NAD(P)-binding Rossmann-fold superfamily protein	Mtr.1041.1.S1_at	26	26.22	misc.short chain dehydrogenase/reductase (SDR)	2.01	6.22	4.14	1.4083e-06	5.14025	1.03	4.71	3.69	4.3781e-06	0.76	4.27	3.51	1.65621e-05	0.54	ND
Medtr_v1_076626	MT3.5.1S030728		AT3G15280.1	0.005	unknown protein; FUNCTIONS IN: molecular_function unknown; LOCATED IN: mitochondrion; EXPRESSED IN: 8 plant str	Mtr.36957.1.S1_at	35	35.1	not assigned.no ontology	-0.05	3.16	3.15	4.3e-06	5.54339	0.04	2.87	2.84	2.7532e-06	-0.25	2.84	3.1	1.64437e-05	0.18	ND
Medtr_v1_046831	MEDTR7G113650.1	Glucose and ribitol dehydrogenase homolog 1 EC=1.1.1.- ; Oxidoreductase	AT1G54870.1	1e-137	NAD(P)-binding Rossmann-fold superfamily protein	Mtr.49035.1.S1_at	26	26.22	misc.short chain dehydrogenase/reductase (SDR)	1.33	6.26	4.87	7.67e-08	5.08469	1.35	6.09	4.75	1.4754e-06	0.66	5.79	5.14	1.13443e-05	-0.075	ND
Medtr_v1_044065	MEDTR7G070500.1	Aldose reductase EC=1.1.1.21 ; NADP Oxidoreductase Stress response	AT5G01670.1	1e-142	NAD(P)-linked oxidoreductase superfamily protein	Mtr.29043.1.S1_at	3	3.5	minor CHO metabolism.others	2.08	6.16	4.02	3.313e-07	5.18132	1.91	5.79	3.89	6.269e-07	1.63	5.85	4.23	1.09526e-05	-0.04	ND
Medtr_v1_079053	MT3.5.1S033171	Acetyl-CoA decarbonylase/synthase complex subunit epsilon 1 ; Methanogenesis	AT1G16770.1	7e-25	unknown protein; Has 109 Blast hits to 109 proteins in 52 species: Archae - 0; Bacteria - 4; Metazoa - 0; Fungi		35	35.2	not assigned.unknown	0.43	5.22	4.73	7.944e-07	5.96055	0.27	4.65	4.38	2.6016e-06	0.26	4.28	4.02	9.7898e-06	0.53	ND
Medtr_v1_027404	MEDTR4G121940.1	Seed maturation protein PM36 ; Disulfide bond	AT3G16990.1	2e-79	Haem oxygenase-like, multi-helical	Mtr.10595.1.S1_s_at	35	35.1	not assigned.no ontology	2.82	5.32	2.44	1.09227e-05	1.78906	2.34	5.32	2.98	1.6704e-06	2.35	5.48	3.14	9.4027e-06	-0.62	ND
Medtr_v1_009803	MEDTR2G017450.1	LRR receptor-like serine/threonine-protein kinase FLS2 EC=2.7.11.1 ; ATP-binding Cell membrane Endosome Glycoprotein Leucine-rich repeat Nucle	AT2G34930.1	1e-128	disease resistance family protein / LRR family protein		20	20.1	stress.biotic	-0.58	0.87	1.39	0.0078131	3.50341	-0.62	2.17	2.8	0.00217024	-0.2	2.76	2.96	9.2804e-06	-1.49	ND
Medtr_v1_074789	MT3.5.1S023663	Putative transferase C1orf69 homolog, mitochondrial EC=2.1.-.- ; Heme biosynthesis Mitochondrion Transit peptide	AT4G12130.1	1e-143	Glycine cleavage T-protein family	Mtr.9287.1.S1_at	35	35.1	not assigned.no ontology	2.12	5.85	3.67	1.01603e-05	2.18372	2.4	5.34	2.95	4.5223e-06	2.54	5.17	2.64	8.4201e-06	0.875	ND
Medtr_v1_006041	MEDTR1G072090.1	D34.I	AT3G22490.1	2e-68	Seed maturation protein	Mtr.48371.1.S1_at	33	33.99	development.unspecified	1.25	5.1	3.79	2.9569e-06	5.20708	1.16	4.6	3.45	3.5791e-06	1.25	4.48	3.23	8.0448e-06	0.45	ND
Medtr_v1_068615	MT3.5.1S011993	Probable protein phosphatase 2C 62 EC=3.1.3.16 ; Hydrolase Magnesium Manganese Metal-binding	AT2G34740.1	2e-89	Protein phosphatase 2C family protein	Mtr.30798.1.S1_at	29	29.4	protein.postranslational modification	2.24	5.01	2.7	1.7014e-06	5.61675	0.51	4.42	3.91	1.287e-07	0.74	4.53	3.79	7.8671e-06	-1.15	ND
Medtr_v1_081232	MT3.5.1S040639		AT3G12960.1	4e-26	unknown protein; Has 44 Blast hits to 44 proteins in 14 species: Archae - 0; Bacteria - 0; Metazoa - 0; Fungi -	Mtr.29136.1.S1_at	35	35.2	not assigned.unknown	0.69	4.98	4.22	1.1178e-06	3.40704	0.4	4.31	3.92	2.21584e-05	0.22	4.36	4.15	7.0949e-06	0.185	ND
Medtr_v1_086805	MT3.5.1S051262	Probable aquaporin TIP-type alpha ; Membrane Phosphoprotein Repeat Transmembrane helix Transport Vacuole	AT1G73190.1	2e-96	ALPHA-TIP,TIP3;1; Aquaporin-like superfamily protein	Mtr.37679.1.S1_at	34	34.19.2	transport.Major Intrinsic Proteins.TIP	2.44	6.68	4.18	9.158e-07	3.4306	1.92	6.43	4.52	3.172e-06	1.21	6.26	5.05	6.7411e-06	-0.605	ND
Medtr_v1_050721	MEDTR8G074510.1	1-deoxy-D-xylulose-5-phosphate synthase EC=2.2.1.7 ; Isoprene biosynthesis Thiamine pyrophosphate Transferase	AT4G35690.1	7e-45	Arabidopsis protein of unknown function (DUF241)		35	35.2	not assigned.unknown	1.95	5.62	3.61	6.746e-07	5.03779	1.72	5.33	3.62	1.47551e-05	1.78	5.49	3.71	5.8184e-06	-0.055	ND
Medtr_v1_012318	MEDTR2G076140.1	Transcription factor TGA5 ; Activator Coiled DNA-binding Nucleus regulation	AT3G14880.2	1e-71	FUNCTIONS IN: molecular_function unknown; INVOLVED IN: response to karrikin; BEST Arabidopsis thaliana protein	Mtr.26646.1.S1_at	35	35.1	not assigned.no ontology	1.82	5.13	3.25	8.7457e-05	2.06234	1.42	4.9	3.48	6.7392e-06	1.25	4.9	3.65	5.7314e-06	-0.315	ND
Medtr_v1_046459	MEDTR7G108650.1	Translocator protein ; Membrane Mitochondrion Receptor Transmembrane helix	AT2G47770.1	4e-38	ATTSPO,TSPO; TSPO(outer membrane tryptophan-rich sensory protein)-related	Mtr.8790.1.S1_at	35	35.1	not assigned.no ontology	2.95	6.41	3.4	4.478e-07	2.58388	2.55	6.01	3.47	8.486e-07	2.37	6.16	3.79	5.5862e-06	-0.23	ND
Medtr_v1_019345	MEDTR3G096890.1		AT1G27990.1	4e-87	unknown protein; BEST Arabidopsis thaliana protein match is: unknown protein (TAIR:AT5G52420.1); Has 86 Blast h	Mtr.17433.1.S1_at	35	35.2	not assigned.unknown	-0.04	4.1	4.08	8.1406e-06	4.38381	-0.6	3.11	3.72	0.000114494	-0.29	2.73	3.02	5.5416e-06	0.71	ND
Medtr_v1_099108	MT3.5.1S072791	Transmembrane protein 205 ; Acetylation helix	AT1G72100.1	9e-37	late embryogenesis abundant domain-containing protein / LEA domain-containing protein		35	35.1.22	not assigned.no ontology.late embryogenesis abundant domain-containing protein	1.77	5.75	3.92	4.0657e-06	5.03132	1.23	4.91	3.69	3.1106e-06	0.73	5.01	4.29	5.3333e-06	-0.07	ND
Medtr_v1_011103	MEDTR2G038230.1		AT2G19320.1	0.0008	unknown protein; Has 9 Blast hits to 9 proteins in 4 species: Archae - 0; Bacteria - 0; Metazoa - 0; Fungi - 0;	Mtr.14542.1.S1_at	35	35.2	not assigned.unknown	0.87	5.3	4.37	4.546e-07	6.53415	0.16	4.28	4.13	1.4404e-06	0.08	4.3	4.22	5.2944e-06	0.195	ND
Medtr_v1_051950	MEDTR8G097190.1	Putative transmembrane protein ORF807 ; Host helix Virus reference strain	AT1G10830.1	1e-137	Z-ISO,Z-ISO1.1; 15-cis-zeta-carotene isomerase	Mtr.18871.1.S1_at	34	34.14	transport.unspecified cations	2.74	5.28	2.48	1.26301e-05	1.10569	2.22	5.16	2.95	1.7094e-06	2.27	5.04	2.77	5.2206e-06	-0.38	ND
Medtr_v1_027400	MEDTR4G121900.1	Mitochondrial import inner membrane translocase subunit tim23 ; Mitochondrion Protein transport Translocation Transmembrane helix	AT4G16160.2	7e-62	ATOEP16-2,ATOEP16-S; Mitochondrial import inner membrane translocase subunit Tim17/Tim22/Tim2	Mtr.51980.1.S1_at	34	34.23	transport.protein transport mitochondrial membrane (TIM/TOM)	3.19	5.9	2.64	4.87774e-05	3.27549	1.43	4.72	3.29	2.9393e-06	1.68	5.02	3.35	4.1868e-06	-0.68	ND
Medtr_v1_071355	MT3.5.1S020211	Hydrophobic protein RCI2A ; Membrane Transmembrane helix	AT2G38905.1	3e-20	Low temperature and salt responsive protein family		20	20.2.2	stress.abiotic.cold	0.47	4.05	3.51	5.484e-07	5.86369	0.31	3.83	3.52	5.954e-07	0.02	3.72	3.7	4.1664e-06	-0.1	ND
Medtr_v1_006313	MEDTR1G079630.1	Dehydration-responsive element-binding protein 2F ; Activator DNA-binding Nucleus Stress response Transcription regulation	AT3G57600.1	1e-17	Integrase-type DNA-binding superfamily protein	Mtr.4745.1.S1_at?	27	27.3.3	RNA.regulation of transcription.AP2/EREBP, APETALA2/Ethylene-responsive element binding protein family	0	2.61	2.55	4.14416e-05	6.19893	0.53	4	3.47	5.0695e-06	0.4	4.38	3.98	4.01e-06	-1.175	ND
Medtr_v1_083243	MT3.5.1S042666	Late embryogenesis abundant protein D-34	AT3G22500.1	5e-21	ATECP31; Seed maturation protein		33	33.99	development.unspecified	1.31	5.54	4.17	4.7784e-06	5.64896	1.04	4.88	3.84	8.404e-07	0.8	5.04	4.24	3.9075e-06	0.13	ND
Medtr_v1_018241	MEDTR3G082330.1	Uncharacterized membrane protein At3g27390 ; Phosphoprotein Transmembrane helix	AT4G12680.1	0	unknown protein; INVOLVED IN: vegetative to reproductive phase transition of meristem; LOCATED IN: endomembrane	Mtr.18829.1.S1_s_at	35	35.2	not assigned.unknown	1.19	5.95	4.7	6.832e-07	4.6039	1.05	5.33	4.28	8.297e-07	0.69	5.15	4.46	3.7506e-06	0.33	ND
Medtr_v1_088352	MT3.5.1S052821		AT5G57790.1	2e-07	unknown protein; Has 13 Blast hits to 11 proteins in 5 species: Archae - 0; Bacteria - 0; Metazoa - 0; Fungi	Mtr.29554.1.S1_s_at	35	35.2	not assigned.unknown	1.01	5.33	4.26	2.7651e-06	1.47307	0.88	5	4.12	1.82e-07	0.49	4.88	4.39	3.7331e-06	0.005	ND
Medtr_v1_078417	MT3.5.1S032530	Oleosin 14.9 kDa ; Acetylation Lipid droplet Membrane Transmembrane helix	AT3G18570.1	7e-11	Oleosin family protein	Mtr.10027.1.S1_at	11	11.4	lipid metabolism.TAG synthesis	0.29	4.4	4.05	4.2991e-06	6.07779	0.09	3.76	3.67	3.8691e-06	-0.11	3.84	3.96	3.5656e-06	0.235	ND
Medtr_v1_003666	CU571152_1013.1	Ethylene-responsive transcription factor ERF109 ; Activator DNA-binding signaling pathway Nucleus regulation	AT4G34410.1	2e-26	RRTF1; redox responsive transcription factor 1	Mtr.31190.1.S1_at	17	17.5.2	hormone metabolism.ethylene.signal transduction	1.87	6.11	4.18	2.474e-07	3.9666	1.81	5.08	3.28	1.3941e-06	1.75	5.01	3.26	3.444e-06	0.91	ND
Medtr_v1_066839	MT3.5.1S010205	Serine incorporator 4 ; Alternative splicing Lipid metabolism Membrane Phospholipid biosynthesis Transmembrane helix	AT2G28420.1	4e-18	Lactoylglutathione lyase / glyoxalase I family protein		13	13.2.3.2	amino acid metabolism.degradation.aspartate family.threonine	1.46	5.57	4.04	3.007e-07	4.67341	0.1	3.83	3.74	1.935e-07	0.33	4.12	3.8	3.2819e-06	0.27	ND
Medtr_v1_012614	MEDTR2G083130.1	Conglutin-7 ; Allergen Alternative splicing Disulfide bond Hydroxylation IgE-binding protein Protease inhibitor Seed storage Serine Signal	AT5G54740.1	0.017	SESA5; seed storage albumin 5	Mtr.49810.1.S1_s_at	26	26.21	misc.protease inhibitor/seed storage/lipid transfer protein (LTP) family protein	2.64	5.81	3.11	1.07777e-05	3.6713	2.54	6.11	3.58	1.11734e-05	2.49	6.11	3.62	2.9853e-06	-0.49	ND
Medtr_v1_006217	MEDTR1G075520.1	Aconitate hydratase, cytoplasmic EC=4.2.1.3 ; 4Fe-4S Glyoxylate bypass Iron Iron-sulfur Lyase Metal-binding	AT2G05710.1	0	ACO3; aconitase 3	Mtr.50834.1.S1_s_at	8	8.1.3	TCA / org. transformation.TCA.aconitase.cyt	1.75	5.86	4.05	2.8734e-06	3.74462	1.93	5.75	3.82	0.000126509	0.94	6.1	5.16	2.4149e-06	-0.44	ND
Medtr_v1_043863	MEDTR7G065590.1	Probable glutathione S-transferase EC=2.5.1.18 ; Stress response	AT3G09270.1	8e-62	ATGSTU8,GSTU8; glutathione S-transferase TAU 8	Mtr.40278.1.S1_at	26	26.9	misc.glutathione S transferases	1.37	3.8	2.37	9.3568e-06	6.28784	0.35	3.25	2.91	3.4252e-06	0.77	4.04	3.28	2.3809e-06	-0.725	ND
Medtr_v1_086956	MT3.5.1S051415	Galactinol--sucrose galactosyltransferase EC=2.4.1.82 ; Carbohydrate metabolism Glycosyltransferase	AT5G40390.1	0	SIP1; Raffinose synthase family protein		3	3.1.2.1	minor CHO metabolism.raffinose family.raffinose synthases.known	3.55	6.59	2.98	1.7654e-06	6.47226	2.63	6.2	3.58	1.0805e-06	2.76	6.17	3.41	2.2601e-06	-0.515	ND
Medtr_v1_068273	MT3.5.1S011649	Cystinosin homolog ; Glycoprotein Lysosome Membrane Repeat Transmembrane helix Transport	AT5G40670.1	2e-64	PQ-loop repeat family protein / transmembrane family protein	Mtr.28845.1.S1_at	35	35.1	not assigned.no ontology	0.91	5.33	4.36	8.2753e-06	5.78943	0.32	4.5	4.18	1.1444e-06	0.07	4.29	4.22	2.1293e-06	0.16	ND
Medtr_v1_036292	MEDTR5G095390.1	Myosin-2 heavy chain, non muscle ; Actin-binding ATP-binding Calmodulin-binding Coiled Methylation Motor protein Nucleotide-binding Phosphoprotein					NA			-0.4	3.62	3.96	6.20799e-05	4.17681	-0.1	3.91	4.01	5.634e-07	-0.4	4.03	4.43	2.1136e-06	-0.26	ND
Medtr_v1_018247	MEDTR3G082410.1	Uncharacterized membrane protein At3g27390 ; Phosphoprotein Transmembrane helix	AT4G12680.1	0	unknown protein; INVOLVED IN: vegetative to reproductive phase transition of meristem; LOCATED IN: endomembrane	Mtr.29051.1.S1_at	35	35.2	not assigned.unknown	0.53	5.38	4.79	3.0031e-06	4.50383	0.79	5.12	4.34	3.275e-07	0.35	4.72	4.38	2.0674e-06	0.43	ND
Medtr_v1_050194	MEDTR8G063110.1						NA			1.06	5.29	4.17	2.723e-06	5.21916	0.26	4.07	3.82	3.6188e-06	0.44	4.19	3.76	2.062e-06	0.38	ND
Medtr_v1_018625	MEDTR3G086630.1	E3 ubiquitin-protein ligase At1g63170 EC=6.3.2.- ; Coiled Membrane Metal-binding Transmembrane helix Ubl conjugation pathway Zinc Zinc-finger	AT1G67856.1	2e-27	RING/U-box superfamily protein	Mtr.19208.1.S1_at	NA			1.69	5.41	3.66	3.54e-07	5.30952	1.05	3.46	2.41	0.0102861	0.5	3.81	3.32	2.0568e-06	0.795	ND
Medtr_v1_079054	MT3.5.1S033172		AT1G16770.1	2e-72	unknown protein; Has 109 Blast hits to 109 proteins in 52 species: Archae - 0; Bacteria - 4; Metazoa - 0; Fungi	Mtr.9834.1.S1_at	35	35.2	not assigned.unknown	1.34	6.29	4.88	4.285e-07	5.26372	0.75	5.94	5.19	9.68e-07	0.39	5.33	4.94	2.0445e-06	-0.185	ND
Medtr_v1_009802	MEDTR2G017440.1		AT5G45690.1	3e-84	Protein of unknown function (DUF1264)	Mtr.28833.1.S1_at	35	35.2	not assigned.unknown	-0.41	3.24	3.59	0.00183573	3.57914	0.83	5.34	4.52	2.26137e-05	0.49	5.36	4.88	1.7051e-06	-1.11	ND
Medtr_v1_035334	MEDTR5G084270.1					Mtr.49333.1.S1_s_at	NA			1.23	4.42	3.13	2.38613e-05	2.73301	0.7	4.07	3.37	5.44047e-05	0.3	3.97	3.67	1.6033e-06	-0.39	ND
Medtr_v1_018469	MEDTR3G084870.1		AT1G05510.1	2e-95	Protein of unknown function (DUF1264)	Mtr.9626.1.S1_at	35	35.2	not assigned.unknown	2.16	6.59	4.37	5.111e-07	3.33291	2.45	6.46	4.02	5.7042e-06	2.04	6.49	4.46	1.5983e-06	0.13	ND
Medtr_v1_076508	MT3.5.1S030610	UPF0098 protein MTH_273	AT5G01300.1	1e-60	PEBP (phosphatidylethanolamine-binding protein) family protein	Mtr.11203.1.S1_at	35	35.1	not assigned.no ontology	0.82	5.03	4.15	2.1323e-06	4.92898	1.55	5.18	3.64	6.0996e-06	1.03	4.95	3.92	1.5778e-06	0.37	ND
Medtr_v1_002457	AC233669_8.1	6-phosphofructokinase 2 EC=2.7.1.11 ; ATP-binding Cytoplasm Glycolysis Nucleotide-binding Transferase	AT5G47810.1	0	PFK2; phosphofructokinase 2	Mtr.38008.1.S1_at	4	4.4	glycolysis.PPFK	2.77	6.17	3.33	6.5493e-06	1.55157	2.53	5.99	3.47	1.0851e-06	2.35	6.04	3.7	1.4228e-06	-0.255	ND
Medtr_v1_088219	MT3.5.1S052688	Legumin A ; Disulfide bond Seed storage protein Signal	AT5G44120.3	5e-22	CRA1,ATCRA1,CRU1; RmlC-like cupins superfamily protein	Mtr.37273.1.S1_at	33	33.1	development.storage proteins	3.11	5.95	2.78	0.00126543	5.19474	2.03	6.38	4.35	3.4694e-06	1.7	6.56	4.86	1.1068e-06	-1.825	ND
Medtr_v1_076186	MT3.5.1S030285	Dehydrogenase/reductase SDR family protein 7-like EC=1.1.-.- ; Membrane NAD NADP Oxidoreductase Peroxisome Signal-anchor Transmembrane helix	AT5G50700.1	1e-119	HSD1; hydroxysteroid dehydrogenase 1	Mtr.40803.1.S1_at	26	26.22	misc.short chain dehydrogenase/reductase (SDR)	-0.36	4.04	4.34	4.27736e-05	5.91399	-0.07	4.28	4.36	8.89e-08	-0.17	4.67	4.84	1.081e-06	-0.26	ND
Medtr_v1_038147	MEDTR6G005040.1	P24 oleosin isoform A ; Lipid droplet Membrane Repeat Transmembrane helix	AT3G01570.1	4e-32	Oleosin family protein	Mtr.41721.1.S1_at	11	11.4	lipid metabolism.TAG synthesis	2.54	6.54	3.94	4.1251e-06	4.81086	1.75	6.31	4.56	2.1492e-06	1.38	6.27	4.9	9.054e-07	-0.79	ND
Medtr_v1_026471	MEDTR4G101730.1	Vacuolar-processing enzyme EC=3.4.22.- ; Hydrolase Protease Signal Thiol	AT1G62710.1	0	BETA-VPE,BETAVPE; beta vacuolar processing enzyme	Mtr.19934.1.S1_at	35	35.1	not assigned.no ontology	1.78	6.2	4.36	2.636e-07	1.99915	1.9	5.94	4.05	1.5815e-06	1.21	5.8	4.59	7.221e-07	0.04	ND
Medtr_v1_032223	MEDTR5G038570.1	SNF1-related protein kinase regulatory subunit gamma 1 ; ATP-binding Carbohydrate metabolism CBS domain Fatty acid biosynthesis Lipid Ni	AT1G69800.1	1e-153	Cystathionine beta-synthase (CBS) protein	Mtr.25709.1.S1_at	35	35.1	not assigned.no ontology	1.71	6.28	4.51	1.2357e-06	4.56363	0.92	6.1	5.19	4.775e-07	0.89	6.01	5.12	6.912e-07	-0.645	ND
Medtr_v1_088134	MT3.5.1S052602	D34.II	AT5G27980.1	2e-46	Seed maturation protein	Mtr.44017.1.S1_at	33	33.99	development.unspecified	1.74	6.39	4.59	2.217e-07	4.91472	1.91	6.4	4.5	8.634e-07	1.29	6.39	5.1	6.451e-07	-0.21	ND
Medtr_v1_028985	MEDTR4TE077570.1	NA	NA	#N/A	NA	NA	NA	NA	NA	0.44	4.72	4.21	1.45706e-05	2.1804	0.1	3.95	3.85	5.612e-07	-0.1	4.22	4.33	5.952e-07	0.12	ND
Medtr_v1_082683	MT3.5.1S042100	PM25	AT3G22490.1	2e-85	Seed maturation protein	Mtr.2886.1.S1_at	33	33.99	development.unspecified	1.14	6.59	5.38	8.2e-08	5.04149	1.16	6.29	5.14	8.245e-07	0.61	6.26	5.66	5.489e-07	-0.02	ND
Medtr_v1_036332	MEDTR5G095840.1						NA			1.45	5.29	3.78	0.00065347	5.35575	1.53	5.81	4.29	1.5642e-05	1.3	5.71	4.42	5.335e-07	-0.575	ND
Medtr_v1_026667	MEDTR4G107010.1	U-box domain-containing protein 19 EC=6.3.2.- ; Ligase Repeat Ubl conjugation pathway	AT1G60190.1	1e-138	ARM repeat superfamily protein	Mtr.41614.1.S1_at	29	29.5.11.4.2	protein.degradation.ubiquitin.E3.RING	-0.02	3.87	3.83	3.4919e-06	3.41717	-0.47	3	3.47	1.3432e-06	-0.48	2.32	2.8	0.00110397	0.695	ND
Medtr_v1_050715	MEDTR8G074420.1		AT4G35690.1	2e-42	Arabidopsis protein of unknown function (DUF241)		35	35.2	not assigned.unknown	2.59	4.79	2.13	9.925e-06	6.14275	2.4	4.23	1.84	0.000195019	2.19	4.53	2.34	0.00045962	0.04	ND
Medtr_v1_024647	MEDTR4G068220.1		AT4G28460.1	5e-05	unknown protein; FUNCTIONS IN: molecular_function unknown; INVOLVED IN: biological_process unknown; LOCATED IN	Mtr.38067.1.S1_at	35	35.2	not assigned.unknown	0.73	4.14	3.35	5.4745e-06	3.84285	-0.19	2.87	3.07	1.6057e-06	-0.2	2.32	2.52	9.60591e-05	0.555	ND
Medtr_v1_018813	MEDTR3G089090.1	Calcium-binding protein CML38 ; Alternative splicing Repeat	AT1G76650.3	3e-29	CML38; calmodulin-like 38	Mtr.15839.1.S1_s_at	30	30.3	signalling.calcium	2.05	3.51	1.4	0.000396908	2.731	1.33	2.95	1.63	0.000124436	1.32	4.32	3	1.33812e-05	-0.915	ND
Medtr_v1_020587	MEDTR3G117290.1	dehydrin-cognate	AT1G76180.2	1e-20	ERD14; Dehydrin family protein	Mtr.40164.1.S1_s_at	20	20.2.99	stress.abiotic.unspecified	1.74	2.97	1.17	0.00510072	1.51548	1.68	3.54	1.87	6.12269e-05	2.16	3.19	1.03	0.00641842	-0.28	ND
Medtr_v1_071159	MT3.5.1S020015	Homeobox-leucine zipper protein HAT3 ; DNA-binding Nucleus Transcription regulation	AT3G60390.1	3e-83	HAT3; homeobox-leucine zipper protein 3	Mtr.11045.1.S1_at	27	27.3.22	RNA.regulation of transcription.HB,Homeobox transcription factor family	2.69	4.63	1.88	0.000157441	1.3777	2.28	4.04	1.77	0.000108142	2.46	3.89	1.44	0.000497104	0.275	ND
Medtr_v1_011061	MEDTR2G037790.1	Oxysterol-binding protein-related protein 4C ; Lipid transport Lipid-binding	AT5G57240.2	1e-116	ORP4C; OSBP(oxysterol binding protein)-related protein 4C	Mtr.21098.1.S1_at	31	31.4	cell. vesicle transport	0.69	2.41	1.66	0.000851401	2.36035	1.46	2.88	1.43	0.00269979	2.05	3.36	1.32	0.000344632	0.285	ND
Medtr_v1_045467	MEDTR7G088620.1	5'-3' exoribonuclease 1 EC=3.1.11.- ; Cytoplasm Exonuclease Hydrolase Karyogamy Magnesium Microtubule Nonsense-mediated mRNA decay Phosphoprote	AT3G56880.1	4e-33	VQ motif-containing protein	Mtr.1174.1.S1_at	35	35.1	not assigned.no ontology	3.19	5.51	2.26	0.000249654	1.23166	2.51	4.84	2.34	0.00173251	2.91	4.76	1.86	7.05738e-05	0.16	ND
Medtr_v1_031678	MEDTR5G031870.1	Receptor-like cytosolic serine/threonine-protein kinase RBK1 EC=2.7.11.1 ; ATP-binding Cytoplasm Membrane Nucleotide-binding Nucleus Transferase	AT5G65530.1	1e-146	Protein kinase superfamily protein	Mtr.38903.1.S1_at	29	29.4.1.56	protein.postranslational modification.kinase.receptor like cytoplasmatic kinase VI	2.09	5.04	2.89	2.42638e-05	1.88246	1.77	4.88	3.12	8.69e-07	1.65	4.43	2.78	4.05367e-05	-0.06	ND
Medtr_v1_046079	MEDTR7G100030.1	Cytochrome b6 ; Chloroplast Electron transport Heme Iron Membrane Metal-binding Photosynthesis Plastid Thylakoid Transmembrane helix	ATCG00720.1	2e-54	PETB; photosynthetic electron transfer B		1	1.1.3	PS.lightreaction.cytochrome b6/f	4.38	5.59	1.14	0.000826844	2.33904	4.51	5.39	0.89	0.00409933	4.63	5.07	0.44	0.055365	0.475	ND
Medtr_v1_071619	MT3.5.1S020479	Putative DNA-binding protein ESCAROLA	AT3G55560.1	7e-66	AGF2,AHL15; AT-hook protein of GA feedback 2	Mtr.28696.1.S1_at	35	35.1	not assigned.no ontology	3.76	5.09	1.27	5.27102e-05	1.08242	3.87	4.66	0.79	0.000962257	3.97	4.8	0.84	0.00988401	0.455	ND
Medtr_v1_071265	MT3.5.1S020121		AT4G19950.1	3e-54	unknown protein; BEST Arabidopsis thaliana protein match is: unknown protein (TAIR:AT5G44860.1); Has 338 Blas	Mtr.9110.1.S1_at	35	35.2	not assigned.unknown	3.98	5.11	1.07	0.00239657	2.08803	4.14	5.13	1	0.00260247	4.58	4.93	0.35	0.14697	0.395	ND
Medtr_v1_072204	MT3.5.1S021066	Probable ADP-ribosylation factor GTPase-activating protein AGD14 ; Alternative splicing activation Metal-binding Phosphoprotein Zinc Zinc-fi	AT4G32630.1	1e-73	ArfGap/RecO-like zinc finger domain-containing protein		35	35.2	not assigned.unknown	-0.66	0.57	1.17	0.00373394	4.45742	-1.02	-0.2	0.83	0.00266511	-0.05	0.68	0.73	0.00345665	0.39	ND
Medtr_v1_063383	MT3.5.1CHR4D2129						NA			-0.65	0.42	1.01	0.000343175	1.41183	-0.72	-0.05	0.68	0.00896227	-0.9	-0.33	0.57	0.00796498	0.385	ND
Medtr_v1_013899	MEDTR2G104550.1	Transcription factor bHLH25 ; DNA-binding Nucleus regulation	AT4G37850.1	3e-38	basic helix-loop-helix (bHLH) DNA-binding superfamily protein	Mtr.1790.1.S1_at	27	27.3.6	RNA.regulation of transcription.bHLH,Basic Helix-Loop-Helix family	2.4	3.56	1.1	0.000347456	1.29346	2.26	3.05	0.79	0.000812503	2.36	3	0.64	0.00970665	0.385	ND
Medtr_v1_069599	MT3.5.1S012984	Methenyltetrahydrofolate synthase domain-containing protein ; RNA-binding	AT1G76730.1	1e-139	NagB/RpiA/CoA transferase-like superfamily protein	Mtr.40909.1.S1_at	25	25	C1-metabolism	3.36	4.57	1.14	0.000394117	2.05666	3.38	4.19	0.82	0.00217349	3.47	4.16	0.69	0.00764288	0.385	ND
Medtr_v1_039996	MEDTR6G073870.1						NA			0.04	1.35	1.24	0.000593129	1.34427	0.08	1.03	0.96	0.000289279	0.34	1.12	0.79	0.0113314	0.365	ND
Medtr_v1_038925	MEDTR6G029200.1	Superoxide dismutase [Cu-Zn] 2 EC=1.15.1.1 ; Antioxidant Copper Cytoplasm Disulfide bond Metal-binding Oxidoreductase Zinc	AT5G18100.1	2e-62	CSD3; copper/zinc superoxide dismutase 3	Mtr.9712.1.S1_at	21	21.6	redox.dismutases and catalases	2.85	4.31	1.39	0.000890587	1.13195	2.22	2.93	0.72	0.00710155	2.18	3.53	1.35	0.0322487	0.355	ND
Medtr_v1_056226	MIRMED2PCHR4R5952						NA			-0.43	0.7	1.07	0.00042249	1.03844	-0.34	0.51	0.86	0.00878464	-0.07	0.51	0.58	0.046497	0.35	ND
Medtr_v1_010516	MEDTR2G029780.1	Defensin Lc-def ; Antimicrobial Disulfide bond Fungicide Plant defense Secreted Signal	AT5G63660.1	0.014	LCR74,PDF2.5; Scorpion toxin-like knottin superfamily protein		20	20.1	stress.biotic	-0.15	0.97	1.06	0.00802111	3.14471	0.69	1.24	0.56	0.297835	0.01	0.93	0.92	0.00575257	0.32	ND
Medtr_v1_022265	MEDTR4G009990.1	Putative esterase/lipase 2 EC=3.1.-.- ; Hydrolase Serine	AT1G52510.1	4e-48	alpha/beta-Hydrolases superfamily protein	Mtr.16410.1.S1_at	35	35.1	not assigned.no ontology	1.58	2.65	1.01	0.000551441	1.6433	1.57	2.28	0.72	0.0107736	1.81	2.48	0.68	0.00602357	0.31	ND
Medtr_v1_043899	MEDTR7G067530.1	Probable LRR receptor-like serine/threonine-protein kinase At3g47570 EC=2.7.11.1 ; ATP-binding Cell membrane Glycoprotein Leucine-rich repeat Nucle	AT3G47570.1	0	Leucine-rich repeat protein kinase family protein	Mtr.39497.1.S1_at	30	30.2.12	signalling.receptor kinases.leucine rich repeat XII	-0.4	0.73	1.07	0.00353487	1.54988	-0.3	0.52	0.83	0.00307033	-0.32	0.38	0.7	0.0157564	0.305	ND
Medtr_v1_069506	MT3.5.1S012891	LON peptidase N-terminal domain and RING finger protein 1 ; Alternative splicing Metal-binding Polymorphism Repeat TPR Zinc Zinc-finger	AT5G48655.3	2e-15	RING/U-box superfamily protein		27	27.3.12	RNA.regulation of transcription.C3H zinc finger family	-0.79	0.45	1.18	0.00738218	1.15067	-0.67	-0.07	0.6	0.0927849	-0.31	0.87	1.18	0.034109	0.29	ND
Medtr_v1_039179	MEDTR6G044600.1	50S ribosomal protein L14 ; Ribonucleoprotein RNA-binding rRNA-binding	AT1G43770.2	1e-30	RING/FYVE/PHD zinc finger superfamily protein	Mtr.5908.1.S1_at	27	27.3.6	RNA.regulation of transcription.bHLH,Basic Helix-Loop-Helix family	0.82	2	1.12	0.00136765	1.12803	1.06	1.94	0.89	0.00236104	1.1	1.92	0.82	0.0105276	0.265	ND
Medtr_v1_026219	MEDTR4G096790.1	40S ribosomal protein S14 ; Ribonucleoprotein	AT3G11510.1	2e-70	Ribosomal protein S11 family protein	Mtr.20483.1.S1_at	29	29.2.2	protein.synthesis.misc ribososomal protein	3.75	4.86	1.04	0.00199092	1.19683	3.44	4.4	0.97	0.0071057	3.79	4.39	0.6	0.027292	0.255	ND
Medtr_v1_092463	MT3.5.1S061688						NA			1.21	2.83	1.55	0.000980643	1.05445	1.13	1.89	0.77	0.09303	1.2	3.01	1.82	0.0239526	0.255	ND
Medtr_v1_069087	MT3.5.1S012469	Mitogen-activated protein kinase 4 EC=2.7.11.24 ; ATP-binding Cytoplasm Cytoskeleton Microtubule Nucleotide-binding Nucleus Phosphoprotein Plant	AT4G01370.1	0	ATMPK4,MPK4; MAP kinase 4	Mtr.33670.1.S1_at	30	30.6	signalling.MAP kinases	0.31	1.44	1.07	0.000306637	1.12577	0.54	1.44	0.91	0.00153232	0.55	1.28	0.73	0.00192891	0.25	ND
Medtr_v1_035708	MEDTR5G088760.1	Dr1-associated corepressor ; DNA-binding Nucleus Phosphoprotein Transcription regulation	AT3G12480.1	7e-41	NF-YC11; nuclear factor Y, subunit C11		27	27.3.16	RNA.regulation of transcription.CCAAT box binding factor family, HAP5	0.65	1.87	1.16	0.000136958	1.9124	1.06	1.95	0.89	0.00693606	1.06	2.05	1	0.00189264	0.215	ND
Medtr_v1_003028	AC235662_8.1		AT5G42146.1	0.14	unknown protein; Has 98 Blast hits to 98 proteins in 12 species: Archae - 0; Bacteria - 0; Metazoa - 0; Fungi		NA			-0.81	0.35	1.1	0.000293092	5.24906	-0.78	0.01	0.79	0.00410169	-0.73	0.25	0.99	0.000971187	0.21	ND
Medtr_v1_069196	MT3.5.1S012580	Uncharacterized aarF domain-containing protein kinase At1g79600, chloroplastic EC=2.7.-.- ; Alternative splicing ATP-binding Nucleotide-binding Plast	AT1G79600.1	0	Protein kinase superfamily protein	Mtr.11286.1.S1_at	34	34.16	transport.ABC transporters and multidrug resistance systems	1.14	2.5	1.29	0.000352392	1.60399	1.59	2.38	0.79	0.0372501	1.21	2.6	1.39	0.0249774	0.2	ND
Medtr_v1_046424	MEDTR7G108280.1	Replication factor A protein 1 ; DNA DNA-binding Metal-binding Nucleus Zinc Zinc-finger	AT3G62920.1	5e-21	unknown protein; Has 25 Blast hits to 25 proteins in 11 species: Archae - 0; Bacteria - 0; Metazoa - 0; Fungi	Mtr.10359.1.S1_at	35	35.2	not assigned.unknown	2.81	3.91	1.04	0.00125189	1.21847	2.87	3.41	0.55	0.0110231	2.41	3.74	1.34	0.0276023	0.095	ND
Medtr_v1_048793	MEDTR8G018890.1	Midasin ; ATP-binding Chaperone Nucleotide-binding Nucleus	AT1G67120.1	0	ATPases;nucleotide binding;ATP binding;nucleoside-triphosphatases;transcription factor binding		35	35.1	not assigned.no ontology	3.19	4.34	1.09	0.000347759	1.10113	3.47	4.31	0.85	0.00946652	3.09	4.3	1.21	0.0126512	0.06	ND
Medtr_v1_063829	MT3.5.1CHR5D0838						NA			1.75	2.99	1.18	0.000256581	1.30449	1.59	2.38	0.8	0.0111943	1.41	3.02	1.61	0.0161262	-0.025	ND
Medtr_v1_018939	MEDTR3G091350.1	Flavonol synthase/flavanone 3-hydroxylase EC=1.14.11.23 EC=1.14.11.9 ; Cytoplasm Dioxygenase Flavonoid biosynthesis Iron Metal-binding Oxidoreducta	AT4G10500.1	9e-57	2-oxoglutarate (2OG) and Fe(II)-dependent oxygenase superfamily protein	Mtr.17733.1.S1_at	35	35.1	not assigned.no ontology	-0.89	0.3	1.13	0.0016414	5.14773	0.19	1.16	0.98	0.25896	-0.5	1.63	2.14	0.0123683	-0.43	ND
Medtr_v1_068609	MT3.5.1S011987	UDP-glucosyltransferase UGT73B1 EC=2.4.1.- ; Glycosyltransferase	AT4G34138.1	1e-134	UGT73B1; UDP-glucosyl transferase 73B1	Mtr.16934.1.S1_at	26	26.2	misc.UDP glucosyl and glucoronyl transferases	1.51	4.6	3.03	1.9905e-06	1.93699	2.17	4.31	2.14	9.53408e-05	2.36	4.14	1.78	0.011615	1.07	ND
Medtr_v1_015551	MEDTR3G019070.1	Uncharacterized membrane protein YLR241W ; Glycoprotein Phosphoprotein Transmembrane helix	AT3G54510.2	0	Early-responsive to dehydration stress protein (ERD4)	Mtr.16696.1.S1_at	20	20.2.3	stress.abiotic.drought/salt	1.87	5.37	3.43	3.2121e-06	5.01091	0.14	1.66	1.52	7.97863e-05	0.51	1.86	1.35	0.00159272	1.995	ND
Medtr_v1_033039	MEDTR5G053590.1	Replication protein A 70 kDa DNA-binding subunit ; Metal-binding Nucleus Zinc Zinc-finger	AT1G52950.1	1e-23	Nucleic acid-binding, OB-fold-like protein		28	28.99	DNA.unspecified	1.5	5.67	4.11	4.241e-07	1.49382	0.61	3.15	2.55	4.33014e-05	1.33	3.21	1.88	0.000273645	1.895	ND
Medtr_v1_020335	MEDTR3G111460.1						NA			0.52	3.43	2.85	1.72439e-05	2.54651	0.18	1.61	1.44	5.12685e-05	0.67	2.06	1.39	0.00256593	1.435	ND
Medtr_v1_073563	MT3.5.1S022432		AT1G02070.1	2e-27	unknown protein; BEST Arabidopsis thaliana protein match is: unknown protein (TAIR:AT3G60520.1); Has 98 Blast hit	Mtr.38015.1.S1_at	35	35.2	not assigned.unknown	2.45	5.12	2.6	2.33719e-05	1.55877	2.93	4.14	1.22	0.000381395	2.8	4.38	1.59	0.00199579	1.195	ND
Medtr_v1_061256	MT3.5.1CHR2D1801						NA			1.61	4.1	2.43	8.019e-06	2.32841	2.16	3.53	1.37	0.000731718	1.93	3.35	1.42	0.000920962	1.035	ND
Medtr_v1_072637	MT3.5.1S021502	Probable galactinol--sucrose galactosyltransferase 2 EC=2.4.1.82 ; Alternative splicing Carbohydrate metabolism Glycosyltransferase	AT3G57520.1	3e-73	AtSIP2,SIP2; seed imbibition 2	Mtr.39847.1.S1_at	3	3.1.2.2	minor CHO metabolism.raffinose family.raffinose synthases.putative	1.45	4.31	2.79	3.7202e-06	1.36819	1.63	3.76	2.14	4.9025e-06	2.04	3.45	1.41	0.000199212	1.015	ND
Medtr_v1_031500	MEDTR5G029650.1	Syntaxin-22 ; Coiled Membrane Protein transport Transmembrane helix Vacuole	AT5G46860.1	1e-105	VAM3,ATVAM3,SYP22,ATSYP22,SGR3; Syntaxin/t-SNARE family protein	Mtr.39357.1.S1_s_at	31	31.4	cell. vesicle transport	1.52	5.31	3.73	1.6183e-06	1.261	1.56	4.2	2.64	4.824e-06	1.5	4.2	2.71	7.2463e-06	1.055	ND
Medtr_v1_031846	MEDTR5G033880.1	F-box/kelch-repeat protein At1g23390	AT1G23390.1	7e-74	Kelch repeat-containing F-box family protein	Mtr.35825.1.S1_at	29	29.5.11.4.3.2	protein.degradation.ubiquitin.E3.SCF.FBOX	2.07	3.56	1.43	6.5266e-05	1.55252	1.76	3.01	1.25	0.00447097	2.69	2.83	0.14	0.483913	0.735	ND
Medtr_v1_030406	MEDTR5G016750.1	Ethylene-responsive transcription factor ERF010 ; Activator DNA-binding signaling pathway Nucleus regulation	AT5G67190.1	2e-46	DEAR2; DREB and EAR motif protein 2	Mtr.40750.1.S1_at	27	27.3.3	RNA.regulation of transcription.AP2/EREBP, APETALA2/Ethylene-responsive element binding protein family	0.51	2.25	1.68	0.000239401	1.72739	0.99	2.09	1.1	0.000526277	1.08	1.35	0.28	0.0739104	0.99	ND
Medtr_v1_078593	MT3.5.1S032708		AT3G44380.1	1e-61	Late embryogenesis abundant (LEA) hydroxyproline-rich glycoprotein family	Mtr.44756.1.S1_at	35	35.2	not assigned.unknown	1.96	3.53	1.51	0.00148171	1.13648	1.69	3.07	1.38	0.000892527	2.11	2.53	0.42	0.11537	0.61	ND
Medtr_v1_065639	MT3.5.1CHR7D1001						NA			0.51	2.48	1.91	6.86627e-05	2.01136	0.41	1.73	1.32	0.000499905	1.12	1.63	0.51	0.157717	0.995	ND
Medtr_v1_094417	MT3.5.1S063659	Uncharacterized protein At5g23160 ; Membrane Transmembrane helix	AT5G08240.1	3e-20	unknown protein; BEST Arabidopsis thaliana protein match is: unknown protein (TAIR:AT5G23160.1); Has 69 Blast h		35	35.2	not assigned.unknown	-0.27	1.28	1.49	0.000159053	2.25715	-0.33	0.96	1.29	0.00260912	0	0.6	0.61	0.00869102	0.54	ND
Medtr_v1_078739	MT3.5.1S032854	UPF0673 membrane protein C1F5.03c ; Transmembrane helix	AT5G67290.1	1e-148	FAD-dependent oxidoreductase family protein	Mtr.38230.1.S1_at	35	35.1	not assigned.no ontology	0.82	2.04	1.15	0.00387523	2.26417	0.97	2.15	1.18	0.000156637	0.97	1.65	0.68	0.00485079	0.22	ND
Medtr_v1_086823	MT3.5.1S051280	Cytokinin-O-glucosyltransferase 2 EC=2.4.1.- ; Glycosyltransferase Phosphoprotein	AT1G22380.1	2e-47	AtUGT85A3,UGT85A3; UDP-glucosyl transferase 85A3		26	26.2	misc.UDP glucosyl and glucoronyl transferases	3.2	5.11	1.85	1.5771e-05	4.62604	2.92	3.99	1.08	0.0036706	3.57	4.25	0.69	0.0275438	0.965	ND
Medtr_v1_055278	MIRMED2PCHR3R4100						NA			1.76	2.83	1.01	0.000226882	1.45414	1.15	2.23	1.09	0.000557922	1.53	2.25	0.72	0.0673904	0.105	ND
Medtr_v1_079848	MT3.5.1S033977	3-isopropylmalate dehydrogenase EC=1.1.1.85 ; Amino-acid biosynthesis Branched-chain Cytoplasm Leucine Magnesium Manganese Metal-binding NAD Oxidoreduct	AT3G26130.1	9e-30	Cellulase (glycosyl hydrolase family 5) protein	Mtr.42030.1.S1_at	10	10.6.1	cell wall.degradation.cellulases and beta -1,4-glucanases	1.87	3.04	1.11	0.000975677	3.23601	1.96	3.45	1.49	6.1924e-05	2.36	3.09	0.73	0.0177954	0	ND
Medtr_v1_018071	MEDTR3G079290.1	Flowering time control protein FPA ; Alternative splicing Developmental Differentiation Nucleus Repeat RNA-binding Transcription regulation	AT4G12640.1	4e-29	RNA recognition motif (RRM)-containing protein	Mtr.20790.1.S1_at	35	35.1	not assigned.no ontology	0.98	2.06	1.01	0.000227353	1.12505	0.66	1.73	1.07	0.000711195	1.18	1.91	0.74	0.0122016	0.105	ND
Medtr_v1_065208	MT3.5.1CHR7D0127						NA			0.35	2.21	1.8	0.000195343	1.14447	0.99	2.22	1.23	0.000104115	0.98	1.71	0.74	0.0084086	0.815	ND
Medtr_v1_087636	MT3.5.1S052100	Coiled-coil domain-containing protein 94 homolog	AT1G17130.1	1e-90	Family of unknown function (DUF572)		31	31.3	cell.cycle	2.08	3.35	1.21	0.00694487	1.33832	2.03	3.45	1.43	0.000149286	2.67	3.41	0.75	0.0213538	0.12	ND
Medtr_v1_046781	MEDTR7G113110.1	Superoxide dismutase 1 copper chaperone ; Cytoplasm Metal-binding	AT1G56210.1	3e-22	Heavy metal transport/detoxification superfamily protein	Mtr.26319.1.S1_at	15	15.2	metal handling.binding, chelation and storage	1.24	2.69	1.39	0.000159151	2.5095	0.92	2.45	1.53	2.51904e-05	1.61	2.37	0.77	0.00592725	0.24	ND
Medtr_v1_020016	MEDTR3G106930.1	Otolin-1 ; Collagen Glycoprotein Polymorphism Repeat Secreted Signal	AT4G32290.1	1e-108	Core-2/I-branching beta-1,6-N-acetylglucosaminyltransferase family protein		35	35.2	not assigned.unknown	-0.96	0.8	1.7	9.41656e-05	2.33295	-0.91	0.3	1.21	0.00525354	-0.97	-0.2	0.78	0.0341616	0.705	ND
Medtr_v1_004783	MEDTR1G022980.1	GTP-binding protein hflX ; Nucleotide-binding	AT5G57960.1	0	GTP-binding protein, HflX	Mtr.38665.1.S1_at	30	30.5	signalling.G-proteins	0.4	1.9	1.43	0.0012947	1.5475	0.76	2.05	1.3	0.000105795	0.79	1.62	0.83	0.024517	0.365	ND
Medtr_v1_074584	MT3.5.1S023456	Asparagine synthetase, nodule [glutamine-hydrolyzing] EC=6.3.5.4 ; Amino-acid biosynthesis ATP-binding amidotransferase Ligase Nucleotide-binding	AT3G47340.1	0	ASN1,DIN6,AT-ASN1; glutamine-dependent asparagine synthase 1	Mtr.8498.1.S1_s_at	13	13.1.3.1	amino acid metabolism.synthesis.aspartate family.asparagine	2.84	4.39	1.48	0.000688902	2.02049	2.3	3.87	1.57	0.000319573	2.9	3.73	0.83	0.0190762	0.28	ND
Medtr_v1_082290	MT3.5.1S041705	Uncharacterized basic helix-loop-helix protein At1g06150	AT5G53900.2	1e-132	Serine/threonine-protein kinase WNK (With No Lysine)-related	Mtr.42271.1.S1_at	35	35.2	not assigned.unknown	4.43	5.79	1.3	0.000202475	1.0387	4.67	5.72	1.05	0.000402647	4.64	5.48	0.85	0.00572727	0.35	ND
Medtr_v1_026320	MEDTR4G098150.1	Glucose-1-phosphate adenylyltransferase EC=2.7.7.27 ; ATP-binding Glycogen biosynthesis Nucleotide-binding Nucleotidyltransferase	AT4G03320.1	1e-47	tic20-IV; translocon at the inner envelope membrane of chloroplasts 20-IV	Mtr.42874.1.S1_at	29	29.3	protein.targeting	2.54	4.4	1.79	1.0912e-05	1.03276	2.7	3.98	1.28	0.00024258	3.03	3.89	0.86	0.00908279	0.72	ND
Medtr_v1_067818	MT3.5.1S011193		AT3G10405.1	2e-51	unknown protein; FUNCTIONS IN: molecular_function unknown; INVOLVED IN: pollen development; LOCATED IN: chlorop	Mtr.32562.1.S1_at	35	35.2	not assigned.unknown	1.6	3.75	2.09	1.16635e-05	1.49718	2.06	3.41	1.35	4.53323e-05	2.31	3.16	0.86	0.00133307	0.985	ND
Medtr_v1_092871	MT3.5.1S062101	Probable galactinol--sucrose galactosyltransferase 2 EC=2.4.1.82 ; Alternative splicing Carbohydrate metabolism Glycosyltransferase	AT3G57520.1	0	AtSIP2,SIP2; seed imbibition 2		3	3.1.2.2	minor CHO metabolism.raffinose family.raffinose synthases.putative	0	1.65	1.59	0.00151716	3.09398	0.06	1.27	1.22	0.00449515	0.11	0.97	0.87	0.0122968	0.545	ND
Medtr_v1_054293	MIRMED2PCHR1R764					Mtr.47885.1.S1_at	NA			0.91	2.11	1.13	0.00106502	1.54184	0.43	1.6	1.18	0.000250037	0.79	1.67	0.88	0.00356505	0.1	ND
Medtr_v1_075589	MT3.5.1S02D1069						NA			-0.89	0.39	1.22	0.00805674	1.29813	-0.95	0.35	1.3	0.00939307	-0.54	0.34	0.88	0.0409206	0.13	ND
Medtr_v1_082932	MT3.5.1S042350		AT2G24100.1	1e-109	unknown protein; BEST Arabidopsis thaliana protein match is: unknown protein (TAIR:AT4G30780.1); Has 101 Blas	Mtr.40417.1.S1_at	35	35.2	not assigned.unknown	0.49	2.66	2.1	6.3414e-05	2.49691	0.8	2.18	1.38	0.00281048	1.39	2.27	0.88	0.00628177	0.97	ND
Medtr_v1_013306	MEDTR2G097230.1	PGR5-like protein 1B, chloroplastic ; Electron transport Membrane Plastid Thylakoid Transit peptide Transmembrane helix	AT5G59400.1	6e-93	FUNCTIONS IN: molecular_function unknown; INVOLVED IN: biological_process unknown; LOCATED IN: chloroplast; E	Mtr.41829.1.S1_at	35	35.2	not assigned.unknown	1.61	3.04	1.37	0.0001476	1.95784	1.84	3.04	1.2	0.000436373	2.03	2.92	0.9	0.00304344	0.32	ND
Medtr_v1_019518	MEDTR3G099740.1	Purine permease 3 ; Membrane Transmembrane helix	AT1G28220.1	1e-117	ATPUP3,PUP3; purine permease 3	Mtr.2338.1.S1_at	34	34.1	transport.nucleotides	1.62	3.12	1.44	0.000317876	1.94766	1.65	3.01	1.36	0.00072553	1.9	2.8	0.9	0.0125455	0.31	ND
Medtr_v1_007746	MEDTR1G105280.1	Transcription factor bHLH130 ; Alternative splicing DNA-binding Nucleus Phosphoprotein regulation	AT2G42280.1	6e-53	basic helix-loop-helix (bHLH) DNA-binding superfamily protein	Mtr.38245.1.S1_at	27	27.3.6	RNA.regulation of transcription.bHLH,Basic Helix-Loop-Helix family	3.69	5.59	1.84	0.000225779	1.97547	3.9	5.27	1.38	0.000879958	4.12	5.02	0.91	0.0272287	0.695	ND
Medtr_v1_092385	MT3.5.1S061610	6.7 kDa chloroplast outer envelope membrane protein ; Plastid Transmembrane helix	AT3G52420.1	1e-13	OEP7,ATOEP7; outer envelope membrane protein 7	Mtr.37563.1.S1_at	35	35.1	not assigned.no ontology	3.95	5.55	1.54	8.14234e-05	1.16708	3.89	5.38	1.49	0.000542629	4.26	5.17	0.91	0.00106156	0.34	ND
Medtr_v1_083916	MT3.5.1S043344	Sphingosine kinase 1 EC=2.7.1.91 ; Alternative splicing ATP-binding Calmodulin-binding Nucleotide-binding Phosphoprotein Transferase	AT4G21540.1	0	SPHK1; sphingosine kinase 1	Mtr.43265.1.S1_at	11	11.8.1	lipid metabolism.'exotics' (steroids, squalene etc).sphingolipids	3.06	4.4	1.28	7.19808e-05	1.19777	3.07	4.09	1.03	0.00110176	3.06	3.98	0.92	0.000722874	0.305	ND
Medtr_v1_010367	MEDTR2G027450.1	NA	NA	#N/A	NA	NA	NA	NA	NA	-0.23	0.98	1.15	0.00013634	2.35213	-0.51	0.87	1.38	0.00108932	-0.3	0.62	0.92	0.00832274	0	ND
Medtr_v1_020173	MEDTR3G108910.1		AT5G24890.1	4e-27	unknown protein; FUNCTIONS IN: molecular_function unknown; INVOLVED IN: biological_process unknown; LOCATED IN:	Mtr.37677.1.S1_s_at	35	35.1	not assigned.no ontology	0.37	2.3	1.87	0.00108501	3.11638	0.73	1.79	1.07	0.000302911	0.45	1.39	0.94	0.00648168	0.865	ND
Medtr_v1_019519	MEDTR3G099750.1	Purine permease 3 ; Membrane Transmembrane helix	AT1G28220.1	2e-69	ATPUP3,PUP3; purine permease 3	Mtr.33737.1.S1_at	34	34.1	transport.nucleotides	1.09	2.44	1.28	0.000131394	1.28757	1.15	2.26	1.11	0.00458358	1.39	2.33	0.94	0.0128366	0.255	ND
Medtr_v1_078566	MT3.5.1S032681	Nitric oxide synthase-interacting protein homolog ; Coiled Cytoplasm Nucleus	AT1G61620.1	2e-38	phosphoinositide binding		27	27.3.99	RNA.regulation of transcription.unclassified	2.39	4.47	2.01	0.000586932	1.5112	2.81	4.05	1.25	0.0029785	2.87	3.8	0.94	0.0103764	0.915	ND
Medtr_v1_060330	MT3.5.1CHR1D1731						NA			0.54	2.32	1.72	3.02048e-05	1.06891	0.53	1.61	1.09	0.000763148	0.72	1.67	0.95	0.0188141	0.7	ND
Medtr_v1_068266	MT3.5.1S011642						NA			2.01	3.11	1.04	0.00123682	1.04631	1.82	2.99	1.18	0.000175492	1.12	2.07	0.95	0.0278045	-0.025	ND
Medtr_v1_092037	MT3.5.1S061259	Copper transporter 6 ; Ion Membrane Transmembrane helix	AT2G26975.1	4e-34	Ctr copper transporter family	Mtr.33011.1.S1_at	34	34.12	transport.metal	2.04	3.39	1.29	0.000625029	1.77882	1.57	2.95	1.38	0.000239563	2	2.95	0.95	0.0217175	0.125	ND
Medtr_v1_035726	MEDTR5G088990.1	Early nodulin-like protein 2 ; Cell membrane Glycoprotein GPI-anchor Lipoprotein Signal	AT1G08500.1	5e-61	ENODL18,AtENODL18; early nodulin-like protein 18	Mtr.9497.1.S1_at	26	26.19	misc.plastocyanin-like	2.51	5.08	2.5	3.05516e-05	4.58688	2.71	4.76	2.06	4.78935e-05	3.45	4.4	0.95	0.00670932	0.995	ND
Medtr_v1_007423	MEDTR1G099110.1	Serine/threonine-protein kinase HT1 EC=2.7.11.1 ; ATP-binding Nucleotide-binding Transferase	AT4G38470.1	1e-102	ACT-like protein tyrosine kinase family protein	Mtr.12021.1.S1_at	29	29.4	protein.postranslational modification	4.99	6.15	1.1	0.000143399	1.32527	4.78	6.01	1.24	8.68018e-05	5.05	6.01	0.96	0.00591511	0	ND
Medtr_v1_049165	MEDTR8G032010.1	(+)-neomenthol dehydrogenase EC=1.1.1.208 ; NADP Oxidoreductase Plant defense	AT3G61220.1	5e-97	NAD(P)-binding Rossmann-fold superfamily protein	Mtr.27104.1.S1_at	26	26.22	misc.short chain dehydrogenase/reductase (SDR)	4.66	5.78	1.06	0.000758449	6.03132	4.21	5.33	1.13	0.000968996	4.54	5.51	0.97	0.000606375	0.01	ND
Medtr_v1_071354	MT3.5.1S020210		AT5G49015.2	5e-07	Expressed protein		35	35.2	not assigned.unknown	1.33	2.54	1.15	0.000302921	1.49058	0.92	2.01	1.09	0.000135264	1.14	2.13	0.99	0.00381218	0.11	ND
Medtr_v1_076942	MT3.5.1S031046	Isoflavone 2'-hydroxylase EC=1.14.13.89 ; Heme Iron Membrane Metal-binding Monooxygenase NADP Oxidoreductase	AT4G37330.1	1e-165	CYP81D4; cytochrome P450, family 81, subfamily D, polypeptide 4	Mtr.10112.1.S1_at	26	26.1	misc.cytochrome P450	-0.25	1.61	1.79	0.000352839	3.05467	-0.34	0.83	1.17	0.00287337	0.08	1.07	0.99	0.0135208	0.71	ND
Medtr_v1_042290	MEDTR7G017380.1		AT3G30350.2	0.057	RGF4; Encodes a root meristem growth factor (RGF). Belongs to a family of functionally redundan	Mtr.26912.1.S1_at	35	35.2	not assigned.unknown	2.8	4.56	1.7	0.000175457	2.50745	2.81	4.03	1.23	0.000366887	3.15	4.14	0.99	0.00599807	0.59	ND
Medtr_v1_078487	MT3.5.1S032601	F-box/kelch-repeat protein At3g06240	AT3G06240.1	4e-27	F-box family protein	Mtr.26919.1.S1_at	29	29.5.11.4.3.2	protein.degradation.ubiquitin.E3.SCF.FBOX	2.44	3.8	1.3	0.000703392	1.33285	2.42	3.49	1.07	0.00367656	2.41	3.41	1	0.00147761	0.265	ND
Medtr_v1_077814	MT3.5.1S031922		AT2G05540.1	0.042	Glycine-rich protein family		35	35.1.40	not assigned.no ontology.glycine rich proteins	4.74	6.57	1.76	5.61659e-05	3.32765	4.57	6.23	1.66	6.41121e-05	4.38	5.99	1.62	0.0943543	0.12	ND
Medtr_v1_080517	MT3.5.1S03D1168						NA			3.5	5.24	1.68	7.06408e-05	1.14035	4.23	5.36	1.14	0.000905835	3.59	5.09	1.5	0.0523317	0.36	ND
Medtr_v1_087729	MT3.5.1S052193						NA			-0.34	1.28	1.56	0.000870869	1.11068	-0.02	1.22	1.24	0.00535757	-0.1	1.1	1.21	0.0506262	0.335	ND
Medtr_v1_071925	MT3.5.1S020787	Putative uncharacterized transmembrane protein DDB_G0290641					NA			0.62	2.44	1.75	0.00454946	1.10886	0.71	1.74	1.04	0.00602963	0.45	1.7	1.25	0.0401951	0.605	ND
Medtr_v1_077237	MT3.5.1S031342	9-cis-epoxycarotenoid dioxygenase NCED1, chloroplastic EC=1.13.11.51 ; Abscisic acid biosynthesis Coiled Iron Membrane Metal-binding Oxidoreductase P	AT3G14440.1	0	NCED3,ATNCED3,STO1,SIS7; nine-cis-epoxycarotenoid dioxygenase 3	Mtr.35044.1.S1_at	17	17.1.1	hormone metabolism.abscisic acid.synthesis-degradation	0.11	2.35	2.18	0.000313326	1.22434	1.46	3.03	1.58	0.0016982	0.65	2.96	2.31	0.0325922	0.235	ND
Medtr_v1_008358	MEDTR1TE038490.1	Transposon Ty3-I Gag-Pol polyprotein EC=3.4.23.- EC=2.7.7.49 EC=2.7.7.7 EC=3.1.26.4 ; Aspartyl protease ATP-binding Capsid maturation Cytoplasm	ATMG00860.1	2e-29	ORF158; DNA/RNA polymerases superfamily protein		35	35.2	not assigned.unknown	0.43	1.57	1.07	0.00318551	1.08683	0.47	2.04	1.58	0.000107474	1.15	2.47	1.32	0.0286224	-0.38	ND
Medtr_v1_091209	MT3.5.1S060429		AT2G39500.1	6e-14	unknown protein; FUNCTIONS IN: molecular_function unknown; INVOLVED IN: biological_process unknown; LOCATED IN		35	35.2	not assigned.unknown	2.79	4.15	1.29	0.000198599	1.44371	2.53	3.66	1.14	0.000233239	2.56	3.74	1.18	0.0217946	0.13	ND
Medtr_v1_089380	MT3.5.1S053855	Putative F-box/FBD/LRR-repeat protein At1g78760 ; Leucine-rich	AT1G78760.1	1e-14	F-box/RNI-like superfamily protein		29	29.5.11.4.3.2	protein.degradation.ubiquitin.E3.SCF.FBOX	0.22	1.79	1.51	0.00139511	1.32107	0.34	1.43	1.1	0.00402046	0.03	1.26	1.23	0.020927	0.345	ND
Medtr_v1_012781	MEDTR2G086420.1	TGACG-sequence-specific DNA-binding protein TGA-2.1 ; Activator Coiled Nucleus Transcription regulation	AT1G08320.3	1e-169	TGA9,bZIP21; bZIP transcription factor family protein	Mtr.40547.1.S1_at	27	27.3.35	RNA.regulation of transcription.bZIP transcription factor family	1.39	3.68	2.23	4.82131e-05	4.30007	1.4	3.51	2.11	3.80224e-05	1.54	2.91	1.37	0.0201979	0.49	ND
Medtr_v1_024866	MEDTR4G071860.1	Fructose-bisphosphate aldolase 1, chloroplastic EC=4.1.2.13 ; Glycolysis Lyase Plastid Schiff base Transit peptide	AT2G21330.1	0	FBA1; fructose-bisphosphate aldolase 1	Mtr.8475.1.S1_s_at	1	1.3.6	PS.calvin cyle.aldolase	3.61	5.33	1.65	0.0010541	1.2841	2.18	4.81	2.64	2.1145e-06	2.39	4.58	2.19	0.0143687	-0.765	ND
Medtr_v1_066364	MT3.5.1CHR8D0674						NA			0.9	2.78	1.81	1.46949e-05	1.09423	1.04	2.12	1.08	0.000809538	1.18	2.21	1.03	0.0141912	0.755	ND
Medtr_v1_063042	MT3.5.1CHR4D1329						NA			1.18	3.21	1.97	9.0497e-06	1.10441	1.04	2.06	1.03	0.000298623	1.51	2.64	1.13	0.0136735	0.89	ND
Medtr_v1_064649	MT3.5.1CHR5D2547						NA			1.97	3.22	1.18	0.0009154	1.44818	2.88	4.21	1.34	0.00504557	2.74	4.33	1.59	0.0131623	-0.285	ND
Medtr_v1_057112	MIRMED2PCHR5R6370						NA			3.28	4.69	1.35	5.4176e-05	1.32152	3.98	5.52	1.54	0.0017945	3.88	5.22	1.35	0.0128865	-0.095	ND
Medtr_v1_059831	MT3.5.1CHR1D0643						NA			1.2	3.31	2.05	5.3593e-06	1.01384	1.48	2.56	1.08	0.000994375	1.45	2.53	1.08	0.0121059	0.97	ND
Medtr_v1_010376	MEDTR2G027570.1					Mtr.936.1.S1_at	NA			0.7	2.11	1.35	0.000228539	3.16678	0.44	2.11	1.68	0.0010373	0.46	1.76	1.3	0.0110111	-0.14	ND
Medtr_v1_077384	MT3.5.1S031491	Serine/threonine-protein kinase SRK2E EC=2.7.11.1 ; Abscisic acid signaling pathway Alternative splicing ATP-binding Nucleotide-binding Phosp	AT4G33950.1	1e-180	OST1,SNRK2-6,SRK2E,SNRK2.6,P44,ATOST1; Protein kinase superfamily protein	Mtr.43938.1.S1_at	29	29.4	protein.postranslational modification	4.57	5.94	1.31	0.00131853	1.54044	4.5	6.1	1.61	0.000119255	4.66	5.69	1.03	0.010599	-0.01	ND
Medtr_v1_002408	AC233668_35.1		AT4G14615.1	2e-23	unknown protein; FUNCTIONS IN: molecular_function unknown; INVOLVED IN: biological_process unknown; LOCATED IN:	Mtr.42993.1.S1_at	35	35.2	not assigned.unknown	4.31	6	1.63	3.26051e-05	1.12662	4.61	5.83	1.23	0.000415296	4.53	5.67	1.14	0.00988359	0.445	ND
Medtr_v1_058131	MIRMED2PCHR7R3558						NA			1.78	3.14	1.3	6.83139e-05	2.4307	2.59	4	1.42	0.0183797	2.47	4.3	1.84	0.00926356	-0.33	ND
Medtr_v1_086832	MT3.5.1S051289	Equilibrative nucleoside transporter 4 ; Membrane Phosphoprotein Transmembrane helix	AT4G05120.1	1e-162	ENT3,FUR1,ATENT3; Major facilitator superfamily protein		34	34.14	transport.unspecified cations	-0.43	2.11	2.48	3.38215e-05	1.00281	0.13	1.76	1.64	0.00204618	-0.63	1.11	1.75	0.00902568	0.785	ND
Medtr_v1_034331	MEDTR5G071770.1					Mtr.4222.1.S1_at	NA			1.13	2.95	1.76	0.000142817	1.50676	0.94	2.14	1.2	0.0152081	0.6	2.4	1.81	0.00873708	0.255	ND
Medtr_v1_098707	MT3.5.1S072389	Sister chromatid cohesion protein pds5 ; Cell cycle division Centromere Chromosome Mitosis Nucleus	AT5G47690.2	2e-76	binding	Mtr.35137.1.S1_at	35	35.2	not assigned.unknown	-0.69	1.14	1.76	0.00417996	1.84324	-0.87	0.04	0.92	0.10828	-0.57	0.6	1.18	0.00858629	0.71	ND
Medtr_v1_075510	MT3.5.1S02D0913						NA			3.37	4.64	1.21	0.000159457	1.11801	3.35	3.98	0.64	0.027281	3	4.17	1.17	0.00824286	0.305	ND
Medtr_v1_040628	MEDTR6G088500.1	Probable chlorophyll(ide) b reductase NYC1, chloroplastic EC=1.1.1.294 ; catabolism Coiled Membrane NAD Oxidoreductase Plastid Thylakoid Tran	AT4G13250.1	0	NYC1; NAD(P)-binding Rossmann-fold superfamily protein	Mtr.43688.1.S1_at	26	26.22	misc.short chain dehydrogenase/reductase (SDR)	2.24	3.97	1.67	7.59247e-05	1.92709	1.79	3.73	1.95	6.64933e-05	1.97	3.27	1.31	0.00810064	0.04	ND
Medtr_v1_069381	MT3.5.1S012765					Mtr.49290.1.S1_at	NA			0.36	2.17	1.74	0.00282682	3.88353	0.02	1.57	1.55	0.000469657	-0.38	1.31	1.69	0.00796501	0.12	ND
Medtr_v1_005694	MEDTR1G050930.1	ABC transporter G family member 39 ; ATP-binding Membrane Nucleotide-binding Repeat Transmembrane helix	AT1G66950.1	1e-171	PDR11,ATPDR11; pleiotropic drug resistance 11		34	34.16	transport.ABC transporters and multidrug resistance systems	-0.25	1.56	1.74	0.000139057	1.3632	0.23	1.68	1.46	0.000466069	0.1	1.54	1.44	0.00772998	0.29	ND
Medtr_v1_010851	MEDTR2G035210.1	ABA-responsive protein ABR17 ; Pathogenesis-related Plant defense	AT1G24020.2	0.0003	MLP423; MLP-like protein 423	Mtr.10319.1.S1_at	20	20.2.99	stress.abiotic.unspecified	3.04	4.94	1.84	0.000594517	1.98933	2.05	4.24	2.19	2.82627e-05	2.51	4.25	1.74	0.00769348	-0.125	ND
Medtr_v1_069868	MT3.5.1S013254	TMV resistance protein N ; Alternative splicing ATP-binding Cytoplasm Hypersensitive response Leucine-rich repeat Nucleotide-binding Plant def	AT5G17680.1	8e-95	disease resistance protein (TIR-NBS-LRR class), putative		20	20.1	stress.biotic	0.75	1.99	1.17	0.00173087	1.02284	0.68	1.69	1.02	0.000594518	0.52	1.7	1.19	0.00758198	0.065	ND
Medtr_v1_091541	MT3.5.1S060763		AT1G10520.1	2e-34	DNA polymerase lambda (POLL)	Mtr.34125.1.S1_at	28	28.1	DNA.synthesis/chromatin structure	-0.3	1.11	1.35	0.00512789	1.3084	-0.41	1.36	1.77	0.00279566	-0.15	1.41	1.57	0.00720682	-0.32	ND
Medtr_v1_024117	MEDTR4G055610.1	Lysine histidine transporter 1 ; Alternative splicing Amino-acid Cell membrane Symport Transmembrane helix	AT1G08230.2	1e-174	Transmembrane amino acid transporter family protein	Mtr.17409.1.S1_s_at	34	34.3	transport.amino acids	1.23	3.66	2.37	0.000285539	1.58821	1.04	3.33	2.29	0.000419847	0.97	3.11	2.14	0.00694632	0.155	ND
Medtr_v1_057121	MIRMED2PCHR5R6471						NA			2.34	3.55	1.15	9.49986e-05	1.45699	3.22	4.41	1.2	0.00103331	2.88	4.36	1.48	0.00673148	-0.19	ND
Medtr_v1_085118	MT3.5.1S04D0619					Mtr.13774.1.S1_at	NA			1.19	2.48	1.22	7.97629e-05	1.76009	1.99	3.39	1.41	0.00142543	1.76	3.56	1.8	0.00666404	-0.385	ND
Medtr_v1_064634	MT3.5.1CHR5D2516					Mtr.13774.1.S1_at	NA			2.59	3.94	1.29	4.80533e-05	1.28462	3.22	4.39	1.18	0.000834727	2.26	3.81	1.56	0.00654339	-0.08	ND
Medtr_v1_052256	MEDTR8G103860.1	CAP-Gly domain-containing linker protein 4 ; ANK repeat				Mtr.19328.1.S1_at	NA			1.42	3.45	1.97	0.00010184	1.74838	1.36	2.93	1.58	0.00207989	1.47	2.94	1.48	0.00645642	0.44	ND
Medtr_v1_084040	MT3.5.1S043468	Uncharacterized UDP-glucosyltransferase At1g05675 EC=2.4.1.- ; Glycosyltransferase	AT1G05680.1	9e-77	UGT74E2; Uridine diphosphate glycosyltransferase 74E2		17	17.2.1	hormone metabolism.auxin.synthesis-degradation	2.38	3.72	1.28	0.000107197	2.90129	1.4	3.9	2.51	3.82268e-05	2.37	3.67	1.31	0.00638622	-0.63	ND
Medtr_v1_048331	MEDTR8G006430.1	Chaperone protein dnaJ 2 ; Lipoprotein Membrane Metal-binding Methylation Prenylation Repeat Zinc Zinc-finger	AT5G22060.1	1e-165	ATJ2,J2; DNAJ homologue 2	Mtr.42953.1.S1_at	20	20.2.1	stress.abiotic.heat	4.88	6.35	1.41	6.94202e-05	1.08967	4.43	5.96	1.53	8.91209e-05	4.77	5.84	1.08	0.00628061	0.105	ND
Medtr_v1_065265	MT3.5.1CHR7D0260						NA			1.67	3.1	1.37	0.000401724	1.77137	2.07	2.96	0.9	0.0181083	1.83	2.86	1.04	0.00615119	0.4	ND
Medtr_v1_065721	MT3.5.1CHR7D1171						NA			1.67	2.99	1.26	0.000145796	2.32143	2.65	3.93	1.29	0.013358	2.33	4.12	1.8	0.00613336	-0.285	ND
Medtr_v1_057109	MIRMED2PCHR5R6340						NA			1.91	3.27	1.3	5.01119e-05	1.56788	2.86	4.03	1.17	0.000839248	2.76	4.35	1.59	0.00549655	-0.08	ND
Medtr_v1_016316	MEDTR3G033420.1	RNA polymerase sigma factor rpoD1 ; DNA-binding Transcription regulation	AT5G13730.1	6e-91	SIG4,SIGD; sigma factor 4	Mtr.22814.1.S1_at	27	27.2	RNA.transcription	-0.12	2.05	2.11	0.00121125	1.35299	-0.38	1.5	1.88	1.28379e-05	-0.41	1.34	1.75	0.00546077	0.295	ND
Medtr_v1_014842	MEDTR2TE099310.1		AT1G07120.1	0.21	FUNCTIONS IN: molecular_function unknown; INVOLVED IN: biological_process unknown; LOCATED IN: chloroplast enve		35	35.2	not assigned.unknown	2.58	4.7	2.06	6.9903e-06	1.07178	2.33	4.59	2.27	0.000147499	2.44	3.95	1.51	0.00531248	0.17	ND
Medtr_v1_097520	MT3.5.1S071196	Cytokinin-O-glucosyltransferase 2 EC=2.4.1.- ; Glycosyltransferase Phosphoprotein	AT1G22360.1	1e-76	AtUGT85A2,UGT85A2; UDP-glucosyl transferase 85A2	Mtr.33762.1.S1_at	26	26.2	misc.UDP glucosyl and glucoronyl transferases	0.78	2.68	1.83	0.00179365	4.17205	0.54	1.91	1.37	0.0142206	0.66	2.05	1.39	0.0051483	0.45	ND
Medtr_v1_049655	MEDTR8G043660.1		AT3G52790.1	2e-26	peptidoglycan-binding LysM domain-containing protein		35	35.1	not assigned.no ontology	0.55	2.69	2.07	0.000843371	2.34697	0.07	2.98	2.92	8.141e-07	0.3	2.68	2.38	0.00505718	-0.58	ND
Medtr_v1_018699	MEDTR3G087450.1	tRNA pseudouridine synthase 1 EC=5.4.99.- ; Isomerase Nucleus processing Zinc	AT2G26910.1	0.51	PDR4,ATPDR4; pleiotropic drug resistance 4	Mtr.52226.1.S1_at	34	34.16	transport.ABC transporters and multidrug resistance systems	-0.15	0.99	1.07	0.00150778	1.14682	0.12	0.94	0.82	0.00447042	0.23	1.26	1.04	0.00404588	0.14	ND
Medtr_v1_076826	MT3.5.1S030929	Thioredoxin H8 ; Cytoplasm Disulfide bond Electron transport Redox-active center	AT1G69880.1	3e-08	ATH8,TH8; thioredoxin H-type 8	Mtr.8352.1.S1_at	21	21.1	redox.thioredoxin	0.02	1.09	1.01	0.00377788	1.88735	-0.02	1.6	1.62	1.63084e-05	-0.11	1.66	1.77	0.00403713	-0.685	ND
Medtr_v1_001798	AC233140_53.1		AT4G14615.1	2e-24	unknown protein; FUNCTIONS IN: molecular_function unknown; INVOLVED IN: biological_process unknown; LOCATED IN:	Mtr.42993.1.S1_at	35	35.2	not assigned.unknown	4.09	5.87	1.72	0.000266185	1.12836	4.18	5.66	1.49	0.000925629	4.41	5.58	1.18	0.00402334	0.385	ND
Medtr_v1_063853	MT3.5.1CHR5D0878					Mtr.13630.1.S1_at	NA			2	3.22	1.16	0.000338563	1.05566	1.21	1.86	0.66	0.0339085	1.04	2.21	1.17	0.00398241	0.245	ND
Medtr_v1_030715	MEDTR5G020470.1					Mtr.5610.1.S1_at	NA			2.17	3.98	1.75	0.00444878	1.40746	2.28	4.37	2.09	0.000203425	1.95	4.11	2.16	0.00381015	-0.375	ND
Medtr_v1_017785	MEDTR3G072040.1	Uncharacterized protein At1g14870 ; Cell membrane Transmembrane helix	AT5G05350.1	1e-160	PLAC8 family protein	Mtr.21273.1.S1_at	35	35.2	not assigned.unknown	-0.09	2.52	2.54	7.7491e-06	2.34002	-0.33	1.86	2.19	6.301e-06	-0.42	0.99	1.41	0.00373668	0.74	ND
Medtr_v1_027917	MEDTR4G130640.1	Neutrophil gelatinase-associated lipocalin ; Apoptosis Disulfide bond Glycoprotein Immunity Innate Ion transport Iron Pyrrolidone carboxylic a	AT5G33406.1	0.059	hAT dimerisation domain-containing protein / transposase-related	Mtr.780.1.S1_at	35	35.1	not assigned.no ontology	3.05	4.2	1.09	0.000252083	2.04813	2.92	3.81	0.89	0.00448665	2.97	3.99	1.02	0.00372244	0.135	ND
Medtr_v1_029853	MEDTR5G010240.1	NA	NA	#N/A	NA	NA	NA	NA	NA	-0.03	2.64	2.61	6.7144e-06	2.29849	0.14	1.8	1.66	7.39999e-05	-0.12	1.5	1.62	0.00370077	0.97	ND
Medtr_v1_016932	MEDTR3G051550.1	ARS-binding protein 1 ; DNA-binding Nucleus Phosphoprotein	AT1G60470.1	3e-18	AtGolS4,GolS4; galactinol synthase 4		3	3.1.1.2	minor CHO metabolism.raffinose family.galactinol synthases.putative	-0.07	2.58	2.59	0.00294323	2.5824	-0.09	2.18	2.27	0.000460294	0.23	2.39	2.17	0.00364567	0.37	ND
Medtr_v1_079532	MT3.5.1S033655	Myristoyl-acyl carrier protein thioesterase, chloroplastic EC=3.1.2.- ; Fatty acid biosynthesis Hydrolase Lipid Plastid Transit peptide	AT1G08510.1	9e-70	FATB; fatty acyl-ACP thioesterases B	Mtr.35910.1.S1_at	11	11.1.7	lipid metabolism.FA synthesis and FA elongation.ACP thioesterase	1.61	3.34	1.67	3.61883e-05	2.6143	1.74	3.75	2.02	1.88927e-05	2.23	3.84	1.61	0.00354729	-0.145	ND
Medtr_v1_035328	MEDTR5G084210.1					Mtr.26186.1.S1_s_at	NA			-0.34	2.12	2.4	3.52588e-05	1.10389	-0.2	2.42	2.62	1.8934e-06	0.11	2.36	2.25	0.00338237	-0.035	ND
Medtr_v1_013316	MEDTR2G097360.1	Uncharacterized protein At5g12080 ; Membrane Phosphoprotein Transmembrane helix	AT5G18880.1	0.005	RNA-directed DNA polymerase (reverse transcriptase)-related family protein		35	35.2	not assigned.unknown	1.85	3.42	1.51	0.000458518	1.51337	1.74	3.12	1.38	0.000210899	1.63	3.01	1.39	0.00330777	0.125	ND
Medtr_v1_012812	MEDTR2G086780.1	OTU domain-containing protein 5-A EC=3.4.19.12 ; Alternative splicing Hydrolase Protease Thiol Ubl conjugation pathway	AT2G27350.2	1e-50	OTU-like cysteine protease family protein	Mtr.31562.1.S1_at	29	29.5.3	protein.degradation.cysteine protease	3.3	4.89	1.53	0.000602731	1.06822	3.18	4.59	1.41	0.000896699	2.86	4.53	1.68	0.00316801	-0.015	ND
Medtr_v1_065722	MT3.5.1CHR7D1172						NA			1.87	3.43	1.5	4.78882e-05	2.44991	2.78	4.15	1.38	0.00563779	2.55	4.46	1.91	0.00307692	-0.145	ND
Medtr_v1_077053	MT3.5.1S031157		AT4G27450.1	2e-10	Aluminium induced protein with YGL and LRDR motifs	Mtr.2678.1.S1_at	17	17.2.3	hormone metabolism.auxin.induced-regulated-responsive-activated	0.1	1.82	1.65	0.00317634	1.29655	0.52	0.73	0.22	0.358622	0.31	1.8	1.5	0.0030244	0.79	ND
Medtr_v1_050479	MEDTR8G069450.1	RNA polymerase II-associated protein 3 ; Repeat TPR	AT3G26580.1	1e-105	Tetratricopeptide repeat (TPR)-like superfamily protein	Mtr.37659.1.S1_at	35	35.2	not assigned.unknown	1.39	3.6	2.15	0.000167308	2.91016	1.09	3.41	2.32	0.000323999	0.87	3.54	2.68	0.00289359	-0.35	ND
Medtr_v1_076611	MT3.5.1S030713	Uncharacterized UDP-glucosyltransferase At1g05675 EC=2.4.1.- ; Glycosyltransferase	AT2G43820.1	1e-120	GT,UGT74F2,ATSAGT1,SGT1,SAGT1; UDP-glucosyltransferase 74F2	Mtr.32670.1.S1_at	26	26.2	misc.UDP glucosyl and glucoronyl transferases	2.5	3.81	1.25	0.000388284	2.32728	1.62	3.81	2.19	5.97093e-05	2.51	3.81	1.31	0.00285964	-0.5	ND
Medtr_v1_002308	AC233662_10.1	Disease resistance protein RGA2 ; ATP-binding Leucine-rich repeat Nucleotide-binding Plant defense	AT1G67210.1	4e-28	Proline-rich spliceosome-associated (PSP) family protein / zinc knuckle (CCHC-type) family protein		27	27.1	RNA.processing	3.84	5.06	1.16	0.000103219	1.08706	3.74	4.03	0.3	0.379513	3.23	4.43	1.2	0.00285276	0.41	ND
Medtr_v1_081431	MT3.5.1S040840	3-hydroxybenzoate 6-hydroxylase 1 EC=1.14.13.24 ; Aromatic hydrocarbons catabolism FAD Flavoprotein Monooxygenase NAD NADP Oxidoreductase	AT5G05320.1	4e-34	FAD/NAD(P)-binding oxidoreductase family protein		26	26.7	misc.oxidases - copper, flavone etc.	0.33	1.84	1.45	0.000819313	5.00557	0.01	1.93	1.92	0.000431821	-0.07	1.7	1.77	0.00266995	-0.395	ND
Medtr_v1_086612	MT3.5.1S051069	Transcription factor GTE6 ; Activator Bromodomain Chromatin regulator Coiled Developmental protein Nucleus regulation	AT3G52280.1	6e-93	GTE6; general transcription factor group E6		27	27.3.52	RNA.regulation of transcription.Global transcription factor group C (SPT16 homologs)	3.24	4.89	1.58	2.60792e-05	1.20273	3.26	4.41	1.16	0.000212412	3.49	4.56	1.07	0.00256208	0.465	ND
Medtr_v1_043833	MEDTR7G065150.1		AT5G02020.1	3e-30	SIS; Encodes a protein involved in salt tolerance, names SIS (Salt Induced Serine rich).	Mtr.43231.1.S1_s_at	35	35.2	not assigned.unknown	1.6	3.45	1.79	0.000176166	2.81304	0.83	3.18	2.36	7.2533e-06	0.94	3.65	2.72	0.00251526	-0.75	ND
Medtr_v1_012805	MEDTR2G086700.1	Capsanthin/capsorubin synthase, chromoplast EC=5.3.99.8 ; Carotenoid biosynthesis Isomerase NAD Oxidoreductase Plastid Transit peptide	AT3G10230.1	1e-154	LYC; lycopene cyclase		16	16.1.4	secondary metabolism.isoprenoids	-0.11	1.11	1.16	0.00149546	1.8202	-0.5	0.74	1.25	0.000392428	-0.43	0.86	1.29	0.0025029	-0.11	ND
Medtr_v1_098043	MT3.5.1S071719	Cysteine desulfurase EC=2.8.1.7 ; Pyridoxal phosphate Transferase	AT2G20770.1	4e-16	GCL2; GCR2-like 2		35	35.1	not assigned.no ontology	-0.59	2.34	2.87	0.000333449	1.88573	-0.85	1.76	2.61	0.000569526	-0.53	1.67	2.21	0.00243683	0.46	ND
Medtr_v1_024323	MEDTR4G060950.1	LOB domain-containing protein 11	AT2G28500.1	8e-60	LBD11; LOB domain-containing protein 11	Mtr.2501.1.S1_at	27	27.3.37	RNA.regulation of transcription.AS2,Lateral Organ Boundaries Gene Family- Class I	-0.46	0.96	1.36	0.00534674	1.30292	-0.27	1.03	1.3	0.00146829	-0.29	1	1.3	0.00242954	0.06	ND
Medtr_v1_074709	MT3.5.1S023583	RING-H2 finger protein ATL1 ; Membrane Metal-binding Transmembrane helix Ubl conjugation pathway Zinc Zinc-finger	AT1G04360.1	7e-59	RING/U-box superfamily protein		27	27.3.12	RNA.regulation of transcription.C3H zinc finger family	0.77	2.53	1.7	0.000259506	3.56314	1.02	2.97	1.96	2.12551e-05	0.88	2.91	2.03	0.0024281	-0.295	ND
Medtr_v1_025539	MEDTR4G082880.1	Hepatocyte nuclear factor 4-alpha ; Alternative promoter usage splicing Diabetes mellitus Disease mutation DNA-binding Metal-binding Nucleus	AT4G21020.1	0.3	Late embryogenesis abundant protein (LEA) family protein	Mtr.43939.1.S1_s_at	35	35.1.22	not assigned.no ontology.late embryogenesis abundant domain-containing protein	0.77	2.95	2.12	4.08568e-05	1.1424	1.04	3.03	2	4.22118e-05	0.79	3.27	2.48	0.00242377	-0.12	ND
Medtr_v1_051566	MEDTR8G091690.1	Flavonoid 3'-monooxygenase EC=1.14.13.21 ; Endoplasmic reticulum biosynthesis Heme Iron Membrane Metal-binding NADP Oxidoreductase Transmemb	AT5G07990.1	1e-102	TT7,CYP75B1,D501; Cytochrome P450 superfamily protein	Mtr.12170.1.S1_at	16	16.8.3	secondary metabolism.flavonoids.dihydroflavonols	1.95	3.96	1.95	8.4613e-06	2.57486	2.2	4.36	2.16	6.5981e-06	2.53	3.84	1.31	0.00241741	0.215	ND
Medtr_v1_024849	MEDTR4G071590.1	GATA transcription factor 7 ; Activator DNA-binding Metal-binding Nucleus regulation Zinc Zinc-finger	AT4G36240.1	3e-45	GATA7; GATA transcription factor 7	Mtr.29829.1.S1_at	27	27.3.9	RNA.regulation of transcription.C2C2(Zn) GATA transcription factor family, C2H2	1.71	4.36	2.59	3.31664e-05	2.46056	1.77	4.32	2.55	1.16157e-05	2.19	3.82	1.63	0.00241125	0.5	ND
Medtr_v1_000876	AC225458_89.1	Histone RNA hairpin-binding protein ; Cytoplasm mRNA processing Nucleus Phosphoprotein Ribonucleoprotein RNA-binding	AT2G45480.1	6e-31	AtGRF9,GRF9; growth-regulating factor 9	Mtr.10117.1.S1_at	35	35.2	not assigned.unknown	0.24	2.83	2.53	5.47937e-05	1.61388	0.14	2.62	2.48	1.12225e-05	0.14	1.96	1.83	0.00232259	0.375	ND
Medtr_v1_067917	MT3.5.1S011293	Ribonucleoside-diphosphate reductase small chain A EC=1.17.4.1 ; Cytoplasm DNA replication Iron Metal-binding Oxidoreductase	AT3G23580.1	1e-163	RNR2,RNR2A; ribonucleotide reductase 2A	Mtr.45570.1.S1_at	23	23.5	nucleotide metabolism.deoxynucleotide metabolism	2.75	3.9	1.09	0.0012661	3.19715	2.64	4.14	1.5	2.90661e-05	2.46	4.18	1.72	0.00230795	-0.52	ND
Medtr_v1_019704	MEDTR3G101810.1	Transcription factor HEC2 ; Developmental protein DNA-binding Nucleus regulation	AT3G50330.1	3e-39	HEC2; basic helix-loop-helix (bHLH) DNA-binding superfamily protein		27	27.3.6	RNA.regulation of transcription.bHLH,Basic Helix-Loop-Helix family	3.21	4.91	1.64	0.000125031	1.8033	2.89	4.82	1.94	1.70529e-05	3.17	4.95	1.79	0.00229112	-0.225	ND
Medtr_v1_046753	MEDTR7G112760.1	Pre-mRNA-splicing factor SF2 ; Alternative processing Nucleus Phosphoprotein Repeat RNA-binding	AT1G09140.1	3e-80	ATSRP30,SR30,At-SR30; SERINE-ARGININE PROTEIN 30	Mtr.50713.1.S1_at	27	27.1	RNA.processing	0.47	1.79	1.26	0.000247858	1.01227	0.57	2.08	1.51	0.000215141	0.67	1.78	1.12	0.00207317	-0.055	ND
Medtr_v1_020548	MEDTR3G116840.1	Isoflavone reductase homolog EC=1.3.1.- ; Cytoplasm NADP Oxidoreductase	AT4G39230.1	1e-140	NmrA-like negative transcriptional regulator family protein	Mtr.12708.1.S1_at	16	16.8.5	secondary metabolism.flavonoids.isoflavonoids	3.52	4.65	1.07	0.00296026	2.62656	3.45	5.1	1.66	8.03527e-05	3.59	5.02	1.43	0.00205801	-0.475	ND
Medtr_v1_069059	MT3.5.1S012441	RING finger protein B ; Coiled Cytoplasm Kelch repeat Metal-binding Zinc Zinc-finger	AT1G18470.1	0	Transmembrane Fragile-X-F-associated protein	Mtr.31603.1.S1_at	27	27.3.12	RNA.regulation of transcription.C3H zinc finger family	3.51	4.95	1.37	0.000137104	1.29756	3.79	5.04	1.26	0.000183601	3.91	5.04	1.13	0.00195927	0.175	ND
Medtr_v1_049466	MEDTR8G040080.1		AT2G41180.1	9e-08	VQ motif-containing protein	Mtr.8224.1.S1_at	35	35.1	not assigned.no ontology	2.02	4.18	2.1	9.12971e-05	4.60616	1.5	3.26	1.76	1.2838e-05	2.09	3.93	1.84	0.00170641	0.3	ND
Medtr_v1_030546	MEDTR5G018320.1	Polyneuridine-aldehyde esterase EC=3.1.1.78 ; Alkaloid metabolism Hydrolase Serine	AT2G23610.1	2e-61	ATMES3,MES3; methyl esterase 3	Mtr.4879.1.S1_at	17	17.5.3	hormone metabolism.ethylene.induced-regulated-responsive-activated	1.79	3.15	1.29	0.000146917	4.00163	2.02	2.94	0.92	0.00113309	2.25	3.3	1.05	0.00160131	0.305	ND
Medtr_v1_017336	MEDTR3G062440.1	Pathogenesis-related genes transcriptional activator PTI6 ; DNA-binding Nucleus Plant defense regulation	AT4G27950.1	1e-22	CRF4; cytokinin response factor 4	Mtr.43606.1.S1_at	27	27.3.3	RNA.regulation of transcription.AP2/EREBP, APETALA2/Ethylene-responsive element binding protein family	0.63	2.91	2.22	0.000747835	2.28492	1.14	3.36	2.23	0.00104476	1.34	2.41	1.08	0.00155655	0.565	ND
Medtr_v1_082309	MT3.5.1S041724	Probable sulfate transporter 3.3 ; Membrane Symport Transmembrane helix	AT1G23090.1	0	AST91,SULTR3;3; sulfate transporter 91	Mtr.41524.1.S1_at	34	34.6	transport.sulphate	3.68	5.62	1.88	0.000256753	3.51713	3.24	5.43	2.2	1.05239e-05	3.44	5.43	1.99	0.00154211	-0.215	ND
Medtr_v1_090568	MT3.5.1S05D0782						NA			0.11	1.64	1.47	0.00300999	1.49063	0.19	1.72	1.53	0.000629774	0.09	1.86	1.77	0.00139804	-0.18	ND
Medtr_v1_078435	MT3.5.1S032548	Cytochrome P450 83B1 EC=1.14.-.- ; Heme Iron Membrane Metal-binding Monooxygenase Oxidoreductase Transmembrane helix	AT4G31500.1	3e-17	CYP83B1,SUR2,RNT1,RED1,ATR4; cytochrome P450, family 83, subfamily B, polypeptide 1		26	26.1	misc.cytochrome P450	-0.97	0.7	1.61	0.00756668	2.54562	-0.75	1.86	2.62	6.94435e-05	-0.68	1.86	2.54	0.00137498	-0.97	ND
Medtr_v1_044562	MEDTR7G077340.1	Bowman-Birk type proteinase inhibitor ; Disulfide bond Protease Serine Signal				Mtr.40476.1.S1_at	NA			3.21	5.13	1.86	2.73732e-05	4.71838	2.66	4.86	2.21	1.60213e-05	2.21	4.47	2.26	0.00132124	-0.375	ND
Medtr_v1_039923	MEDTR6G072050.1	Probable cyclic nucleotide-gated ion channel 20, chloroplastic ; Calmodulin-binding cAMP cAMP-binding cGMP cGMP-binding transport Ionic L	AT3G17700.1	1e-112	CNBT1,CNGC20,ATCNGC20; cyclic nucleotide-binding transporter 1	Mtr.13294.1.S1_at	34	34.22	transport.cyclic nucleotide or calcium regulated channels	1.05	2.65	1.54	0.000754264	1.3854	0.76	2.85	2.1	1.09033e-05	0.55	2.85	2.3	0.00131121	-0.66	ND
Medtr_v1_029994	MEDTR5G011800.1		AT2G45360.1	6e-58	Protein of unknown function (DUF1442)	Mtr.38482.1.S1_at	35	35.2	not assigned.unknown	2.47	3.55	1.01	0.000556759	1.99101	2.11	3.35	1.25	0.000870219	2.07	3.76	1.7	0.00127325	-0.465	ND
Medtr_v1_011999	MEDTR2G065180.1						NA			2.05	3.46	1.35	0.00190571	1.03945	1.77	3.36	1.6	0.00112587	1.44	3.64	2.2	0.00126952	-0.55	ND
Medtr_v1_000286	AC146630_1.1	Electron transport complex protein rnfD ; Cell inner membrane Transmembrane helix	AT2G33180.1	6e-38	unknown protein; FUNCTIONS IN: molecular_function unknown; INVOLVED IN: biological_process unknown; LOCATED I	Mtr.8406.1.S1_at	35	35.2	not assigned.unknown	-0.25	2.81	3	0.000199239	2.71101	-0.2	1.94	2.14	8.5398e-06	-0.54	1.7	2.25	0.00114208	0.805	ND
Medtr_v1_046229	MEDTR7G101800.1	Probable receptor-like protein kinase At5g47070 EC=2.7.11.1 ; ATP-binding Cell membrane Nucleotide-binding Phosphoprotein Serine/threonine-protein Tr	AT3G09830.2	1e-162	Protein kinase superfamily protein	Mtr.2031.1.S1_at	29	29.4.1.57	protein.postranslational modification.kinase.receptor like cytoplasmatic kinase VII	1.81	3.31	1.44	3.96798e-05	1.51222	1.58	3.18	1.6	0.000668787	1.63	3.03	1.4	0.00112758	-0.06	ND
Medtr_v1_051884	MEDTR8G095370.1	Defensin-like protein 2 ; Antimicrobial Disulfide bond Fungicide Plant defense Secreted Signal	AT2G02100.1	3e-18	LCR69,PDF2.2; low-molecular-weight cysteine-rich 69	Mtr.7231.1.S1_at	20	20.1	stress.biotic	-0.67	1.16	1.76	0.000253482	1.9716	0.04	2.35	2.32	1.24315e-05	0.41	2.65	2.24	0.00111495	-0.52	ND
Medtr_v1_071725	MT3.5.1S020585					Mtr.28948.1.S1_at	NA			-0.67	1.13	1.74	0.0015231	1.4727	-0.37	1.23	1.61	4.77294e-05	-0.45	1.3	1.75	0.00109779	0.06	ND
Medtr_v1_076817	MT3.5.1S030920	RING-H2 finger protein ATL22 ; Membrane Metal-binding Signal Transmembrane helix Ubl conjugation pathway Zinc Zinc-finger	AT5G53110.1	7e-60	RING/U-box superfamily protein	Mtr.44157.1.S1_at	35	35.2	not assigned.unknown	-0.17	2.2	2.31	3.41405e-05	1.25571	-0.29	1.7	2	9.9156e-06	-0.19	1.9	2.1	0.00107323	0.26	ND
Medtr_v1_016603	MEDTR3G044600.1	Signal transduction histidine-protein kinase ArlS EC=2.7.13.3 ; ATP-binding Cell membrane Nucleotide-binding Phosphoprotein Transferase Transmembrane h	AT5G62280.1	3e-35	Protein of unknown function (DUF1442)	Mtr.39333.1.S1_at	35	35.2	not assigned.unknown	0.09	1.95	1.8	0.00496205	1.40139	-0.11	1.04	1.16	0.0227271	0.09	1.17	1.08	0.00106388	0.68	ND
Medtr_v1_092922	MT3.5.1S062152	Protein TRANSPARENT TESTA 12 ; Flavonoid biosynthesis Membrane Repeat Transmembrane helix Transport Vacuole	AT3G23560.1	2e-64	ALF5; MATE efflux family protein	Mtr.33040.1.S1_at	34	34.99	transport misc	3.07	4.18	1.04	0.000933436	3.33687	2.66	3.81	1.15	0.00490509	2.68	3.75	1.08	0.00106205	-0.075	ND
Medtr_v1_086033	MT3.5.1S050489	Putative serine/threonine-protein kinase ZK507.1 EC=2.7.11.1 ; ATP-binding Nucleotide-binding Transferase	AT3G20898.1	4e-11	unknown protein; FUNCTIONS IN: molecular_function unknown; INVOLVED IN: biological_process unknown; LOCATED IN:		NA			0.95	3.2	2.19	4.77796e-05	1.55359	0.71	2.64	1.94	4.01824e-05	1.31	2.95	1.64	0.00105154	0.4	ND
Medtr_v1_019935	MEDTR3G106030.1	40S ribosomal protein S3a ; Cytoplasm Nucleus Ribonucleoprotein	AT4G31805.1	4e-14	WRKY family transcription factor	Mtr.42546.1.S1_at	27	27.3.32	RNA.regulation of transcription.WRKY domain transcription factor family	1.9	3.3	1.34	0.00264605	1.01191	2.11	3.76	1.65	2.78183e-05	2.31	3.62	1.31	0.00102593	-0.14	ND
Medtr_v1_051202	MEDTR8G085630.1	Serine/threonine exchanger SteT ; Amino-acid transport Cell membrane Transmembrane helix	AT3G13620.1	1e-162	Amino acid permease family protein	Mtr.9099.1.S1_s_at	34	34.3	transport.amino acids	0.79	2.57	1.72	7.96865e-05	1.37836	0.2	2.52	2.32	8.3704e-06	0.7	2.28	1.59	0.00102592	-0.235	ND
Medtr_v1_074522	MT3.5.1S023394	Cytochrome c-type biogenesis ccda-like chloroplastic protein 2 ; Electron transport Membrane Plastid Thylakoid Transit peptide Transmembra	AT5G54290.2	1e-115	CcdA; cytochrome c biogenesis protein family	Mtr.8858.1.S1_at	29	29.8	protein assembly and cofactor ligation	1.12	3.75	2.57	3.11708e-05	1.2605	1.43	3.62	2.19	5.8096e-06	1.39	3.29	1.9	0.00102275	0.525	ND
Medtr_v1_034657	MEDTR5G076080.1	Uncharacterized protein At5g10860, mitochondrial ; CBS domain Mitochondrion Repeat Transit peptide	AT5G10860.1	5e-99	Cystathionine beta-synthase (CBS) family protein	Mtr.10421.1.S1_at	35	35.1	not assigned.no ontology	4.61	6.05	1.38	0.000368433	1.18897	4.51	5.69	1.19	0.000413231	4.33	5.58	1.25	0.000916297	0.16	ND
Medtr_v1_029957	MEDTR5G011400.1	Probable aminotransferase ACS10 EC=2.6.1.- ; Pyridoxal phosphate	AT1G62960.1	1e-164	ACS10; ACC synthase 10	Mtr.34453.1.S1_at	17	17.5.1	hormone metabolism.ethylene.synthesis-degradation	1.89	2.99	1.04	0.00109137	1.40163	1.96	3.21	1.25	0.00533052	1.73	3.17	1.44	0.000878346	-0.305	ND
Medtr_v1_038531	MEDTR6G012960.1						NA			0.95	2.92	1.91	1.72246e-05	1.0524	0.79	2.56	1.78	0.000245653	0.66	2.88	2.22	0.000871601	-0.09	ND
Medtr_v1_069477	MT3.5.1S012862	Serine/threonine-protein kinase HT1 EC=2.7.11.1 ; ATP-binding Nucleotide-binding Transferase	AT3G27560.1	1e-163	ATN1; Protein kinase superfamily protein	Mtr.36405.1.S1_at	29	29.4	protein.postranslational modification	3.31	4.86	1.49	0.000125391	1.19973	2.94	4.76	1.82	2.93923e-05	3.5	4.59	1.09	0.000831067	0.035	ND
Medtr_v1_074327	MT3.5.1S023199	mRNA-capping enzyme EC=3.1.3.33 EC=2.7.7.50 ; GTP-binding Hydrolase processing Multifunctional Nucleotide-binding Nucleotidyltransferase Nucleus P	AT3G09100.2	0	mRNA capping enzyme family protein	Mtr.41631.1.S1_at	28	28.1	DNA.synthesis/chromatin structure	3.64	5.47	1.76	1.82916e-05	1.45127	3.81	4.96	1.16	0.000422724	3.68	4.92	1.24	0.000809142	0.56	ND
Medtr_v1_074122	MT3.5.1S022994		AT5G62200.1	4e-45	Embryo-specific protein 3, (ATS3)	Mtr.35826.1.S1_at	33	33.99	development.unspecified	4.02	5.3	1.22	0.00112403	1.87102	3.19	5.31	2.13	0.000295283	3.37	5.22	1.85	0.000788022	-0.77	ND
Medtr_v1_099567	MT3.5.1S073252	Cytokinin-O-glucosyltransferase 2 EC=2.4.1.- ; Glycosyltransferase Phosphoprotein	AT1G22380.1	3e-45	AtUGT85A3,UGT85A3; UDP-glucosyl transferase 85A3		26	26.2	misc.UDP glucosyl and glucoronyl transferases	-0.56	0.66	1.16	0.00591176	4.75728	-0.46	0.69	1.16	0.00390936	-0.33	0.94	1.27	0.000733081	-0.055	ND
Medtr_v1_002229	AC233659_21.1	RING finger protein 141 ; Metal-binding Zinc Zinc-finger	AT3G47160.1	1e-97	RING/U-box superfamily protein	Mtr.41467.1.S1_at	35	35.1	not assigned.no ontology	0.07	2.53	2.39	0.000729434	1.15479	0.16	2.58	2.42	0.000128186	-0.22	2.2	2.43	0.000713541	-0.035	ND
Medtr_v1_020028	MEDTR3G107060.1	Putative L-ascorbate peroxidase 6 EC=1.11.1.11 ; Heme Hydrogen peroxide Iron Metal-binding Oxidoreductase	AT4G32320.1	1e-108	APX6; ascorbate peroxidase 6	Mtr.10201.1.S1_at	26	26.12	misc.peroxidases	1.68	3.49	1.75	0.000499961	1.04259	1.6	3.46	1.86	4.01561e-05	1.72	3.38	1.66	0.000705253	-0.01	ND
Medtr_v1_008443	MEDTR1TE043390.1	NA	NA	#N/A	NA	NA	NA	NA	NA	1.21	3.23	1.96	1.60964e-05	1.52449	0.95	2.75	1.81	5.63663e-05	1.28	2.54	1.27	0.000659078	0.42	ND
Medtr_v1_045089	MEDTR7G083830.1		AT1G12845.1	3e-08	unknown protein; FUNCTIONS IN: molecular_function unknown; INVOLVED IN: biological_process unknown; LOCATED IN:	Mtr.25856.1.S1_at	35	35.2	not assigned.unknown	2.49	4.57	2.02	0.000159014	1.78786	2.28	4.29	2.02	0.000187383	3.3	4.42	1.12	0.000622583	0.45	ND
Medtr_v1_066579	MT3.5.1CHR8D1160						NA			1.87	3.51	1.57	0.000179439	2.91608	1.8	3.67	1.87	7.22347e-05	1.6	3.31	1.71	0.000621018	-0.22	ND
Medtr_v1_051262	MEDTR8G086380.1	NA	NA	#N/A	NA	NA	NA	NA	NA	2.46	5.49	2.97	1.32376e-05	1.09311	3.09	5.28	2.19	6.4359e-06	3.38	5.15	1.77	0.000601994	0.99	ND
Medtr_v1_047352	MEDTR7TE024640.1	NA	NA	#N/A	NA	NA	NA	NA	NA	2.7	4.74	1.98	4.0042e-05	1.12419	2.47	4.52	2.06	8.1698e-06	2.87	4.55	1.68	0.000555489	0.11	ND
Medtr_v1_003158	AC235668_12.1	GTP-binding protein hflX ; Nucleotide-binding	AT5G57960.1	0	GTP-binding protein, HflX	Mtr.38665.1.S1_at	30	30.5	signalling.G-proteins	0.77	2.48	1.65	2.40076e-05	1.52939	0.89	2.7	1.82	1.09663e-05	1.23	2.35	1.12	0.000543444	0.18	ND
Medtr_v1_087438	MT3.5.1S051899	Convicilin ; Seed storage protein Signal Vacuole	AT3G22640.1	1e-61	PAP85; cupin family protein	Mtr.37289.1.S1_at	33	33.1	development.storage proteins	0.24	1.9	1.6	0.00239624	5.88655	0.29	2.99	2.71	1.00236e-05	0.43	3.42	2.99	0.000506826	-1.25	ND
Medtr_v1_045526	MEDTR7G089330.1	Hydroxymethylglutaryl-CoA lyase, mitochondrial EC=4.1.3.4 ; Acetylation Alternative splicing Metal-binding Mitochondrion	AT2G26800.1	1e-137	Aldolase superfamily protein	Mtr.22558.1.S1_s_at	13	13.2.4.4	amino acid metabolism.degradation.branched-chain group.leucine	2.47	4.4	1.87	0.000274461	1.22627	2.43	4.43	2.01	2.51798e-05	2.63	4.27	1.65	0.000499153	0.04	ND
Medtr_v1_012494	MEDTR2G081520.1	Receptor-like serine/threonine-protein kinase SD1-8 EC=2.7.11.1 ; ATP-binding Cell membrane Disulfide bond Glycoprotein Lectin Nucleotide-bindin	AT4G21380.1	0	ARK3,RK3; receptor kinase 3	Mtr.16854.1.S1_x_at	30	30.2.24	signalling.receptor kinases.S-locus glycoprotein like	1.59	3.68	2.02	0.000244538	1.49266	1.52	3.48	1.97	7.6768e-06	1.79	3.08	1.29	0.000494661	0.39	ND
Medtr_v1_076550	MT3.5.1S030652	Spastin EC=3.6.4.3 ; Alternative splicing ATP-binding Cell cycle division Cytoplasm Cytoskeleton Developmental protein Differentiation Hydrolase Mem	AT1G64110.1	0	P-loop containing nucleoside triphosphate hydrolases superfamily protein	Mtr.9028.1.S1_at	29	29.5.9	protein.degradation.AAA type	4.52	6.69	2.11	1.34552e-05	3.0078	4.61	6.42	1.81	0.000720273	4.85	6.21	1.36	0.000486656	0.525	ND
Medtr_v1_029996	MEDTR5G011820.1	Quinolinate synthase A EC=2.5.1.72 ; 4Fe-4S Cytoplasm Iron Iron-sulfur Metal-binding Pyridine nucleotide biosynthesis Transferase	AT2G45360.1	5e-58	Protein of unknown function (DUF1442)	Mtr.28475.1.S1_at	35	35.2	not assigned.unknown	1.67	3.21	1.48	0.000226023	1.77865	1.41	2.75	1.35	7.32937e-05	1.52	3.45	1.93	0.000483971	-0.16	ND
Medtr_v1_012904	MEDTR2G087890.1	Allene oxide synthase, chloroplastic EC=4.2.1.92 ; Fatty acid biosynthesis Heme Iron Lipid Lyase Metal-binding Oxylipin Plastid Polymorphism Transi	AT4G15440.1	1e-135	HPL1,CYP74B2; hydroperoxide lyase 1	Mtr.9885.1.S1_at	35	35.1	not assigned.no ontology	2.79	4.24	1.38	0.000261013	1.31715	1.46	4.45	3	2.0272e-06	1.48	4.13	2.66	0.00046903	-1.45	ND
Medtr_v1_067161	MT3.5.1S010530		AT2G37678.1	4e-08	FHY1,PAT3,FRY1; far-red elongated hypocotyl 1	Mtr.13005.1.S1_at	NA			3.99	5.25	1.2	9.64697e-05	1.20665	4	5.32	1.33	0.000956555	4.02	5.49	1.47	0.000452931	-0.2	ND
Medtr_v1_081073	MT3.5.1S040477		AT4G21700.1	1e-160	Protein of unknown function (DUF2921)	Mtr.28089.1.S1_at	35	35.2	not assigned.unknown	0.37	2.24	1.81	0.00161447	1.09416	-0.29	2.95	3.24	2.8644e-06	0.04	3.66	3.62	0.000450529	-1.62	ND
Medtr_v1_024225	MEDTR4G059460.1	DEAD-box ATP-dependent RNA helicase 17 EC=3.6.4.13 ; ATP-binding Hydrolase Nucleotide-binding RNA-binding	AT2G40700.1	0	P-loop containing nucleoside triphosphate hydrolases superfamily protein		28	28.1	DNA.synthesis/chromatin structure	3.76	4.92	1.09	0.00516973	1.16607	3.7	5.11	1.41	0.000371534	3.84	5	1.16	0.000392188	-0.195	ND
Medtr_v1_085905	MT3.5.1S050360	CapLEA	AT1G52690.2	2e-32	Late embryogenesis abundant protein (LEA) family protein	Mtr.12327.1.S1_s_at	33	33.99	development.unspecified	-0.08	1.75	1.77	2.89006e-05	2.81869	-0.3	1.88	2.19	6.1356e-06	-0.36	1.78	2.14	0.000380338	-0.395	ND
Medtr_v1_003139	AC235665_69.1	Electron transport complex protein rnfC ; 4Fe-4S Cell inner membrane Iron Iron-sulfur Metal-binding Repeat	AT1G27990.1	1e-87	unknown protein; BEST Arabidopsis thaliana protein match is: unknown protein (TAIR:AT5G52420.1); Has 86 Blast h	Mtr.17433.1.S1_at	35	35.2	not assigned.unknown	-0.34	2.12	2.4	7.34514e-05	1.50498	-0.48	1.5	1.98	0.000138289	-0.63	1.18	1.81	0.000360094	0.505	ND
Medtr_v1_075986	MT3.5.1S030083	50S ribosomal protein L2 ; Ribonucleoprotein RNA-binding rRNA-binding				Mtr.28033.1.S1_at	NA			0.09	1.23	1.08	0.000494118	1.18414	-0.37	1.22	1.59	9.47129e-05	0.14	2.27	2.14	0.000333349	-0.785	ND
Medtr_v1_074817	MT3.5.1S023691		AT4G29090.1	0.003	Ribonuclease H-like superfamily protein		28	28.99	DNA.unspecified	0.93	2.85	1.86	2.20972e-05	1.01713	0.69	2.52	1.84	1.99059e-05	1.3	2.83	1.54	0.000331324	0.17	ND
Medtr_v1_008404	MEDTR1TE041510.1	Putative ribonuclease H protein At1g65750 EC=3.1.26.4 ; Endonuclease Hydrolase Magnesium Metal-binding	AT4G29090.1	1e-45	Ribonuclease H-like superfamily protein	Mtr.16844.1.S1_at	28	28.99	DNA.unspecified	1.7	3.73	1.97	8.79078e-05	1.39458	1.94	2.98	1.05	0.000445192	2.54	3.75	1.21	0.000327733	0.84	ND
Medtr_v1_052404	MEDTR8G105740.1	Alpha,alpha-trehalose-phosphate synthase [UDP-forming] 6 EC=2.4.1.15 ; Alternative splicing Glycosyltransferase Phosphoprotein	AT1G68020.2	0	ATTPS6,TPS6; UDP-Glycosyltransferase / trehalose-phosphatase family protein	Mtr.43614.1.S1_at	3	3.2.3	minor CHO metabolism.trehalose.potential TPS/TPP	3.67	5.14	1.4	0.0016399	1.30085	3.29	5.26	1.97	1.12393e-05	3.65	5.1	1.46	0.000319159	-0.315	ND
Medtr_v1_051971	MEDTR8G098400.1	Probable glutathione peroxidase 8 EC=1.11.1.9 ; Oxidoreductase	AT1G63460.1	3e-70	GPX8,ATGPX8; glutathione peroxidase 8	Mtr.26625.1.S1_s_at	21	21.2	redox.ascorbate and glutathione	1.9	3.68	1.71	0.000204095	1.27383	1.53	3.3	1.78	0.000138023	1.36	3.06	1.7	0.000310786	-0.03	ND
Medtr_v1_042288	MEDTR7G017360.1	Probable phosphatidylinositol 4-kinase type 2-beta At1g26270 EC=2.7.1.67 ; Coiled Phosphoprotein Transferase	AT2G03890.1	0	ATPI4KGAMMA7,UBDKGAMMA7,PI4KGAMMA7; phosphoinositide 4-kinase gamma 7	Mtr.38131.1.S1_at	30	30.4	signalling.phosphinositides	2.48	5.56	3.01	1.12962e-05	1.54137	2.38	5.33	2.96	6.0577e-06	2.37	5.17	2.81	0.000288446	0.125	ND
Medtr_v1_052116	MEDTR8G102100.1	NA	NA	#N/A	NA	NA	NA	NA	NA	3.69	5.92	2.16	2.33211e-05	1.46134	3.15	5.83	2.69	8.7849e-06	3.21	5.76	2.55	0.000284212	-0.46	ND
Medtr_v1_052340	MEDTR8G104920.1	F-box protein SKIP28 ; Developmental Ubl conjugation pathway	AT2G01620.1	2e-57	MEE11; RNI-like superfamily protein		35	35.2	not assigned.unknown	2.28	4.03	1.69	0.000595024	2.96323	1.92	4.28	2.37	2.45795e-05	1.95	3.84	1.9	0.000260801	-0.445	ND
Medtr_v1_009990	MEDTR2G019790.1	GTPase obg ; Cytoplasm GTP-binding Nucleotide-binding	AT5G18570.1	0	EMB269,ATOBGC,CPSAR1; GTP1/OBG family protein	Mtr.44919.1.S1_at	30	30.5	signalling.G-proteins	1.97	4.51	2.48	6.46617e-05	1.05138	1.75	4	2.26	1.7531e-05	1.87	3.96	2.09	0.000230732	0.305	ND
Medtr_v1_064616	MT3.5.1CHR5D2475						NA			1.01	2.59	1.52	3.30077e-05	1.59663	1.37	2.5	1.14	0.000349645	1.44	2.64	1.21	0.000229662	0.345	ND
Medtr_v1_042869	MEDTR7G031470.1	Probable inactive leucine-rich repeat receptor-like protein kinase At3g03770 ; Alternative splicing Cell membrane Glycoprotein Signal Transmembran	AT5G14210.1	0	Leucine-rich repeat protein kinase family protein	Mtr.6566.1.S1_at	30	30.2.6	signalling.receptor kinases.leucine rich repeat VI	1.73	3.79	2	0.000107687	2.21854	1.17	3.21	2.05	6.87814e-05	1.45	3.47	2.02	0.000229515	-0.035	ND
Medtr_v1_053102	MEDTR8TE068170.1	Putative ribonuclease H protein At1g65750 EC=3.1.26.4 ; Endonuclease Hydrolase Magnesium Metal-binding	AT4G29090.1	4e-16	Ribonuclease H-like superfamily protein		28	28.99	DNA.unspecified	0.12	1.93	1.75	0.000121018	1.06072	0.42	2	1.59	3.56715e-05	0.51	1.74	1.24	0.000227705	0.335	ND
Medtr_v1_078837	MT3.5.1S032954	Probable mitochondrial chaperone BCS1-B ; ATP-binding Membrane Mitochondrion inner Nucleotide-binding Transmembrane helix	AT5G40010.1	1e-159	AATP1; AAA-ATPase 1		29	29.5.9	protein.degradation.AAA type	0.34	2.16	1.76	0.000524538	3.44817	0.13	2.59	2.47	2.0963e-06	0.8	2.59	1.8	0.000224498	-0.375	ND
Medtr_v1_040025	MEDTR6G074610.1	UPF0614 protein ; Coiled Repeat	AT3G17740.1	1e-19	unknown protein; FUNCTIONS IN: molecular_function unknown; INVOLVED IN: biological_process unknown; LOCATED IN	Mtr.32729.1.S1_at	35	35.2	not assigned.unknown	0.4	2.3	1.83	0.00011193	1.23901	0.32	1.84	1.53	4.42359e-05	0.83	2.58	1.75	0.000218619	0.19	ND
Medtr_v1_042785	MEDTR7G028050.1	[Protein-PII] uridylyltransferase EC=2.7.7.59 ; Nucleotidyltransferase	AT3G01990.1	1e-163	ACR6; ACT domain repeat 6	Mtr.1304.1.S1_at	23	23.5	nucleotide metabolism.deoxynucleotide metabolism	2.9	5.84	2.88	5.8332e-06	1.91663	2.49	5.47	2.99	1.7489e-06	2.91	5.44	2.53	0.000211963	0.12	ND
Medtr_v1_007548	MEDTR1G100800.1		AT5G52420.1	5e-67	unknown protein; FUNCTIONS IN: molecular_function unknown; INVOLVED IN: biological_process unknown; LOCATED I	Mtr.47283.1.S1_at	35	35.2	not assigned.unknown	0.51	4.06	3.49	0.000248364	1.78302	0.34	3.72	3.38	3.802e-07	0.2	3.68	3.48	0.000210115	0.06	ND
Medtr_v1_003981	MEDTR1G007840.1		AT2G46550.2	1e-42	unknown protein; FUNCTIONS IN: molecular_function unknown; INVOLVED IN: biological_process unknown; EXPRESSED	Mtr.38097.1.S1_at	35	35.2	not assigned.unknown	1.93	4.83	2.84	1.41291e-05	6.0288	1.76	4.61	2.85	2.6179e-06	2.39	4.12	1.74	0.000199219	0.545	ND
Medtr_v1_046470	MEDTR7G108790.1	21 kDa protein ; Signal	AT3G62820.1	3e-43	Plant invertase/pectin methylesterase inhibitor superfamily protein		26	26.18	misc.invertase/pectin methylesterase inhibitor family protein	0.28	1.9	1.56	0.00465159	1.59938	0.26	1.71	1.46	3.06193e-05	0.72	2.77	2.05	0.000197658	-0.195	ND
Medtr_v1_025791	MEDTR4G087160.1	Cyclopropane mycolic acid synthase 1 EC=2.1.1.79 ; Cytoplasm Lipid synthesis Methyltransferase S-adenosyl-L-methionine	AT2G15890.1	6e-49	MEE14; maternal effect embryo arrest 14	Mtr.34867.1.S1_s_at	35	35.2	not assigned.unknown	3.11	6.24	3.07	1.06675e-05	2.71599	2.85	5.75	2.9	6.8539e-06	3.18	5.71	2.54	0.000197325	0.35	ND
Medtr_v1_089949	MT3.5.1S054427	Endopolyphosphatase EC=3.6.1.10 ; Glycoprotein Hydrolase Membrane Signal-anchor Transmembrane helix Vacuole	AT3G21570.1	1e-05	unknown protein; Has 43 Blast hits to 43 proteins in 13 species: Archae - 0; Bacteria - 0; Metazoa - 0; Fungi -	Mtr.10882.1.S1_at	35	35.2	not assigned.unknown	1.78	4.68	2.84	5.04328e-05	2.34793	1.42	4.55	3.14	0.000133892	1.64	4.23	2.59	0.000190872	-0.025	ND
Medtr_v1_030338	MEDTR5G015680.1	Probable histone acetyltransferase HAC-like 1 EC=2.3.1.48 ; Activator Acyltransferase Chromatin regulator Coiled Metal-binding Nucleus Transcriptio	AT5G67480.1	1e-141	BT4,ATBT4; BTB and TAZ domain protein 4	Mtr.21276.1.S1_at	27	27.3.72	RNA.regulation of transcription.Transcriptional Adaptor Zinc Bundle (TAZ) domain family	4.09	6.34	2.19	5.1455e-06	1.42631	3.76	6.24	2.49	2.26183e-05	4.18	6	1.83	0.000187781	0.03	ND
Medtr_v1_029840	MEDTR5G010100.1	RING-H2 zinc finger protein RHA1a ; Metal-binding Zinc-finger	AT3G61460.1	1e-34	BRH1; brassinosteroid-responsive RING-H2	Mtr.11022.1.S1_at	27	27.3.99	RNA.regulation of transcription.unclassified	4.13	6.62	2.43	1.60687e-05	2.92575	4.06	6.41	2.36	4.80832e-05	4.35	6.63	2.29	0.00018706	0.105	ND
Medtr_v1_051977	MEDTR8G098460.1	Probable serine racemase EC=5.1.1.18 ; Isomerase Magnesium Metal-binding Pyridoxal phosphate	AT4G11640.1	1e-139	ATSR,SR; serine racemase	Mtr.30684.1.S1_s_at	13	13.1.4.5	amino acid metabolism.synthesis.branched chain group.isoleucine specific	3.84	5.86	1.95	8.7192e-06	1.43715	3.96	5.66	1.7	1.82571e-05	4.09	5.47	1.38	0.000185951	0.41	ND
Medtr_v1_017781	MEDTR3G072000.1	Superoxide dismutase 1 copper chaperone ; Cytoplasm Metal-binding	AT5G05365.1	8e-23	Heavy metal transport/detoxification superfamily protein	Mtr.21272.1.S1_at	NA			0.7	2.55	1.79	0.000106271	1.87838	0.17	1.58	1.41	0.000106458	0.3	1.74	1.44	0.000177637	0.365	ND
Medtr_v1_009713	MEDTR2G014970.1		AT1G28540.1	9e-23	unknown protein; Has 25 Blast hits to 25 proteins in 10 species: Archae - 0; Bacteria - 0; Metazoa - 0; Fungi		35	35.2	not assigned.unknown	2.05	4.13	2.01	3.7552e-05	1.12316	2.14	3.98	1.84	1.85071e-05	2.39	3.83	1.44	0.000175835	0.37	ND
Medtr_v1_079002	MT3.5.1S033120	Leucine-rich repeat receptor-like serine/threonine-protein kinase At1g17230 EC=2.7.11.1 ; ATP-binding Cell membrane Glycoprotein Nucleotide-binding	AT1G17230.1	0	Leucine-rich receptor-like protein kinase family protein		30	30.2.11	signalling.receptor kinases.leucine rich repeat XI	2.4	3.74	1.27	5.51031e-05	1.76668	1.39	2.98	1.59	0.00138973	0.82	3.05	2.23	0.000175064	-0.64	ND
Medtr_v1_022205	MEDTR4G009080.1					Mtr.10094.1.S1_at	NA			1.54	3.86	2.26	0.000972255	1.76897	1.91	4.36	2.46	0.000348034	1.93	3.93	2.01	0.000170388	0.025	ND
Medtr_v1_013390	MEDTR2G098180.1	AP2-like ethylene-responsive transcription factor PLT2 ; Activator Auxin signaling pathway Developmental protein DNA-binding Nucleus Repeat	AT1G51190.1	1e-162	PLT2; Integrase-type DNA-binding superfamily protein		27	27.3.3	RNA.regulation of transcription.AP2/EREBP, APETALA2/Ethylene-responsive element binding protein family	3.76	5.23	1.4	0.000314308	1.04436	3.98	5.15	1.17	0.000477775	3.72	5.01	1.29	0.00016595	0.17	ND
Medtr_v1_025267	MEDTR4G078660.1	Zinc finger CCCH domain-containing protein 2 ; DNA-binding Germination Metal-binding Nucleus Repressor Transcription regulation Zinc-finger	AT1G03790.1	6e-64	SOM; Zinc finger C-x8-C-x5-C-x3-H type family protein	Mtr.26151.1.S1_s_at	27	27.3.12	RNA.regulation of transcription.C3H zinc finger family	0.64	5.32	4.62	0.00013281	1.90962	0.88	5.69	4.82	1.15446e-05	0.5	4.99	4.5	0.000164059	-0.04	ND
Medtr_v1_042844	MEDTR7G030070.1	Leucine-rich repeat receptor protein kinase EXS EC=2.7.11.1 ; ATP-binding Cell membrane Meiosis Nucleotide-binding Phosphoprotein Serine/threon	AT2G45340.1	0	Leucine-rich repeat protein kinase family protein	Mtr.5745.1.S1_at	30	30.2.4	signalling.receptor kinases.leucine rich repeat IV	2.09	4.63	2.47	3.7186e-06	2.89976	1.92	4.24	2.32	2.7057e-06	2.08	4.39	2.32	0.000155598	0.15	ND
Medtr_v1_083790	MT3.5.1S043217	Putative endonuclease FLJ39025 EC=3.1.-.- ; Alternative splicing DNA damage repair Hydrolase Polymorphism	AT4G31150.1	4e-87	endonuclease V family protein		35	35.1	not assigned.no ontology	2.81	4.03	1.15	0.00183468	1.09493	2.59	4.64	2.05	2.02184e-05	3.08	4.49	1.42	0.000155409	-0.585	ND
Medtr_v1_095764	MT3.5.1S065013	LOB domain-containing protein 11	AT2G28500.1	2e-06	LBD11; LOB domain-containing protein 11		27	27.3.37	RNA.regulation of transcription.AS2,Lateral Organ Boundaries Gene Family- Class I	0.49	2.19	1.63	0.00395505	1.08011	0.32	2.21	1.9	0.000123893	0.5	2.53	2.03	0.000141711	-0.335	ND
Medtr_v1_011814	MEDTR2G062250.1	CAP-Gly domain-containing linker protein 4 ; ANK repeat					NA			1.87	4.28	2.35	2.80238e-05	1.0457	1.75	3.88	2.13	0.000149194	2.02	3.58	1.56	0.000140263	0.505	ND
Medtr_v1_051996	MEDTR8G098700.1	Probable serine racemase EC=5.1.1.18 ; Isomerase Magnesium Metal-binding Pyridoxal phosphate	AT4G11640.1	1e-94	ATSR,SR; serine racemase	Mtr.11806.1.S1_at	13	13.1.4.5	amino acid metabolism.synthesis.branched chain group.isoleucine specific	2.96	5	1.97	3.35977e-05	1.5024	3.13	4.71	1.58	2.87827e-05	3.33	4.68	1.35	0.000139739	0.505	ND
Medtr_v1_048841	MEDTR8G020550.1		AT2G06200.1	0.007	AtGRF6,GRF6; growth-regulating factor 6	Mtr.50542.1.S1_at	35	35.2	not assigned.unknown	2.4	4.85	2.38	0.000406422	1.95049	2.71	4.56	1.85	2.19597e-05	2.6	4.26	1.66	0.000131099	0.625	ND
Medtr_v1_046360	MEDTR7G104480.1	Protein ABSCISIC ACID-INSENSITIVE 5 ; signaling pathway Activator DNA-binding Isopeptide bond Nucleus Phosphoprotein Transcription regulation	AT2G36270.1	1e-93	ABI5,GIA1; Basic-leucine zipper (bZIP) transcription factor family protein	Mtr.21588.1.S1_at	17	17.1.2	hormone metabolism.abscisic acid.signal transduction	3	5.27	2.21	0.000110123	4.06771	2.28	5.19	2.91	3.05272e-05	2.23	4.69	2.47	0.000124009	-0.48	ND
Medtr_v1_086822	MT3.5.1S051279	Legumin A ; Disulfide bond Seed storage protein Signal	AT5G44120.3	8e-23	CRA1,ATCRA1,CRU1; RmlC-like cupins superfamily protein		33	33.1	development.storage proteins	0.02	2.21	2.13	0.00432735	2.63855	-0.01	3.34	3.36	0.000315508	-0.39	2.92	3.31	0.000122806	-1.205	ND
Medtr_v1_027908	MEDTR4G130540.1	Heat shock 70 kDa protein ; ATP-binding Nucleotide-binding Stress response	AT1G16030.1	0	Hsp70b; heat shock protein 70B	Mtr.19279.1.S1_at	20	20.2.1	stress.abiotic.heat	1.61	4.65	2.97	2.98298e-05	2.93134	2.14	5.36	3.22	7.3958e-06	2.26	5.21	2.95	0.000120346	-0.115	ND
Medtr_v1_086886	MT3.5.1S051344	Glucose-6-phosphate/phosphate translocator 2, chloroplastic ; Membrane Plastid Transit peptide Transmembrane helix	AT1G61800.1	1e-171	GPT2,ATGPT2; glucose-6-phosphate/phosphate translocator 2	Mtr.7996.1.S1_at	2	2.1.2.5	major CHO metabolism.synthesis.starch.transporter	1.89	3.97	2.02	1.89078e-05	1.59367	1.36	4.15	2.8	3.0457e-06	1.43	4.19	2.76	0.000116599	-0.76	ND
Medtr_v1_044862	MEDTR7G081020.1	Probable protein phosphatase 2C 60 EC=3.1.3.16 ; Hydrolase Magnesium Manganese Membrane Metal-binding Transmembrane helix	AT4G38520.2	1e-177	Protein phosphatase 2C family protein	Mtr.9338.1.S1_at	29	29.4	protein.postranslational modification	3.73	5.33	1.53	0.00102588	1.00932	2.87	5.13	2.26	0.00106623	3.64	5.11	1.48	0.000116214	-0.34	ND
Medtr_v1_018615	MEDTR3G086520.1	E3 ubiquitin-protein ligase RGLG2 EC=6.3.2.- ; Cell membrane Lipoprotein Metal-binding Myristate Ubl conjugation pathway Zinc Zinc-finger	AT1G67800.2	1e-167	Copine (Calcium-dependent phospholipid-binding protein) family	Mtr.37676.1.S1_at	35	35.1	not assigned.no ontology	3.45	5.44	1.93	4.1991e-05	1.09436	3.6	5.51	1.91	1.33616e-05	3.52	5.24	1.72	0.000110707	0.115	ND
Medtr_v1_045277	MEDTR7G086340.1	BudCar5	AT1G54410.1	0.012	dehydrin family protein	Mtr.15646.1.S1_at	20	20.2.99	stress.abiotic.unspecified	3.14	6.26	3.06	6.1037e-06	4.37958	2.33	5.67	3.34	1.11062e-05	2.47	5.17	2.7	0.00010942	0.04	ND
Medtr_v1_020121	MEDTR3G108240.1	RING finger and CHY zinc finger domain-containing protein 1 EC=6.3.2.- ; Cytoplasm Ligase Metal-binding Nucleus Ubl conjugation pathway	AT5G25560.1	1e-122	CHY-type/CTCHY-type/RING-type Zinc finger protein	Mtr.5950.1.S1_s_at	27	27.3.99	RNA.regulation of transcription.unclassified	1.89	5.02	3.06	2.1364e-06	1.72304	1.68	4.73	3.06	5.59483e-05	1.78	4.57	2.8	0.000107124	0.13	ND
Medtr_v1_020360	MEDTR3G113710.1	Probable cytokinin riboside 5'-monophosphate phosphoribohydrolase LOGL6 EC=3.2.2.n1 ; biosynthesis	AT2G37210.1	1e-91	lysine decarboxylase family protein	Mtr.43953.1.S1_at	35	35.2	not assigned.unknown	2.03	4.77	2.68	0.00120935	1.3856	2.62	5.9	3.28	3.944e-07	2.99	6.37	3.39	0.000100366	-0.655	ND
Medtr_v1_017476	MEDTR3G065140.1	Centromere protein V ; Alternative splicing Cell cycle division Chromosome Cytoplasm Cytoskeleton Kinetochore Mitosis Nucleus	AT5G16940.2	4e-53	carbon-sulfur lyases	Mtr.9496.1.S1_at	35	35.2	not assigned.unknown	1.84	5.26	3.36	8.67298e-05	3.79622	2.4	5.33	2.93	1.45019e-05	2.34	5.25	2.91	9.9732e-05	0.44	ND
Medtr_v1_074082	MT3.5.1S022954	Alpha,alpha-trehalose-phosphate synthase [UDP-forming] 1 EC=2.4.1.15 ; Cell wall Cytoplasm Glycosyltransferase Secreted Vacuole	AT1G78580.1	0	ATTPS1,TPS1; trehalose-6-phosphate synthase		3	3.2.1	minor CHO metabolism.trehalose.TPS	1.83	3.86	1.97	2.13046e-05	3.1328	1.38	4.12	2.75	2.1343e-06	1.3	4.18	2.88	9.15189e-05	-0.845	ND
Medtr_v1_051325	MEDTR8G087410.1	Probable glutathione S-transferase EC=2.5.1.18 ; Stress response	AT2G29420.1	4e-52	ATGSTU7,GST25,GSTU7; glutathione S-transferase tau 7	Mtr.46485.1.S1_at	26	26.9	misc.glutathione S transferases	2.35	4.03	1.62	0.000285367	3.03338	2.15	3.92	1.78	0.00010021	2.5	4.31	1.81	9.06442e-05	-0.175	ND
Medtr_v1_013883	MEDTR2G104380.1		AT5G11090.1	1e-26	serine-rich protein-related		35	35.1	not assigned.no ontology	-0.46	2.43	2.83	6.5143e-06	2.86009	0.05	2.68	2.64	6.33e-06	0.29	2.35	2.06	8.8677e-05	0.48	ND
Medtr_v1_019232	MEDTR3G095660.1	TLD domain-containing protein KIAA1609 homolog	AT5G39590.1	1e-174	TLD-domain containing nucleolar protein	Mtr.39547.1.S1_s_at	35	35.2	not assigned.unknown	3.41	4.78	1.31	0.000135853	1.203	3.19	5.04	1.85	0.000128848	3.31	5.05	1.75	8.39361e-05	-0.49	ND
Medtr_v1_009568	MEDTR2G013210.1	Probable LRR receptor-like serine/threonine-protein kinase At1g56140 EC=2.7.11.1 ; Alternative splicing ATP-binding Cell membrane Glycoprotein Leuc	AT3G09010.1	1e-113	Protein kinase superfamily protein	Mtr.49234.1.S1_at	30	30.2.9	signalling.receptor kinases.leucine rich repeat VIII-2	0.36	1.43	1.01	0.00873169	1.0253	0.64	2.72	2.08	1.2055e-05	0.74	2.44	1.71	8.23163e-05	-0.885	ND
Medtr_v1_006093	MEDTR1G072640.1		AT2G48120.1	2e-92	PAC; pale cress protein (PAC)	Mtr.30482.1.S1_at	35	35.1	not assigned.no ontology	2.78	4.22	1.38	0.000288056	1.06245	2.69	4.25	1.57	0.000649289	2.77	4.27	1.51	7.95701e-05	-0.16	ND
Medtr_v1_022563	MEDTR4G015600.1	RING finger protein 141 ; Metal-binding Zinc Zinc-finger	AT3G47160.1	3e-99	RING/U-box superfamily protein	Mtr.49012.1.S1_at	35	35.1	not assigned.no ontology	1.03	4.64	3.54	2.26731e-05	2.80592	1.06	4.78	3.73	8.023e-07	1.15	4.77	3.62	7.59584e-05	-0.135	ND
Medtr_v1_082940	MT3.5.1S042358	Common plant regulatory factor 1 ; DNA-binding Nucleus Transcription regulation	AT2G46270.1	1e-31	GBF3; G-box binding factor 3	Mtr.11910.1.S1_at	27	27.3.35	RNA.regulation of transcription.bZIP transcription factor family	2.18	5.83	3.59	7.504e-06	1.01929	2.51	5.51	3	6.116e-06	2.79	5.42	2.64	7.32604e-05	0.77	ND
Medtr_v1_039432	MEDTR6G054960.1	Methyl-CpG-binding domain protein 2 ; Alternative splicing DNA-binding Nucleus Phosphoprotein Transcription regulation	AT5G59800.1	4e-06	MBD7,ATMBD7; methyl-CPG-binding domain 7	Mtr.7228.1.S1_at	27	27.3.59	RNA.regulation of transcription.Methyl binding domain proteins	-0.47	2.75	3.16	8.8222e-06	1.05317	-0.52	2.24	2.76	5.6132e-06	-0.47	2.46	2.94	7.30729e-05	0.31	ND
Medtr_v1_019745	MEDTR3G102310.1	Cyclin-D3-1 ; Cell cycle division Mitosis	AT4G34160.1	7e-76	CYCD3;1,CYCD3; CYCLIN D3;1	Mtr.41123.1.S1_at	31	31.2	cell.division	2.42	4.71	2.22	4.6211e-06	2.42405	2.31	4.51	2.2	7.3276e-06	2.46	4.82	2.36	7.21911e-05	-0.06	ND
Medtr_v1_071500	MT3.5.1S020358	Protein TRANSPARENT TESTA 12 ; Flavonoid biosynthesis Membrane Repeat Transmembrane helix Transport Vacuole	AT4G00350.1	1e-122	MATE efflux family protein	Mtr.9315.1.S1_at	34	34.99	transport misc	2.7	5.89	3.13	6.9237e-06	1.55761	2.7	5.95	3.26	2.00423e-05	3.01	6.18	3.17	7.02166e-05	-0.085	ND
Medtr_v1_061648	MT3.5.1CHR3D0565						NA			0.89	1.99	1.03	0.000298577	2.46594	1.1	3.01	1.91	3.30789e-05	1.35	3.03	1.68	6.66421e-05	-0.765	ND
Medtr_v1_033947	MEDTR5G066760.1		AT2G38465.1	1e-17	unknown protein; FUNCTIONS IN: molecular_function unknown; INVOLVED IN: biological_process unknown; LOCATED IN	Mtr.31951.1.S1_s_at	35	35.2	not assigned.unknown	-0.12	2.56	2.62	2.56838e-05	2.98171	-0.17	1.75	1.93	1.85637e-05	-0.05	1.81	1.87	6.49198e-05	0.72	ND
Medtr_v1_034103	MEDTR5G068790.1	Auxin-induced protein 5NG4 ; Glycoprotein Membrane Transmembrane helix	AT1G09380.1	2e-53	nodulin MtN21 /EamA-like transporter family protein		26	26.1	misc.misc2	1.12	4.04	2.85	9.65893e-05	1.21401	1.33	3.54	2.22	5.30819e-05	1.39	3.7	2.32	6.38868e-05	0.58	ND
Medtr_v1_010852	MEDTR2G035220.1	ABA-responsive protein ABR17 ; Pathogenesis-related Plant defense	AT1G24020.2	9e-05	MLP423; MLP-like protein 423	Mtr.10317.1.S1_at	20	20.2.99	stress.abiotic.unspecified	2.51	4.17	1.6	0.00122069	4.60091	1.6	3.75	2.16	5.0905e-06	2.16	3.78	1.62	6.37911e-05	-0.29	ND
Medtr_v1_050689	MEDTR8G074070.1	Protein SRG1 ; Iron Metal-binding Oxidoreductase	AT5G20400.1	1e-97	2-oxoglutarate (2OG) and Fe(II)-dependent oxygenase superfamily protein	Mtr.8950.1.S1_s_at	17	17.5.1	hormone metabolism.ethylene.synthesis-degradation	1.57	3.6	1.97	2.18767e-05	1.09454	1.16	3.31	2.16	9.4989e-06	1.75	3.62	1.88	6.1236e-05	-0.05	ND
Medtr_v1_093842	MT3.5.1S063077	Stem-specific protein TSJT1	AT4G27450.1	2e-18	Aluminium induced protein with YGL and LRDR motifs		17	17.2.3	hormone metabolism.auxin.induced-regulated-responsive-activated	-0.65	1.44	2.03	0.00180323	1.42383	-0.53	1.39	1.93	0.000736428	-0.14	1.82	1.97	6.06352e-05	0.08	ND
Medtr_v1_035439	MEDTR5G085550.1		AT1G71080.1	0.0006	RNA polymerase II transcription elongation factor	Mtr.25571.1.S1_at	35	35.2	not assigned.unknown	0.48	2.62	2.08	1.67174e-05	1.13764	0.69	2.06	1.38	5.91995e-05	1.08	2.84	1.76	6.05979e-05	0.51	ND
Medtr_v1_071350	MT3.5.1S020206	Spartin ; Acetylation Cytoplasm Hereditary spastic paraplegia Isopeptide bond Neurodegeneration Phosphoprotein Ubl conjugation	AT2G17840.1	1e-126	ERD7; Senescence/dehydration-associated protein-related	Mtr.40755.1.S1_at	20	20.2.3	stress.abiotic.drought/salt	-0.27	2.49	2.7	2.5982e-06	1.18624	-0.07	2.16	2.23	1.88755e-05	-0.31	1.49	1.81	5.72856e-05	0.68	ND
Medtr_v1_046427	MEDTR7G108310.1	Spermatogenesis-associated protein 20 ; Alternative splicing Developmental Differentiation Polymorphism Secreted Signal	AT4G03200.1	0	catalytics	Mtr.5903.1.S1_at	35	35.2	not assigned.unknown	0.63	3.94	3.25	9.884e-07	1.76911	0.69	3.79	3.1	1.05174e-05	0.34	3.91	3.57	5.54115e-05	-0.085	ND
Medtr_v1_026307	MEDTR4G097950.1	Transcription factor bHLH25 ; DNA-binding Nucleus regulation	AT4G37850.1	7e-43	basic helix-loop-helix (bHLH) DNA-binding superfamily protein	Mtr.22986.1.S1_at	27	27.3.6	RNA.regulation of transcription.bHLH,Basic Helix-Loop-Helix family	2.78	4.44	1.6	0.000128102	5.21508	2.26	4.04	1.78	2.08699e-05	2.41	4.14	1.74	5.38183e-05	-0.16	ND
Medtr_v1_012502	MEDTR2G081610.1	Embryonic abundant protein USP92 ; Glycoprotein Repeat Signal	AT5G25610.1	4e-26	RD22,ATRD22; BURP domain-containing protein	Mtr.16860.1.S1_at	20	20.2.3	stress.abiotic.drought/salt	2.54	5.23	2.62	3.0114e-06	3.44859	2.01	5.18	3.17	7.4275e-06	1.66	5.09	3.44	5.37101e-05	-0.685	ND
Medtr_v1_085369	MT3.5.1S04D1075						NA			0.25	2.12	1.81	0.00122509	3.35454	0.13	2.6	2.48	0.00110969	-0.14	2.06	2.2	5.18403e-05	-0.53	ND
Medtr_v1_082712	MT3.5.1S042129	Uncharacterized N-acetyltransferase p20 EC=2.3.1.- ; Acyltransferase	AT2G32030.1	3e-43	Acyl-CoA N-acyltransferases (NAT) superfamily protein	Mtr.6631.1.S1_s_at	35	35.1	not assigned.no ontology	2.01	4.37	2.29	0.000266882	4.56333	1.7	4.45	2.76	5.5344e-06	2.04	4.56	2.52	5.17114e-05	-0.35	ND
Medtr_v1_062182	MT3.5.1CHR3D1733						NA			2.37	4.65	2.21	0.0015176	1.68393	2.11	3.7	1.59	9.68502e-05	1.7	3.43	1.73	5.12029e-05	0.55	ND
Medtr_v1_089739	MT3.5.1S054216	Homocysteine S-methyltransferase 3 EC=2.1.1.10 ; Amino-acid biosynthesis Metal-binding Methionine S-adenosyl-L-methionine Zinc	AT3G22740.1	1e-138	HMT3; homocysteine S-methyltransferase 3	Mtr.44270.1.S1_at	13	13.1.3.4	amino acid metabolism.synthesis.aspartate family.methionine	4.18	6.53	2.29	2.99335e-05	1.1821	4.01	6.47	2.47	9.9577e-06	4.13	6.55	2.42	5.11477e-05	-0.155	ND
Medtr_v1_048842	MEDTR8G020560.1		AT3G13960.1	7e-53	AtGRF5,GRF5; growth-regulating factor 5	Mtr.50543.1.S1_at	27	27.3.50	RNA.regulation of transcription.General Transcription	2.42	4.91	2.42	0.00056376	2.69176	3.05	4.97	1.93	1.48554e-05	2.94	4.71	1.78	5.05634e-05	0.565	ND
Medtr_v1_009554	MEDTR2G013060.1	Probable allantoinase 1 EC=3.5.2.5 ; Hydrolase Metal-binding Purine metabolism Zinc	AT4G04955.1	0	ATALN,ALN; allantoinase	Mtr.40480.1.S1_at	35	35.1	not assigned.no ontology	3.02	5.44	2.36	4.95587e-05	3.05379	2.09	5.43	3.34	4.766e-07	2.15	5.71	3.56	5.05153e-05	-1.09	ND
Medtr_v1_099197	MT3.5.1S072880	F-box/LRR-repeat protein At3g48880 ; Leucine-rich	AT4G38540.1	5e-26	FAD/NAD(P)-binding oxidoreductase family protein		26	26.7	misc.oxidases - copper, flavone etc.	2.32	4.58	2.2	5.8704e-06	5.37325	1.77	4.35	2.58	2.97697e-05	2.01	4.38	2.37	4.85192e-05	-0.275	ND
Medtr_v1_025807	MEDTR4G087360.1		AT3G59670.1	2e-70	unknown protein; BEST Arabidopsis thaliana protein match is: unknown protein (TAIR:AT4G37440.2); Has 77 Blast	Mtr.42745.1.S1_at	35	35.2	not assigned.unknown	2.85	5.88	2.97	1.5187e-06	1.66042	2.47	5.13	2.66	1.1012e-06	2.33	5.21	2.89	4.76997e-05	0.195	ND
Medtr_v1_010187	MEDTR2G025050.1	Plastid-lipid-associated protein, chloroplastic ; Transit peptide	AT4G04020.1	1e-103	FIB; fibrillin	Mtr.753.1.S1_at	31	31.1	cell.organisation	2.09	3.92	1.76	1.07462e-05	2.30351	1.66	4.23	2.58	9.7672e-06	1.48	3.85	2.38	4.41873e-05	-0.72	ND
Medtr_v1_018946	MEDTR3G091440.1	Calcineurin B-like protein 4 ; Calcium Cell membrane Lipoprotein Manganese Myristate Repeat	AT5G24270.2	5e-73	SOS3; Calcium-binding EF-hand family protein	Mtr.17718.1.S1_at	30	30.3	signalling.calcium	1.56	4.66	3.03	5.24227e-05	2.36872	1.51	4.52	3.01	2.79667e-05	1.49	4.72	3.23	4.39005e-05	-0.09	ND
Medtr_v1_080767	MT3.5.1S040169	Transcriptional activator DEMETER EC=3.2.2.- ; 4Fe-4S Alternative splicing DNA-binding Hydrolase Iron Iron-sulfur Metal-binding Nucleus regulat	AT5G04560.1	2e-20	DME; HhH-GPD base excision DNA repair family protein		27	27.3.34	RNA.regulation of transcription.Orphan family (SRS),C2H2	0.56	3.27	2.64	8.0341e-06	1.74731	-0.26	2.51	2.78	7.0378e-05	0.01	3.01	3	4.28891e-05	-0.25	ND
Medtr_v1_007519	MEDTR1G100470.1	Pyruvate kinase EC=2.7.1.40 ; Allosteric enzyme ATP-binding Glycolysis Magnesium Metal-binding Nucleotide-binding Potassium Transferase	AT5G52420.1	4e-55	unknown protein; FUNCTIONS IN: molecular_function unknown; INVOLVED IN: biological_process unknown; LOCATED I		35	35.2	not assigned.unknown	0.75	4.35	3.54	3.63288e-05	1.61311	0.31	3.72	3.41	1.2438e-06	0.36	3.82	3.46	4.24526e-05	0.105	ND
Medtr_v1_031002	MEDTR5G023680.1	Cytochrome P450 83B1 EC=1.14.-.- ; Heme Iron Membrane Metal-binding Monooxygenase Oxidoreductase Transmembrane helix	AT4G31500.1	1e-130	CYP83B1,SUR2,RNT1,RED1,ATR4; cytochrome P450, family 83, subfamily B, polypeptide 1	Mtr.10124.1.S1_at	26	26.1	misc.cytochrome P450	-0.24	2.88	3.06	4.14024e-05	4.08316	0.36	3.52	3.16	1.8392e-06	0.41	3.98	3.57	4.14927e-05	-0.305	ND
Medtr_v1_018356	MEDTR3G083620.1	3'-hydroxy-N-methyl-(S)-coclaurine 4'-O-methyltransferase EC=2.1.1.116 ; S-adenosyl-L-methionine	AT4G35160.1	1e-101	O-methyltransferase family protein	Mtr.45963.1.S1_at	16	16.2	secondary metabolism.phenylpropanoids	0.75	2.08	1.27	0.00296177	2.94208	0.44	3.4	2.96	7.553e-07	1.42	4.44	3.02	3.84979e-05	-1.72	ND
Medtr_v1_033688	MEDTR5G063390.1	Protein spinster homolog 2 ; Lipid transport Membrane Transmembrane helix	AT1G78130.1	0	UNE2; Major facilitator superfamily protein	Mtr.5055.1.S1_at	35	35.1	not assigned.no ontology	2.27	4.43	2.09	2.56173e-05	1.8043	1.96	4.63	2.67	1.29188e-05	2.06	4.32	2.26	3.82604e-05	-0.375	ND
Medtr_v1_030101	MEDTR5G013030.1	RING-H2 finger protein ATL22 ; Membrane Metal-binding Signal Transmembrane helix Ubl conjugation pathway Zinc Zinc-finger	AT5G53110.1	3e-16	RING/U-box superfamily protein	Mtr.43917.1.S1_at	35	35.2	not assigned.unknown	1.18	2.6	1.36	0.000192587	4.48115	1.3	3.48	2.19	2.62295e-05	1.4	3.58	2.18	3.78013e-05	-0.825	ND
Medtr_v1_004531	MEDTR1G017920.1	NAD-dependent malic enzyme EC=1.1.1.38 ; Metal-binding Oxidoreductase	AT1G27461.1	1e-77	unknown protein; Has 30201 Blast hits to 17322 proteins in 780 species: Archae - 12; Bacteria - 1396; Metazoa -	Mtr.15549.1.S1_at	NA			1.1	5	3.83	7.1e-07	1.22667	1.48	5.07	3.6	3.0162e-06	0.94	4.72	3.79	3.65331e-05	0.135	ND
Medtr_v1_016304	MEDTR3G033150.1	RNA polymerase sigma factor rpoD ; DNA-binding Transcription regulation	AT5G13730.1	5e-46	SIG4,SIGD; sigma factor 4		27	27.2	RNA.transcription	0	3.1	3.04	6.92327e-05	1.48443	-0.13	2.58	2.72	1.0548e-06	-0.05	2.15	2.2	3.56194e-05	0.58	ND
Medtr_v1_086340	MT3.5.1S050796	Multidrug and toxin extrusion protein 1 ; Cell membrane Transmembrane helix Transport	AT4G25640.2	6e-11	DTX35; detoxifying efflux carrier 35		34	34.99	transport misc	0.11	2.8	2.63	0.000193693	2.5803	0.23	3.58	3.36	8.5727e-06	0.25	3.69	3.44	3.42608e-05	-0.77	ND
Medtr_v1_038523	MEDTR6G012870.1	Uncharacterized membrane protein YLR241W ; Glycoprotein Phosphoprotein Transmembrane helix	AT3G01100.1	0	HYP1,ATHYP1; hypothetical protein 1	Mtr.21787.1.S1_at	20	20.2.3	stress.abiotic.drought/salt	2.51	4.88	2.31	3.12217e-05	1.9136	2.58	4.69	2.12	6.3877e-06	2.38	4.52	2.14	3.27289e-05	0.18	ND
Medtr_v1_101896	MTR-MIR1510A					Mtr.7576.1.S1_at	NA			1.06	3.74	2.62	7.2538e-06	1.83723	0.86	3.07	2.22	5.40757e-05	0.79	3.04	2.25	3.26071e-05	0.385	ND
Medtr_v1_061718	MT3.5.1CHR3D0694						NA			3.19	6	2.74	1.45831e-05	3.38108	3.26	5.87	2.61	8.6318e-06	3.34	6.07	2.73	2.89072e-05	0.07	ND
Medtr_v1_012538	MEDTR2G082090.1	Chitin-inducible gibberellin-responsive protein 1 ; Nucleus Transcription regulation	AT1G50600.1	1e-144	SCL5; scarecrow-like 5	Mtr.37641.1.S1_at	27	27.3.21	RNA.regulation of transcription.GRAS transcription factor family	1.27	3.92	2.59	0.000179197	1.10676	1.13	4.03	2.9	1.37966e-05	1.4	3.9	2.51	2.84868e-05	-0.115	ND
Medtr_v1_071484	MT3.5.1S020342	Mitochondrial import inner membrane translocase subunit tim-22 ; Mitochondrion Protein transport Translocation Transmembrane helix	AT2G28900.1	3e-49	OEP16,ATOEP16-L,ATOEP16-1,OEP16-1; outer plastid envelope protein 16-1	Mtr.41445.1.S1_at	34	34.23	transport.protein transport mitochondrial membrane (TIM/TOM)	3.47	5.18	1.65	0.00108809	1.65876	1.71	5.47	3.77	2.23003e-05	2.03	5.39	3.36	2.81486e-05	-1.915	ND
Medtr_v1_002022	AC233577_2.1	Common plant regulatory factor 1 ; DNA-binding Nucleus Transcription regulation	AT2G46270.1	2e-52	GBF3; G-box binding factor 3		27	27.3.35	RNA.regulation of transcription.bZIP transcription factor family	2.41	6.35	3.88	4.092e-07	1.79948	2.79	5.95	3.17	5.289e-07	2.66	5.74	3.09	2.77048e-05	0.75	ND
Medtr_v1_072134	MT3.5.1S020996	Putative nuclease HARBI1 EC=3.1.-.- ; Alternative splicing Cytoplasm Hydrolase Metal-binding Nucleus	AT5G41980.1	1e-53	CONTAINS InterPro DOMAIN/s: Putative harbinger transposase-derived nuclease (InterPro:IPR006912); BEST Arabid		35	35.2	not assigned.unknown	1.87	5.05	3.12	2.1456e-06	1.55754	1.87	4.71	2.85	8.243e-06	1.68	4.67	2.99	2.73052e-05	0.2	ND
Medtr_v1_086371	MT3.5.1S050827	Imidazole glycerol phosphate synthase subunit hisF EC=4.1.3.- ; Amino-acid biosynthesis Cytoplasm Histidine Lyase	AT1G19530.1	2e-13	unknown protein; FUNCTIONS IN: molecular_function unknown; INVOLVED IN: N-terminal protein myristoylation, anae	Mtr.28311.1.S1_s_at	35	35.2	not assigned.unknown	1.67	5.26	3.52	3.7679e-06	3.6524	2.15	5.27	3.12	2.4983e-06	2.74	5.61	2.87	2.57572e-05	0.525	ND
Medtr_v1_075997	MT3.5.1S030094	Bacteriophage N4 adsorption protein A ; Cell membrane outer Repeat Signal TPR	AT4G28240.1	3e-12	Wound-responsive family protein	Mtr.44080.1.S1_at	20	20.2.4	stress.abiotic.touch/wounding	2.01	5.65	3.58	9.147e-07	1.6482	1.89	5.76	3.87	5.2758e-06	1.65	5.24	3.6	2.42136e-05	-0.155	ND
Medtr_v1_035865	MEDTR5G090560.1						NA			0.6	3.87	3.21	1.2988e-06	1.23953	0.39	2.8	2.42	5.0384e-06	0.7	2.95	2.25	2.40577e-05	0.875	ND
Medtr_v1_077157	MT3.5.1S031262	Probable galactinol--sucrose galactosyltransferase 2 EC=2.4.1.82 ; Alternative splicing Carbohydrate metabolism Glycosyltransferase	AT3G57520.1	0	AtSIP2,SIP2; seed imbibition 2	Mtr.12668.1.S1_at	3	3.1.2.2	minor CHO metabolism.raffinose family.raffinose synthases.putative	3.4	5.7	2.23	1.64351e-05	2.59199	2.93	5.04	2.12	0.000103664	2.59	5.21	2.62	2.25959e-05	-0.14	ND
Medtr_v1_072128	MT3.5.1S020990		AT3G10572.1	1e-63	3-phosphoinositide-dependent protein kinase-1, putative	Mtr.39740.1.S1_at	29	29.4	protein.postranslational modification	1.72	4.72	2.94	2.3554e-06	2.28009	2.26	4.46	2.21	5.6775e-06	2.1	4.19	2.09	2.16201e-05	0.79	ND
Medtr_v1_092685	MT3.5.1S061911	Chlorophyllase-2, chloroplastic EC=3.1.1.14 ; catabolism Hydrolase Membrane Plastid Transit peptide	AT5G43860.1	1e-104	ATCLH2,CLH2; chlorophyllase 2		19	19	tetrapyrrole synthesis	0.16	3.35	3.13	4.8416e-06	1.21549	0.48	3.14	2.67	3.3557e-06	0.47	3.59	3.12	1.77139e-05	0.235	ND
Medtr_v1_035924	MEDTR5G091190.1	Dihydrodipicolinate synthase EC=4.2.1.52 ; Amino-acid biosynthesis Cytoplasm Diaminopimelate Lyase Lysine Schiff base	AT2G42975.1	2e-47	unknown protein; FUNCTIONS IN: molecular_function unknown; INVOLVED IN: biological_process unknown; LOCATED I	Mtr.13375.1.S1_at	35	35.2	not assigned.unknown	1.8	4.83	2.96	2.3239e-06	1.0552	1.78	4.58	2.8	1.7201e-06	1.94	4.32	2.38	1.76337e-05	0.37	ND
Medtr_v1_026362	MEDTR4G098800.1	Nitrate transporter 1.5 ; Cell membrane assimilation Symport Transmembrane helix	AT1G32450.1	0	NRT1.5; nitrate transporter 1.5	Mtr.21006.1.S1_at	34	34.13	transport.peptides and oligopeptides	-0.2	1.45	1.59	0.000275878	2.78375	-0.52	1.84	2.36	7.80573e-05	-0.09	2.57	2.66	1.66786e-05	-0.92	ND
Medtr_v1_068400	MT3.5.1S011778	Uncharacterized transporter lpg1691 ; Cell membrane Transmembrane helix	AT1G31830.1	0	Amino acid permease family protein		34	34.3	transport.amino acids	1.02	4.65	3.57	2.09823e-05	2.54391	0.95	4.43	3.49	1.78102e-05	0.67	4.25	3.58	1.52711e-05	0.035	ND
Medtr_v1_070079	MT3.5.1S013467	Putative glycerol-3-phosphate transporter 4 ; Membrane Sugar Transmembrane helix	AT4G17550.1	0	Major facilitator superfamily protein		34	34.9	transport.metabolite transporters at the mitochondrial membrane	1.95	6.13	4.11	3.1203e-06	1.34707	1.85	5.77	3.93	4.378e-07	1.79	5.82	4.03	1.49882e-05	0.13	ND
Medtr_v1_063535	MT3.5.1CHR5D0184	Genome polyprotein EC=3.4.22.- EC=3.4.21.98 EC=3.6.1.15 EC=3.6.4.13 EC=2.7.7.48 ; Acetylation Apoptosis ATP-binding Capsid Disulfide bond G1/S host cel					NA			2.02	5.58	3.5	1.1143e-06	1.25244	1.74	5.04	3.31	1.3399e-06	1.67	5.24	3.57	1.40265e-05	0.06	ND
Medtr_v1_019449	MEDTR3G099010.1	HVA22-like protein e ; Membrane Stress response Transmembrane helix	AT5G50720.1	3e-41	ATHVA22E,HVA22E; HVA22 homologue E	Mtr.40667.1.S1_at	17	17.1.3	hormone metabolism.abscisic acid.induced-regulated-responsive-activated	0.24	3.81	3.51	1.5211e-05	4.076	0.57	3.83	3.26	4.93e-07	0.08	3.77	3.69	1.32028e-05	0.035	ND
Medtr_v1_027984	MEDTR4G131390.1	Outer membrane lipoprotein blc ; Cell Lipid-binding Palmitate Signal	AT5G58070.1	1e-79	ATTIL,TIL; temperature-induced lipocalin	Mtr.43358.1.S1_at	35	35.1	not assigned.no ontology	2.03	4.89	2.79	1.5234e-05	1.22977	2.09	4.47	2.39	6.3463e-06	2.01	4.42	2.41	1.30165e-05	0.39	ND
Medtr_v1_033113	MEDTR5G054780.1	CTL-like protein DDB_G0274487 ; Glycoprotein Membrane Transmembrane helix	AT1G25500.2	0	Plasma-membrane choline transporter family protein		34	34.99	transport misc	2.57	5.02	2.38	2.25326e-05	1.71258	2.04	4.43	2.39	4.3976e-06	1.97	4.37	2.4	1.26981e-05	-0.015	ND
Medtr_v1_029506	MEDTR5G006360.1	Lactoylglutathione lyase EC=4.4.1.5 ; Cobalt Manganese Metal-binding Nickel Repeat Zinc	AT2G32090.1	1e-55	Lactoylglutathione lyase / glyoxalase I family protein	Mtr.16360.1.S1_at	13	13.2.3.2	amino acid metabolism.degradation.aspartate family.threonine	2.02	5.04	2.96	1.0244e-06	1.08126	1.86	4.53	2.68	1.3437e-06	1.95	4.55	2.61	1.2449e-05	0.315	ND
Medtr_v1_011770	MEDTR2G060730.1	Leucine-rich repeat receptor-like serine/threonine-protein kinase At1g17230 EC=2.7.11.1 ; ATP-binding Cell membrane Glycoprotein Nucleotide-binding	AT1G17230.1	3e-28	Leucine-rich receptor-like protein kinase family protein	Mtr.47282.1.S1_at	30	30.2.11	signalling.receptor kinases.leucine rich repeat XI	3.28	5.09	1.74	2.1598e-05	2.00203	2.09	4.3	2.21	4.94629e-05	1.79	4.37	2.58	1.2068e-05	-0.655	ND
Medtr_v1_072013	MT3.5.1S020875	Oleosin 5 ; Acetylation Lipid droplet Membrane Transmembrane helix	AT3G01570.1	1e-22	Oleosin family protein	Mtr.7333.1.S1_at	11	11.4	lipid metabolism.TAG synthesis	2.49	6.2	3.64	1.61009e-05	2.49582	2.13	6.21	4.09	5.8411e-06	1.8	6.21	4.41	1.15535e-05	-0.61	ND
Medtr_v1_050084	MEDTR8G061280.1	26S proteasome non-ATPase regulatory subunit 5 ; Acetylation Chaperone	AT3G15180.1	1e-163	ARM repeat superfamily protein	Mtr.2967.1.S1_at	29	29.5.11.20	protein.degradation.ubiquitin.proteasom	1.86	4.02	2.09	1.09317e-05	1.17947	1.45	3.74	2.3	4.0046e-06	1.28	3.56	2.28	1.15401e-05	-0.2	ND
Medtr_v1_019026	MEDTR3G092330.1		AT5G53660.1	4e-29	AtGRF7,GRF7; growth-regulating factor 7	Mtr.22852.1.S1_at	35	35.2	not assigned.unknown	1.84	5.3	3.39	3.4081e-06	1.81063	1.52	5.22	3.71	1.7138e-06	1.8	5.33	3.53	1.12278e-05	-0.23	ND
Medtr_v1_096272	MT3.5.1S06D0875						NA			0.81	4.53	3.66	4.807e-07	2.28625	0.55	3.1	2.56	2.2146e-06	0.88	3.67	2.79	1.07944e-05	0.985	ND
Medtr_v1_029834	MEDTR5G010040.1		AT4G23493.1	3e-07	unknown protein; Has 30201 Blast hits to 17322 proteins in 780 species: Archae - 12; Bacteria - 1396; Metazoa		35	35.2	not assigned.unknown	2.19	6.04	3.79	5.1672e-06	1.36671	1.74	5.62	3.89	1.86e-07	1.72	5.58	3.86	9.5676e-06	-0.085	ND
Medtr_v1_067009	MT3.5.1S010376		AT5G39785.1	8e-87	Protein of unknown function (DUF1666)	Mtr.28015.1.S1_at	35	35.2	not assigned.unknown	1.19	4.21	2.96	1.00596e-05	1.14716	1.65	4.63	2.99	1.0206e-06	1.49	4.44	2.95	9.2101e-06	-0.01	ND
Medtr_v1_029931	MEDTR5G011120.1		AT4G22920.1	6e-99	ATNYE1,NYE1; non-yellowing 1	Mtr.6637.1.S1_s_at	35	35.2	not assigned.unknown	1.51	5.86	4.29	1.1193e-06	1.67509	1.65	5.87	4.23	5.562e-07	1.02	5.29	4.28	8.3945e-06	0.035	ND
Medtr_v1_062465	MT3.5.1CHR4D0196						NA			0.2	3.48	3.22	1.00069e-05	2.44487	0.39	3.49	3.11	1.5069e-06	0.58	3.44	2.87	8.2946e-06	0.23	ND
Medtr_v1_101630	MT3.5.1S07D0273					Mtr.44578.1.S1_at	NA			1.15	4.6	3.39	6.45683e-05	2.01121	0.92	5.02	4.11	1.1062e-06	0.49	4.46	3.98	7.6799e-06	-0.655	ND
Medtr_v1_097686	MT3.5.1S071362	GTP-binding protein yptV3 ; Cell membrane Lipoprotein Methylation Nucleotide-binding Prenylation transport	AT1G43890.3	6e-44	ATRAB18,ATRABC1,RAB18-1,RABC1,ATRAB-C1, RAB18; RAB GTPASE HOMOLOG B18		30	30.5	signalling.G-proteins	0.56	4.07	3.45	2.2717e-06	1.72132	0.36	4.31	3.95	1.267e-07	0.05	3.95	3.9	6.2327e-06	-0.475	ND
Medtr_v1_068659	MT3.5.1S012037	Ninja-family protein AFP3 ; Nucleus	AT3G29575.4	9e-26	AFP3; ABI five binding protein 3		35	35.2	not assigned.unknown	1.24	5.21	3.9	3.08781e-05	3.18278	0.87	4.64	3.78	5.3626e-06	0.51	4.34	3.84	6.1669e-06	0.09	ND
Medtr_v1_072485	MT3.5.1S021350	Beta-glucosidase 44 EC=3.2.1.21 ; Disulfide bond Glycoprotein Glycosidase Hydrolase Metal-binding Secreted Signal Zinc	AT3G18080.1	0	BGLU44; B-S glucosidase 44	Mtr.40495.1.S1_at	26	26.3	misc.gluco-, galacto- and mannosidases	2.02	4.72	2.63	1.53629e-05	1.91918	1.41	5.06	3.66	1.0536e-06	1.48	5.07	3.6	5.3334e-06	-1	ND
Medtr_v1_039779	MEDTR6G069040.1	Probable aquaporin TIP-type alpha ; Membrane Phosphoprotein Repeat Transmembrane helix Transport Vacuole	AT1G73190.1	3e-99	ALPHA-TIP,TIP3;1; Aquaporin-like superfamily protein	Mtr.18309.1.S1_at	34	34.19.2	transport.Major Intrinsic Proteins.TIP	4.08	6.77	2.63	2.01096e-05	1.91214	3.26	6.45	3.2	1.62474e-05	3.31	6.66	3.35	4.0272e-06	-0.645	ND
Medtr_v1_046333	MEDTR7G104190.1	Transcription factor HBP-1a ; Activator DNA-binding Nucleus regulation	AT1G19490.1	1e-44	Basic-leucine zipper (bZIP) transcription factor family protein	Mtr.932.1.S1_at	27	27.3.35	RNA.regulation of transcription.bZIP transcription factor family	0.61	5.98	5.31	8.917e-07	2.18556	0.13	5.52	5.4	1.944e-07	-0.07	5.21	5.28	3.8792e-06	-0.03	ND
Medtr_v1_094640	MT3.5.1S063882	Stem-specific protein TSJT1	AT4G27450.1	1e-115	Aluminium induced protein with YGL and LRDR motifs	Mtr.37422.1.S1_at	17	17.2.3	hormone metabolism.auxin.induced-regulated-responsive-activated	2.15	6.12	3.9	4.1265e-06	2.25059	2.36	5.81	3.46	1.1677e-06	2.4	5.76	3.36	3.8023e-06	0.49	ND
Medtr_v1_026775	MEDTR4G111770.1	Oleosin 16 kDa ; Acetylation Lipid droplet Membrane Repeat Transmembrane helix	AT3G18570.1	2e-34	Oleosin family protein	Mtr.31205.1.S1_at	11	11.4	lipid metabolism.TAG synthesis	2.11	5.91	3.74	1.0778e-06	2.81589	1.99	5.69	3.7	2.7861e-06	1.67	5.49	3.83	2.358e-06	-0.025	ND
Medtr_v1_034024	MEDTR5G067740.1		AT5G05220.1	1e-15	unknown protein; Has 30201 Blast hits to 17322 proteins in 780 species: Archae - 12; Bacteria - 1396; Metazoa -	Mtr.41898.1.S1_at	35	35.2	not assigned.unknown	1.76	5.53	3.7	1.105e-06	2.94516	1.76	5.26	3.51	8.7693e-06	1.43	5.28	3.85	2.1345e-06	0.02	ND
Medtr_v1_006089	MEDTR1G072600.1	Glycinin G4 ; Disulfide bond Seed storage protein Signal	AT5G44120.3	5e-47	CRA1,ATCRA1,CRU1; RmlC-like cupins superfamily protein	Mtr.37269.1.S1_at	33	33.1	development.storage proteins	0.12	3.23	3.05	2.42235e-05	4.6001	0.55	4.11	3.57	3.0018e-06	0.82	4.61	3.8	1.7395e-06	-0.635	ND
Medtr_v1_072305	MT3.5.1S021168	Aldehyde dehydrogenase family 2 member B4, mitochondrial EC=1.2.1.3 ; Mitochondrion NAD Oxidoreductase Transit peptide	AT3G48000.1	0	ALDH2B4,ALDH2,ALDH2A; aldehyde dehydrogenase 2B4	Mtr.10877.1.S1_at	5	5.1	fermentation.aldehyde dehydrogenase	1.96	6.05	4.03	0.000233692	4.39996	1.71	6.35	4.64	5.655e-06	1.53	6.75	5.23	1.5634e-06	-0.905	ND
Medtr_v1_081021	MT3.5.1S040425	Protein phosphatase 2C 3 EC=3.1.3.16 ; Cell membrane Hydrolase Ion transport Ionic channel Magnesium Manganese Metal-binding Potassium	AT1G07430.1	1e-114	HAI2; highly ABA-induced PP2C gene 2	Mtr.43683.1.S1_at	29	29.4	protein.postranslational modification	2.64	6.36	3.66	3.503e-07	1.5721	2.34	6.33	3.99	1.1226e-06	2.1	6.4	4.3	9.905e-07	-0.485	ND
Medtr_v1_084752	MT3.5.1S044181	F-box protein SKP2A ; Lipoprotein Myristate Nucleus Ubl conjugation pathway	AT1G21410.1	1e-147	SKP2A; F-box/RNI-like superfamily protein	Mtr.41670.1.S1_at	29	29.5.11.4.3.2	protein.degradation.ubiquitin.E3.SCF.FBOX	1.22	6.1	4.82	4.582e-07	2.48727	1.59	6.05	4.47	3.3512e-06	1.36	5.81	4.45	8.573e-07	0.36	ND
Medtr_v1_067350	MT3.5.1S010719	Anthocyanidin 3-O-glucosyltransferase 1 EC=2.4.1.115 ; Glycosyltransferase	AT3G21760.1	1e-100	HYR1; UDP-Glycosyltransferase superfamily protein		26	26.2	misc.UDP glucosyl and glucoronyl transferases	0.2	4.71	4.45	1.0842e-06	2.78906	0.25	4.58	4.33	1.6088e-06	0	4.54	4.55	7.84e-07	0.01	ND
Medtr_v1_048287	MEDTR8G005880.1		AT3G60520.1	4e-20	unknown protein; BEST Arabidopsis thaliana protein match is: unknown protein (TAIR:AT1G02070.1); Has 107 Blas	Mtr.48644.1.S1_at	35	35.2	not assigned.unknown	-0.23	0.85	1.01	0.00991936	2.24663	-0.33	0.32	0.66	0.0161275	-0.39	-0.02	0.37	0.089327	0.495	ND
Medtr_v1_004648	MEDTR1G019370.1						NA			-0.48	0.6	1.02	0.00968055	1.56749	-0.42	0.22	0.65	0.00559886	0.03	0.55	0.53	0.0837318	0.43	ND
Medtr_v1_002777	AC233842_5.1	NADH-ubiquinone oxidoreductase chain 2 EC=1.6.5.3 ; Electron transport Membrane Mitochondrion inner Respiratory Transmembrane helix					NA			2.28	3.34	1	0.00148964	1.55462	2.07	2.92	0.86	0.0225978	1.35	1.83	0.48	0.287545	0.33	ND
Medtr_v1_038902	MEDTR6G026940.1	Chaperone protein dnaJ 72 ; Alternative splicing Membrane Transmembrane helix	AT2G41000.2	4e-29	Chaperone DnaJ-domain superfamily protein	Mtr.5595.1.S1_s_at	20	20.2.1	stress.abiotic.heat	2	3.06	1	0.00286814	1.05423	2.28	2.85	0.57	0.167817	1.76	2.55	0.8	0.102125	0.315	ND
Medtr_v1_098790	MT3.5.1S072473	Expansin-A2 ; Cell wall biogenesis/degradation Disulfide bond Membrane Secreted Signal	AT2G03090.1	8e-44	ATEXPA15,EXP15,ATEXP15,ATHEXPALPHA1.3, EXPA15; expansin A15		10	10.7	cell wall.modification	-0.16	1.18	1.28	0.00951376	5.44475	-0.04	1	1.05	0.000193029	0.23	1.08	0.85	0.0166205	0.33	ND
Medtr_v1_098210	MT3.5.1S071887		AT1G05950.1	0.002	unknown protein; Has 50 Blast hits to 45 proteins in 14 species: Archae - 5; Bacteria - 0; Metazoa - 4; Fungi -		35	35.2	not assigned.unknown	-0.01	1.05	1	0.00234025	1.14098	-0.07	0.98	1.06	0.000675001	0.25	1.78	1.53	0.00177989	-0.295	ND
Medtr_v1_063086	MT3.5.1CHR4D1424						NA			2.77	4.09	1.26	0.0098137	4.97275	2.03	4.11	2.09	3.20351e-05	2.38	4	1.62	0.000195427	-0.595	ND
Medtr_v1_083926	MT3.5.1S043354	Catalase EC=1.11.1.6 ; Heme Hydrogen peroxide Iron Metal-binding Oxidoreductase Peroxidase Peroxisome	AT4G35090.1	0	CAT2; catalase 2	Mtr.37587.1.S1_at	21	21.6	redox.dismutases and catalases	4.39	5.57	1.12	0.000687872	1.00531	3.63	5.34	1.71	4.73624e-05	3.53	4.49	0.97	0.0138876	-0.22	ND
Medtr_v1_036313	MEDTR5G095640.1		AT3G23950.1	0.78	F-box family protein	Mtr.48400.1.S1_at	29	29.5.11.4.3.2	protein.degradation.ubiquitin.E3.SCF.FBOX	0.81	1.91	1.04	0.00266076	2.78193	0.8	1.19	0.39	0.269295	0.53	1.46	0.93	0.00141006	0.38	ND
Medtr_v1_022311	MEDTR4G010530.1		AT1G52565.1	7e-15	unknown protein; FUNCTIONS IN: molecular_function unknown; INVOLVED IN: biological_process unknown; LOCATED I	Mtr.7828.1.S1_at	35	35.2	not assigned.unknown	1.28	2.42	1.08	0.000656132	1.32684	0.44	1.38	0.95	0.000270807	1.23	2.12	0.89	0.000990375	0.16	ND
Medtr_v1_045886	MEDTR7G093870.1	Disease resistance response protein 206 ; Pathogenesis-related Plant defense	AT1G65870.1	9e-40	Disease resistance-responsive (dirigent-like protein) family protein	Mtr.37393.1.S1_at	20	20.1	stress.biotic	-0.03	3.58	3.55	0.00024565	3.59678	-0.41	2.35	2.77	0.000344128	-0.1	2.06	2.16	0.00309199	1.085	ND
Medtr_v1_009419	MEDTR2G010820.1	Regulator of ribonuclease-like protein 3	AT5G56260.1	1e-68	Ribonuclease E inhibitor RraA/Dimethylmenaquinone methyltransferase	Mtr.37792.1.S1_at	25	25	C1-metabolism	2.2	3.36	1.1	0.00742508	1.09306	1.95	3.14	1.2	0.00302958	2.16	3.24	1.09	0.0645539	-0.045	ND
Medtr_v1_068484	MT3.5.1S011862	Superoxide-generating NADPH oxidase heavy chain subunit A EC=1.-.-.- ; Electron transport FAD Heme Iron Membrane Metal-binding Oxidoreductas	AT5G50160.1	0	ATFRO8,FRO8; ferric reduction oxidase 8	Mtr.41859.1.S1_at	15	15.1	metal handling.acquisition	-0.41	0.88	1.23	0.00467505	1.76009	0.29	1.21	0.93	0.10841	-0.47	0.54	1.01	0.00837851	0.26	ND
Medtr_v1_027985	MEDTR4G131400.1	Outer membrane lipoprotein blc ; Cell Lipid-binding Palmitate Signal	AT5G58070.1	5e-73	ATTIL,TIL; temperature-induced lipocalin	Mtr.38432.1.S1_at	35	35.1	not assigned.no ontology	1.59	3.77	2.11	0.00371169	2.89103	1.97	4.8	2.84	1.71732e-05	1.98	4.73	2.75	0.00547887	-0.685	ND
Medtr_v1_071352	MT3.5.1S020208	Subtilisin-like protease EC=3.4.21.- ; Calcium Cell wall Glycoprotein Hydrolase Secreted Serine Signal Zymogen	AT4G34980.1	0	SLP2; subtilisin-like serine protease 2	Mtr.38550.1.S1_at	29	29.5.1	protein.degradation.subtilases	4.48	6.03	1.48	0.000100777	1.08768	4.63	6.22	1.59	0.00023938	4.7	5.78	1.08	0.00343837	0.145	ND
Medtr_v1_031690	MEDTR5G032010.1	Putative U-box domain-containing protein 50 EC=6.3.2.- ; ATP-binding Coiled Ligase Nucleotide-binding Ubl conjugation pathway	AT5G65500.1	0	U-box domain-containing protein kinase family protein	Mtr.34963.1.S1_at	29	29.4.1.59	protein.postranslational modification.kinase.receptor like cytoplasmatic kinase IX	0.76	1.97	1.14	0.000518718	1.5156	1.08	2.57	1.5	0.02518	0.72	2.74	2.02	0.00269599	-0.62	ND
Medtr_v1_061397	MT3.5.1CHR3D0122	Early nodulin-12A ; Cell wall biogenesis/degradation Nodulation Repeat Secreted Signal				Mtr.47257.1.S1_s_at	NA			-0.27	1.07	1.28	0.00101925	1.18236	-0.24	1.39	1.63	0.000346541	-0.28	1.29	1.57	0.00247866	-0.32	ND
Medtr_v1_025367	MEDTR4G080100.1	Phospholipase A1-Igamma3, chloroplastic EC=3.1.1.- ; Hydrolase Lipid degradation Plastid Transit peptide	AT2G42690.1	1e-150	alpha/beta-Hydrolases superfamily protein	Mtr.40250.1.S1_at	11	11.9.2	lipid metabolism.lipid degradation.lipases	3.74	5.39	1.59	0.000783767	1.57087	2.95	5.81	2.87	4.2199e-06	3.4	6.1	2.71	0.00135245	-1.2	ND
Medtr_v1_006542	MEDTR1G083440.1	Auxin-repressed 12.5 kDa protein ; signaling pathway	AT1G56220.3	1e-27	Dormancy/auxin associated family protein	Mtr.15895.1.S1_s_at	33	33.99	development.unspecified	0.11	3.3	3.13	0.000102606	3.70936	0.18	3.02	2.85	0.000356886	0.07	2.81	2.75	0.00109549	0.33	ND
Medtr_v1_010930	MEDTR2G036170.1	3-oxoacyl-[acyl-carrier-protein] synthase 3 EC=2.3.1.41 ; Acyltransferase Cytoplasm Fatty acid biosynthesis Lipid Multifunctional enzyme	AT1G31040.1	5e-49	PLATZ transcription factor family protein		35	35.1	not assigned.no ontology	2.36	4.33	1.91	3.2312e-05	1.68662	1.83	5.17	3.34	9.875e-06	1.81	5.14	3.34	0.00091861	-1.43	ND
Medtr_v1_010931	MEDTR2G036180.1		AT1G31040.1	2e-12	PLATZ transcription factor family protein		35	35.1	not assigned.no ontology	2.75	4.99	2.18	9.2158e-06	2.20172	2.05	5.53	3.48	5.945e-06	2.49	5.6	3.11	0.000726734	-1.115	ND
Medtr_v1_023561	MEDTR4G037290.1		AT1G19630.1	0.26	CYP722A1; cytochrome P450, family 722, subfamily A, polypeptide 1		26	26.1	misc.cytochrome P450	3.97	5.04	1.01	0.000775207	1.16706	3.72	5.62	1.9	2.20995e-05	3.62	5.72	2.11	0.000531835	-0.995	ND
Medtr_v1_025537	MEDTR4G082860.1	Putative uncharacterized protein ybfO ; Repeat	AT2G03440.1	6e-14	NRP1,ATNRP1; nodulin-related protein 1	Mtr.7331.1.S1_at	33	33.99	development.unspecified	0.65	2.22	1.51	0.000312041	1.70446	0.3	2.48	2.18	1.10863e-05	0.59	2.42	1.84	0.000387564	-0.5	ND
Medtr_v1_013682	MEDTR2G101820.1	Photosystem I reaction center subunit VI, chloroplastic ; Membrane Photosynthesis Plastid Thylakoid Transit peptide Transmembrane helix	AT1G52230.1	1e-60	PSAH2,PSAH-2,PSI-H; photosystem I subunit H2	Mtr.42999.1.S1_at	1	1.1.2.2	PS.lightreaction.photosystem I.PSI polypeptide subunits	1.82	3.99	2.11	0.0018046	1.21826	1.08	4.78	3.71	1.8132e-06	1.31	4.52	3.21	9.78783e-05	-1.35	ND
Medtr_v1_034969	MEDTR5G080030.1	High mobility group B protein 10 ; DNA-binding Nucleus Transcription regulation	AT3G13350.1	4e-12	HMG (high mobility group) box protein with ARID/BRIGHT DNA-binding domain		27	27.3.62	RNA.regulation of transcription.Nucleosome/chromatin assembly factor group A (NAP1 homologs)	-0.13	1.53	1.59	0.000587187	1.80594	0.16	2.11	1.95	0.00157411	-0.2	2.5	2.7	8.31943e-05	-0.735	ND
Medtr_v1_009647	MEDTR2G014240.1	Auxin-repressed 12.5 kDa protein ; signaling pathway	AT1G28330.1	1e-28	DRM1,DYL1; dormancy-associated protein-like 1	Mtr.48869.1.S1_at	33	33.99	development.unspecified	1.41	4.81	3.34	1.7088e-06	2.76972	1.97	5.28	3.32	8.9868e-06	1.64	5.18	3.54	3.53495e-05	-0.09	ND
Medtr_v1_016777	MEDTR3G049150.1	Anthranilate N-benzoyltransferase protein 2 EC=2.3.1.144 ; Acyltransferase Flavonoid biosynthesis	AT2G19070.1	6e-91	SHT; spermidine hydroxycinnamoyl transferase	Mtr.33589.1.S1_at	16	16.2	secondary metabolism.phenylpropanoids	1.06	2.22	1.1	0.000139365	3.04792	0.82	2.92	2.11	9.07623e-05	0.95	2.91	1.96	2.93121e-05	-0.935	ND
Medtr_v1_014881	MEDTR2TE103800.1	Putative ribonuclease H protein At1g65750 EC=3.1.26.4 ; Endonuclease Hydrolase Magnesium Metal-binding	AT1G80130.1	3e-25	Tetratricopeptide repeat (TPR)-like superfamily protein	Mtr.7823.1.S1_at	35	35.2	not assigned.unknown	1.74	4.1	2.3	0.000609969	3.01548	0.47	4.21	3.74	3.505e-07	0.69	4.86	4.17	2.39142e-05	-1.655	ND
Medtr_v1_054837	MIRMED2PCHR2R562						NA			4.24	6.56	2.25	7.2922e-06	1.36609	3.46	6.53	3.07	1.1837e-06	3.44	6.17	2.73	1.80783e-05	-0.65	ND
Medtr_v1_075694	MT3.5.1S02D1248						NA			1.82	3.53	1.64	0.000310739	2.63638	1.02	3.47	2.46	0.000100148	1.21	3.74	2.54	1.15716e-05	-0.86	ND
Medtr_v1_022415	MEDTR4G013770.1	Disease resistance response protein 206 ; Pathogenesis-related Plant defense	AT1G58170.1	5e-51	Disease resistance-responsive (dirigent-like protein) family protein		20	20.1	stress.biotic	1.58	4.15	2.5	0.000305968	1.15422	1.77	4.71	2.94	3.3743e-06	1.41	4.7	3.3	1.00113e-05	-0.62	ND
Medtr_v1_018627	MEDTR3G086650.1					Mtr.50277.1.S1_at	NA			2.24	4.49	2.19	0.00325474	1.06085	1.36	5.41	4.06	6.6229e-05	1.41	5.62	4.21	7.6951e-06	-1.945	ND
Medtr_v1_028053	MEDTR4G132260.1	Putative lactoylglutathione lyase EC=4.4.1.5 ; Repeat Zinc	AT1G11840.6	1e-127	GLX1; glyoxalase I homolog		13	13.2.3.2	amino acid metabolism.degradation.aspartate family.threonine	3.32	4.93	1.55	0.0048684	1.3251	2.12	5.1	2.98	8.9375e-06	1.99	5.41	3.42	3.2204e-06	-1.65	ND
Medtr_v1_028054	MEDTR4G132270.1	Putative lactoylglutathione lyase EC=4.4.1.5 ; Repeat Zinc	AT1G11840.6	1e-129	GLX1; glyoxalase I homolog	Mtr.848.1.S1_s_at	13	13.2.3.2	amino acid metabolism.degradation.aspartate family.threonine	3.31	4.95	1.58	0.00727769	1.87547	1.91	4.97	3.07	2.1675e-06	1.95	5.41	3.46	1.8508e-06	-1.685	ND
Medtr_v1_031186	MEDTR5G025750.1	UPF0114 protein in repA1-repA2 intergenic region ; Cell membrane Plasmid Transmembrane helix	AT4G19390.1	6e-65	Uncharacterised protein family (UPF0114)	Mtr.12146.1.S1_at	35	35.2	not assigned.unknown	1.03	3.06	1.96	3.28255e-05	1.78314	0.48	3.62	3.14	4.9468e-06	0.66	3.77	3.12	4.16287e-05	-1.17	ND
Medtr_v1_072219	MT3.5.1S021081	CapLEA1b	AT1G52690.2	8e-27	Late embryogenesis abundant protein (LEA) family protein	Mtr.42749.1.S1_at	33	33.99	development.unspecified	1.29	4.77	3.41	2.3159e-06	1.65627	1.4	4.64	3.25	1.1783e-06	0.51	4.56	4.06	4.6072e-06	-0.245	ND

## Sheet: down-regulated genes
Supplemental table S2
Identification of DT correlating probes corresponding to genes with transcript levels that are affected by the absence of MtABI5 compared to wild type seeds during the re-induction of DT
Probes were identified as 'ABI5-related' when the expression between WT and abi5 mutants -0.5<log2>0.5, and considering only those probes for which transcript levels did not significantly change after PEG-treatment (NS abi5)
										DT list DOWN					Ratio between PEG treated and untreated germinated radicles of Mtabi5 mutants
probe_id	seq2	Description.BH.SP	BestHit.TAIR10	e-value	Description.BH.TAIR10	Affy.probeset	BIN..global.	BIN..detailed.	Bin.name	WT control log2 intensity	WT PEG log2 intensity	WT P/C	pvalue	32 DAP/ 14DAP	abi5-1 control log2 intensity	abi5-1 PEG log2 intensity	abi5-1 P/C	pvalue	abi5-2 control log2 intensity	abi5-2 PEG log2 intensity	abi5-2 P/C	pvalue	diff PEG abi5/WT	NS and M<1 between WT and abi5
Medtr_v1_017701	MEDTR3G070880.1	Zinc finger CCCH domain-containing protein 29 ; ANK repeat DNA-binding Metal-binding Nucleus Stress response Zinc-finger	AT2G40140.2	1e-130	CZF1,ZFAR1,SZF2,ATSZF2; zinc finger (CCCH-type) family protein	Mtr.46200.1.S1_at	27	27.3.12	RNA.regulation of transcription.C3H zinc finger family	3.02	1.03	-2.05	4.67974e-05	-1.09685	0.98	1.68	0.71	0.0339236	1.77	3.07	1.3	0.0113627	-3.055	NS abi5
Medtr_v1_035537	MEDTR5G086740.1	Scarecrow-like protein 28 ; Nucleus Transcription regulation	AT1G63100.1	5e-22	GRAS family transcription factor		27	27.3.21	RNA.regulation of transcription.GRAS transcription factor family	2.01	-0.06	-2.13	0.000207731	-4.47805	0.96	0.87	-0.08	0.824474	0.52	1.37	0.86	0.110785	-2.52	NS abi5
Medtr_v1_031553	MEDTR5G030340.1	Glycine-rich cell wall structural protein 1.8 ; biogenesis/degradation Repeat Secreted Signal					NA			1.72	-0.7	-2.48	2.16e-05	-4.4552	-0.63	-0.84	-0.21	0.188163	-0.28	-0.63	-0.35	0.229022	-2.2	NS abi5
Medtr_v1_086022	MT3.5.1S050478	Putative late blight resistance protein homolog R1B-11 ; ATP-binding Coiled Cytoplasm Hypersensitive response Leucine-rich repeat Membrane Nucle	AT1G01490.2	3e-16	Heavy metal transport/detoxification superfamily protein	Mtr.35434.1.S1_at	35	35.1	not assigned.no ontology	0.57	-0.51	-1.15	0.00383195	-3.21801	-0.42	0.14	0.57	0.0311829	-0.24	1.2	1.44	0.00184841	-2.155	NS abi5
Medtr_v1_057807	MIRMED2PCHR6R893						NA			2.04	1.02	-1.09	0.00190086	-1.98576	1.52	2.27	0.76	0.018623	1.37	1.83	0.47	0.0694999	-1.705	NS abi5
Medtr_v1_097081	MT3.5.1S070753	Putative syntaxin-24 ; Coiled Protein transport	AT2G35980.1	6e-48	YLS9,NHL10,ATNHL10; Late embryogenesis abundant (LEA) hydroxyproline-rich glycoprotein family		35	35.1	not assigned.no ontology	0.89	-0.31	-1.26	0.00170225	-2.09832	-0.21	-0.11	0.1	0.5498	0.34	0.78	0.45	0.0158127	-1.535	NS abi5
Medtr_v1_092380	MT3.5.1S061605	Targeting protein for Xklp2 ; Acetylation Apoptosis Cell cycle division Cytoplasm Cytoskeleton Microtubule Mitosis Nucleus Phosphoprotein	AT1G03780.2	1e-172	TPX2; targeting protein for XKLP2	Mtr.35234.1.S1_at	35	35.1	not assigned.no ontology	2.82	1.11	-1.77	0.000530513	-4.77296	2.19	1.68	-0.51	0.047404	2.13	1.86	-0.27	0.39842	-1.38	NS abi5
Medtr_v1_094804	MT3.5.1S064047	TMV resistance protein N ; Alternative splicing ATP-binding Cytoplasm Hypersensitive response Leucine-rich repeat Nucleotide-binding Plant def	AT5G17680.1	4e-78	disease resistance protein (TIR-NBS-LRR class), putative		20	20.1	stress.biotic	0.85	-0.55	-1.46	0.000712439	-1.61402	0.23	-0.07	-0.29	0.0809094	0.61	0.58	-0.03	0.810852	-1.3	NS abi5
Medtr_v1_088483	MT3.5.1S052952	RING-H2 finger protein ATL2 ; Membrane Metal-binding Plant defense Transmembrane helix Ubl conjugation pathway Zinc Zinc-finger	AT3G16720.1	3e-52	ATL2,TL2; TOXICOS EN LEVADURA 2	Mtr.12229.1.S1_at	27	27.3.99	RNA.regulation of transcription.unclassified	3.77	2.15	-1.68	0.000836183	-1.10923	4.02	3.04	-0.98	0.00127566	4.02	3.98	-0.04	0.90221	-1.17	NS abi5
Medtr_v1_089579	MT3.5.1S054056	Arogenate dehydratase/prephenate dehydratase 6, chloroplastic EC=4.2.1.51 EC=4.2.1.91 ; Amino-acid biosynthesis Aromatic Lyase Phenylalanine Pl	AT1G08250.1	1e-176	ADT6; arogenate dehydratase 6	Mtr.10808.1.S1_at	13	13.1.6.3	amino acid metabolism.synthesis.aromatic aa.phenylalanine	1.53	0.26	-1.33	4.72183e-05	-1.63682	1.18	0.93	-0.25	0.249205	1.28	1.12	-0.16	0.601509	-1.125	NS abi5
Medtr_v1_045137	MEDTR7G084590.1	Syntaxin-22 ; Coiled Membrane Protein transport Transmembrane helix Vacuole	AT5G46860.1	2e-78	VAM3,ATVAM3,SYP22,ATSYP22,SGR3; Syntaxin/t-SNARE family protein	Mtr.4836.1.S1_at	31	31.4	cell. vesicle transport	1.55	0.2	-1.41	0.000104899	-1.79166	1.33	1.15	-0.17	0.383786	1.2	0.75	-0.44	0.174098	-1.105	NS abi5
Medtr_v1_036364	MEDTR5G096250.1	Oligopeptide transporter 5 ; Membrane Protein Transmembrane helix	AT4G26590.1	0	ATOPT5,OPT5; oligopeptide transporter 5		34	34.13	transport.peptides and oligopeptides	0.21	-0.89	-1.16	0.00378911	-3.43333	-0.09	-0.73	-0.64	0.00257485	-0.29	-0.63	-0.33	0.0411044	-0.675	NS abi5
Medtr_v1_027234	MEDTR4G118780.1	Probable serine/threonine-protein kinase At1g54610 EC=2.7.11.1 ; Alternative splicing ATP-binding Nucleotide-binding Phosphoprotein Transferase	AT1G54610.3	0	Protein kinase superfamily protein	Mtr.35209.1.S1_at	29	29.4	protein.postranslational modification	1.4	0.19	-1.27	0.000300855	-1.96097	0.94	0.27	-0.66	0.00446037	1.23	0.42	-0.81	0.0183401	-0.535	NS abi5
Medtr_v1_101457	MT3.5.1S075174	Chalcone--flavonone isomerase EC=5.5.1.6 ; Flavonoid biosynthesis	AT3G55120.1	5e-50	TT5,A11,CFI; Chalcone-flavanone isomerase family protein		16	16.8.2	secondary metabolism.flavonoids.chalcones	5.4	3.11	-2.36	1.92363e-05	-2.82395	4.58	4.02	-0.56	0.00510887	4.68	4.06	-0.62	0.0324628	-1.77	NS abi5
Medtr_v1_067809	MT3.5.1S011184	Receptor-like serine/threonine-protein kinase ALE2 EC=2.7.11.1 ; ATP-binding Cell membrane Developmental Differentiation Glycoprotein Nucleotide	AT5G56890.1	0	Protein kinase superfamily protein		30	30.2.18	signalling.receptor kinases.extensin	2.84	0.98	-1.92	1.50532e-05	-1.78559	2.22	2.17	-0.05	0.665266	2.83	2.47	-0.35	0.195536	-1.72	NS abi5
Medtr_v1_024572	MEDTR4G065200.1		AT5G12950.1	0	Putative glycosyl hydrolase of unknown function (DUF1680)		35	35.2	not assigned.unknown	2.23	1.23	-1.07	0.00258492	-5.077	2.33	2.25	-0.07	0.685996	1.99	2.7	0.71	0.173717	-1.39	NS abi5
Medtr_v1_040743	MEDTR6G090590.1	Glucan endo-1,3-beta-glucosidase 13 EC=3.2.1.39 ; Cell membrane wall biogenesis/degradation Glycoprotein Glycosidase GPI-anchor Hydrolase Lipoprotein	AT5G56590.1	1e-162	O-Glycosyl hydrolases family 17 protein	Mtr.38431.1.S1_at	35	35.1	not assigned.no ontology	2.72	1.28	-1.5	4.86195e-05	-5.42528	2.02	1.53	-0.48	0.0509059	1.83	2	0.17	0.492248	-1.345	NS abi5
Medtr_v1_042426	MEDTR7G022160.1	Probably inactive leucine-rich repeat receptor-like protein kinase At3g28040 ; ATP-binding Glycoprotein Membrane Nucleotide-binding Signal Transme	AT3G28040.1	0	Leucine-rich receptor-like protein kinase family protein	Mtr.47343.1.S1_s_at	30	30.2.7	signalling.receptor kinases.leucine rich repeat VII	4.68	2.84	-1.9	0.000608079	-1.53717	4.3	3.51	-0.79	0.00324514	4.06	3.43	-0.62	0.0108952	-1.195	NS abi5
Medtr_v1_008046	MEDTR1G115890.1	Chalcone--flavonone isomerase 2 EC=5.5.1.6 ; Flavonoid biosynthesis	AT3G55120.1	3e-77	TT5,A11,CFI; Chalcone-flavanone isomerase family protein	Mtr.4347.1.S1_s_at	16	16.8.2	secondary metabolism.flavonoids.chalcones	3.09	1.25	-1.9	0.00124264	-2.52417	2.63	2.03	-0.59	0.0115978	3.1	2.27	-0.82	0.0377793	-1.195	NS abi5
Medtr_v1_009209	MEDTR2G008430.1	LL-diaminopimelate aminotransferase, chloroplastic EC=2.6.1.83 ; Plastid Pyridoxal phosphate Transit peptide	AT2G13810.1	1e-175	ALD1; AGD2-like defense response protein 1		13	13.1.6.2	amino acid metabolism.synthesis.aromatic aa.phenylalanine and tyrosine	1.48	-0.23	-1.77	0.00426709	-4.2984	1.2	0.51	-0.69	0.0147743	1.57	0.96	-0.61	0.275465	-1.12	NS abi5
Medtr_v1_094124	MT3.5.1S063362	Protein WAX2 ; Membrane Transmembrane helix Vacuole	AT1G02205.1	6e-81	CER1; Fatty acid hydroxylase superfamily	Mtr.37919.1.S1_at	16	16.7	secondary metabolism.wax	3.36	1.28	-2.15	0.000145478	-5.11157	1.29	3.8	2.51	1.59418e-05	2.06	3.89	1.84	0.00953264	-4.325	NS abi5
Medtr_v1_067045	MT3.5.1S010412	Amino acid permease 2 ; Amino-acid transport Cell membrane Symport Transmembrane helix	AT5G09220.1	0	AAP2; amino acid permease 2	Mtr.7077.1.S1_at	34	34.3	transport.amino acids	2.53	0.89	-1.71	0.000694817	-1.85595	0.75	3.31	2.57	1.4826e-06	1.17	3.8	2.63	0.000405242	-4.31	NS abi5
Medtr_v1_017951	MEDTR3G076950.1						NA			3.87	1.53	-2.41	9.4145e-06	-3.00802	2.59	3.81	1.22	0.00304131	2.85	4.35	1.5	0.00324474	-3.77	NS abi5
Medtr_v1_092149	MT3.5.1S061371	Aminomethyltransferase EC=2.1.2.10 ; Aminotransferase	AT1G08380.1	1e-53	PSAO; photosystem I subunit O	Mtr.8509.1.S1_at	1	1.1.2.2	PS.lightreaction.photosystem I.PSI polypeptide subunits	1.88	0.53	-1.41	0.00625176	-5.2465	0.35	2.71	2.36	0.000220508	0.94	2.92	1.99	0.0119643	-3.585	NS abi5
Medtr_v1_060516	MT3.5.1CHR2D0137						NA			4.23	0.67	-3.63	1.53e-06	-6.53278	3.7	3.28	-0.42	0.117657	3.69	3.94	0.25	0.625458	-3.545	NS abi5
Medtr_v1_030728	MEDTR5G020600.1	Laccase-11 EC=1.10.3.2 ; Apoplast Copper Glycoprotein Lignin degradation Metal-binding Oxidoreductase Repeat Secreted Signal	AT5G03260.1	0	LAC11; laccase 11	Mtr.32041.1.S1_at	16	16.1	secondary metabolism.simple phenols	2.96	0.15	-2.87	2.24482e-05	-4.61298	0.41	1.32	0.92	0.00738748	1.44	1.78	0.34	0.604155	-3.5	NS abi5
Medtr_v1_022435	MEDTR4G014070.1	Probably inactive leucine-rich repeat receptor-like protein kinase IMK2 ; ATP-binding Cell membrane Glycoprotein Nucleotide-binding Phosphopr	AT3G51740.1	0	IMK2; inflorescence meristem receptor-like kinase 2	Mtr.5210.1.S1_at	17	17.3.2	hormone metabolism.brassinosteroid.signal transduction	3.33	-0.53	-3.92	2.69e-07	-4.36611	2.48	1.66	-0.82	0.00638594	2.4	2.32	-0.08	0.772721	-3.47	NS abi5
Medtr_v1_030730	MEDTR5G020620.1	Laccase-11 EC=1.10.3.2 ; Apoplast Copper Glycoprotein Lignin degradation Metal-binding Oxidoreductase Repeat Secreted Signal	AT5G03260.1	0	LAC11; laccase 11		16	16.1	secondary metabolism.simple phenols	2.85	-0.41	-3.33	1.26599e-05	-3.37217	0.52	0.84	0.32	0.393976	1.67	1.52	-0.15	0.807765	-3.415	NS abi5
Medtr_v1_068073	MT3.5.1S011449	Probable leucine-rich repeat receptor-like serine/threonine-protein kinase At3g14840 EC=2.7.11.1 ; Alternative splicing ATP-binding Cell m	AT3G14840.2	0	Leucine-rich repeat transmembrane protein kinase		30	30.2.9	signalling.receptor kinases.leucine rich repeat VIII-2	3.19	0.86	-2.39	1.8033e-05	-1.65093	1.08	1.8	0.73	0.0496169	0.99	2.2	1.21	0.0623965	-3.36	NS abi5
Medtr_v1_071420	MT3.5.1S020277	Cytokinin-O-glucosyltransferase 2 EC=2.4.1.- ; Glycosyltransferase Phosphoprotein	AT1G22400.1	1e-139	UGT85A1,ATUGT85A1; UDP-Glycosyltransferase superfamily protein	Mtr.37847.1.S1_at	17	17.4.1	hormone metabolism.cytokinin.synthesis-degradation	0.99	-0.68	-1.73	6.18658e-05	-1.2037	-0.34	0.98	1.32	0.00881962	-0.27	1.49	1.77	0.0189001	-3.275	NS abi5
Medtr_v1_043630	MEDTR7G058750.1	Laccase-17 EC=1.10.3.2 ; Apoplast Copper Glycoprotein Lignin degradation Metal-binding Oxidoreductase Repeat Secreted Signal	AT5G60020.1	0	LAC17,ATLAC17; laccase 17	Mtr.44423.1.S1_at	16	16.1	secondary metabolism.simple phenols	2.16	-0.26	-2.48	7.56646e-05	-1.18199	0.81	1.55	0.74	0.142098	0.51	1.35	0.84	0.150284	-3.27	NS abi5
Medtr_v1_001194	AC225529_15.1	Laccase-17 EC=1.10.3.2 ; Apoplast Copper Glycoprotein Lignin degradation Metal-binding Oxidoreductase Repeat Secreted Signal	AT5G60020.1	0	LAC17,ATLAC17; laccase 17	Mtr.13825.1.S1_at	16	16.1	secondary metabolism.simple phenols	2.02	-0.3	-2.38	0.000155323	-1.53704	-0.26	0.58	0.85	0.00800817	0.41	1.2	0.8	0.183859	-3.205	NS abi5
Medtr_v1_050790	MEDTR8G075260.1	TPR repeat-containing protein SYNPCC7002_A0425	AT3G51280.1	1e-172	Tetratricopeptide repeat (TPR)-like superfamily protein	Mtr.13238.1.S1_at	33	33.99	development.unspecified	3.69	-0.02	-3.77	7.3971e-06	-5.75268	2.79	2.21	-0.57	0.0253051	2.87	2.26	-0.61	0.0403585	-3.18	NS abi5
Medtr_v1_073333	MT3.5.1S022201	Cytochrome P450 98A2 EC=1.14.-.- ; Heme Iron Membrane Metal-binding Monooxygenase Oxidoreductase Transmembrane helix	AT2G40890.1	0	CYP98A3; cytochrome P450, family 98, subfamily A, polypeptide 3	Mtr.43183.1.S1_at	16	16.2.1.5	secondary metabolism.phenylpropanoids.lignin biosynthesis.C3H	5.21	1.72	-3.55	1.09976e-05	-3.1457	3.12	2.99	-0.13	0.509895	3.74	3.07	-0.67	0.332697	-3.15	NS abi5
Medtr_v1_025671	MEDTR4G085590.1	Caffeoyl-CoA O-methyltransferase EC=2.1.1.104 ; Calcium Lignin biosynthesis Metal-binding S-adenosyl-L-methionine	AT4G34050.1	1e-131	CCoAOMT1; S-adenosyl-L-methionine-dependent methyltransferases superfamily protein	Mtr.16956.1.S1_at	16	16.2.1.6	secondary metabolism.phenylpropanoids.lignin biosynthesis.CCoAOMT	5.45	2.02	-3.49	2.4436e-06	-1.50222	4.22	3.76	-0.45	0.0167387	4.35	3.96	-0.38	0.452657	-3.075	NS abi5
Medtr_v1_046818	MEDTR7G113510.1		AT3G05330.1	5e-82	ATN,ATTAN; cyclin family	Mtr.16340.1.S1_at	31	31.3	cell.cycle	3.02	-0.27	-3.35	3.4996e-06	-6.02999	2.15	1.74	-0.4	0.111248	2.42	2.13	-0.29	0.185219	-3.005	NS abi5
Medtr_v1_073981	MT3.5.1S022853	Oxygen-evolving enhancer protein 3-2, chloroplastic ; Membrane Phosphoprotein Photosynthesis Photosystem II Plastid Thylakoid Transit pepti	AT4G05180.1	4e-88	PSBQ,PSBQ-2,PSII-Q; photosystem II subunit Q-2	Mtr.10412.1.S1_at	1	1.1.1.2	PS.lightreaction.photosystem II.PSII polypeptide subunits	3.23	1.58	-1.71	0.00348713	-3.64208	2.03	3.81	1.78	6.70019e-05	2.87	3.67	0.8	0.0119028	-3	NS abi5
Medtr_v1_035725	MEDTR5G088980.1	G2/mitotic-specific cyclin S13-6 ; Cell cycle division Mitosis	AT5G06150.1	1e-115	CYC1BAT,CYCB1;2; Cyclin family protein	Mtr.32176.1.S1_at	31	31.3	cell.cycle	3.69	0.43	-3.32	1.7507e-06	-5.68349	2.89	2.71	-0.17	0.364146	3.09	2.55	-0.53	0.0749321	-2.97	NS abi5
Medtr_v1_022211	MEDTR4G009170.1	Transcription factor bHLH25 ; DNA-binding Nucleus regulation	AT4G37850.1	3e-35	basic helix-loop-helix (bHLH) DNA-binding superfamily protein	Mtr.47758.1.S1_at	27	27.3.6	RNA.regulation of transcription.bHLH,Basic Helix-Loop-Helix family	2.3	0.28	-2.09	0.000145203	-2.23655	0.18	0.87	0.69	0.0179685	0.69	1.65	0.96	0.0706085	-2.915	NS abi5
Medtr_v1_082404	MT3.5.1S041819	Putative DNA-binding protein ESCAROLA	AT2G45850.2	2e-81	AT hook motif DNA-binding family protein	Mtr.12634.1.S1_at	28	28.99	DNA.unspecified	3.04	1.56	-1.54	0.00203706	-2.47607	1.34	2.74	1.41	0.00199562	1.59	2.86	1.27	0.0634318	-2.88	NS abi5
Medtr_v1_022047	MEDTR4G005750.1	4-coumarate--CoA ligase 1 EC=6.2.1.12 ; ATP-binding Nucleotide-binding Phenylpropanoid metabolism	AT3G21240.1	0	4CL2,AT4CL2; 4-coumarate:CoA ligase 2	Mtr.25611.1.S1_at	16	16.2.1.3	secondary metabolism.phenylpropanoids.lignin biosynthesis.4CL	3.37	0.8	-2.63	1.3621e-06	-4.28829	0.66	1.23	0.58	0.0579665	1.8	1.66	-0.14	0.606005	-2.85	NS abi5
Medtr_v1_046479	MEDTR7G109080.1	Cellulose synthase-like protein D5 EC=2.4.1.- ; wall biogenesis/degradation Coiled Glycosyltransferase Golgi apparatus Membrane Transmembran	AT1G02730.1	0	ATCSLD5,CSLD5,SOS6; cellulose synthase-like D5	Mtr.27327.1.S1_at	10	10.2	cell wall.cellulose synthesis	3.59	0.55	-3.1	7.098e-07	-4.03012	2.79	2.21	-0.57	0.0919659	2.22	2.18	-0.04	0.89666	-2.795	NS abi5
Medtr_v1_030013	MEDTR5G012010.1	Syntaxin-related protein KNOLLE ; Cell cycle division Coiled Membrane transport Transmembrane helix	AT1G08560.1	1e-106	SYP111,KN,ATSYP111; syntaxin of plants 111	Mtr.41560.1.S1_at	31	31.4	cell. vesicle transport	2.87	-0.42	-3.35	9.4233e-06	-5.112	1.62	0.89	-0.72	0.0219321	1.86	1.38	-0.47	0.353043	-2.755	NS abi5
Medtr_v1_025274	MEDTR4G078740.1	Reticulon-like protein B17 ; Alternative splicing Endoplasmic reticulum Membrane Transmembrane helix	AT2G20590.1	1e-84	Reticulon family protein	Mtr.26160.1.S1_at	35	35.1	not assigned.no ontology	3.07	0.29	-2.84	4.3338e-06	-5.68007	2.18	1.96	-0.22	0.194639	2.61	2.54	-0.07	0.716764	-2.695	NS abi5
Medtr_v1_048776	MEDTR8G018690.1	Lipoxygenase EC=1.13.11.12 ; Cytoplasm Dioxygenase Fatty acid biosynthesis Iron Lipid Metal-binding Oxidoreductase Oxylipin	AT3G22400.1	0	LOX5; PLAT/LH2 domain-containing lipoxygenase family protein	Mtr.50430.1.S1_at	17	17.7.1	hormone metabolism.jasmonate.synthesis-degradation	4.34	1.53	-2.87	8.1738e-06	-2.76475	2.1	1.94	-0.15	0.702495	3.04	2.82	-0.21	0.327177	-2.69	NS abi5
Medtr_v1_035373	MEDTR5G084790.1	GDSL esterase/lipase At2g04570 EC=3.1.1.- ; Glycoprotein Hydrolase Lipid degradation Secreted Signal	AT2G04570.1	1e-132	GDSL-like Lipase/Acylhydrolase superfamily protein	Mtr.9137.1.S1_at	26	26.28	misc.GDSL-motif lipase	6.25	2.82	-3.49	4.8459e-06	-1.96334	4.96	4.16	-0.79	0.00141688	5.24	4.37	-0.87	0.00603766	-2.66	NS abi5
Medtr_v1_093287	MT3.5.1S062519	Omega-hydroxypalmitate O-feruloyl transferase EC=2.3.1.188 ; Acyltransferase Alternative splicing Cell wall biogenesis/degradation	AT3G23840.1	3e-49	HXXXD-type acyl-transferase family protein	Mtr.9322.1.S1_at	35	35.1	not assigned.no ontology	5.95	2.86	-3.15	6.79921e-05	-3.33021	4.98	4.74	-0.23	0.144105	5.37	4.61	-0.76	0.00487035	-2.655	NS abi5
Medtr_v1_072859	MT3.5.1S021726	Cyclin-D5-1 ; Alternative splicing Cell cycle division	AT4G37630.2	6e-42	CYCD5;1; cyclin d5;1		31	31.3	cell.cycle	2.79	0.57	-2.29	7.55488e-05	-2.96901	0.6	1.06	0.47	0.139542	1.04	1.27	0.24	0.173823	-2.645	NS abi5
Medtr_v1_008086	MEDTR1G116320.1	Probable plastid-lipid-associated protein 12, chloroplastic ; Transit peptide	AT1G51110.1	1e-140	Plastid-lipid associated protein PAP / fibrillin family protein	Mtr.14112.1.S1_s_at	31	31.1	cell.organisation	2.41	0.91	-1.56	7.19139e-05	-4.42253	0.92	1.94	1.02	0.00140997	1.19	2.33	1.14	0.08167	-2.64	NS abi5
Medtr_v1_022238	MEDTR4G009540.1	Transcription factor bHLH25 ; DNA-binding Nucleus regulation	AT4G37850.1	3e-35	basic helix-loop-helix (bHLH) DNA-binding superfamily protein	Mtr.47758.1.S1_at	27	27.3.6	RNA.regulation of transcription.bHLH,Basic Helix-Loop-Helix family	2.21	0.36	-1.92	5.15223e-05	-1.42015	0.37	0.94	0.57	0.0379554	0.89	1.75	0.86	0.0674462	-2.635	NS abi5
Medtr_v1_068143	MT3.5.1S011519	Protein FIZZY-RELATED 3 ; Cell cycle division Mitosis Repeat Ubl conjugation pathway WD	AT5G13840.2	0	FZR3; FIZZY-related 3	Mtr.38426.1.S1_at	35	35.1	not assigned.no ontology	3.35	1.06	-2.35	1.97001e-05	-4.73523	2.62	3.01	0.39	0.0894021	2.85	3.02	0.17	0.343882	-2.63	NS abi5
Medtr_v1_069253	MT3.5.1S012637	Probable serine/threonine-protein kinase At1g54610 EC=2.7.11.1 ; Alternative splicing ATP-binding Nucleotide-binding Phosphoprotein Transferase	AT1G18670.1	0	IBS1; Protein kinase superfamily protein	Mtr.8233.1.S1_at	29	29.4	protein.postranslational modification	3.39	0.2	-3.26	2.26381e-05	-2.78671	2.5	1.84	-0.65	0.00315376	3.1	2.45	-0.64	0.14982	-2.615	NS abi5
Medtr_v1_027764	MEDTR4G128330.1	4-coumarate--CoA ligase 1 EC=6.2.1.12 ; ATP-binding Nucleotide-binding Phenylpropanoid metabolism	AT3G21240.1	1e-63	4CL2,AT4CL2; 4-coumarate:CoA ligase 2	Mtr.43335.1.S1_at	16	16.2.1.3	secondary metabolism.phenylpropanoids.lignin biosynthesis.4CL	1.19	-0.05	-1.3	0.000735686	-2.88587	0.02	1.22	1.21	7.31685e-05	0.21	1.57	1.37	0.0474971	-2.59	NS abi5
Medtr_v1_082492	MT3.5.1S041907	125 kDa kinesin-related protein ; ATP-binding Coiled Cytoplasm Cytoskeleton Microtubule Motor Nucleotide-binding	AT2G37420.1	0	ATP binding microtubule motor family protein	Mtr.32241.1.S1_at	31	31.1	cell.organisation	2.66	-0.45	-3.18	8.616e-07	-4.3635	2.08	1.11	-0.96	0.0179573	1.68	1.39	-0.29	0.258006	-2.555	NS abi5
Medtr_v1_045602	MEDTR7G090170.1	Early nodulin-like protein 1 ; Cell membrane Glycoprotein GPI-anchor Lipoprotein Signal	AT2G25060.1	4e-37	ENODL14,AtENODL14; early nodulin-like protein 14	Mtr.26279.1.S1_at	26	26.19	misc.plastocyanin-like	2.26	-0.95	-3.27	6.7262e-06	-3.76788	2.27	1.33	-0.93	0.00521635	2.42	1.81	-0.6	0.131396	-2.505	NS abi5
Medtr_v1_066733	MT3.5.1S010097	Patellin-4 ; Cell cycle division Coiled Cytoplasm Lipid-binding Membrane Phosphoprotein Transport	AT1G30690.2	1e-143	Sec14p-like phosphatidylinositol transfer family protein	Mtr.8361.1.S1_at	28	28.99	DNA.unspecified	4.11	1.21	-2.96	2.90057e-05	-3.6669	3.26	2.7	-0.56	0.0630547	3.49	3.13	-0.36	0.508999	-2.5	NS abi5
Medtr_v1_018561	MEDTR3G085940.1	Mitotic spindle checkpoint protein MAD2 ; Cell cycle division Mitosis Nucleus	AT3G25980.1	1e-106	MAD2; DNA-binding HORMA family protein	Mtr.11454.1.S1_at	31	31.2	cell.division	3.52	0.5	-3.09	9.539e-07	-5.39017	2.51	1.64	-0.86	0.021718	2.61	2.2	-0.4	0.259267	-2.46	NS abi5
Medtr_v1_074792	MT3.5.1S023666		AT1G09310.1	4e-52	Protein of unknown function, DUF538	Mtr.40246.1.S1_at	35	35.2	not assigned.unknown	5.87	4.33	-1.6	0.000335527	-5.28021	4.64	5.38	0.74	0.00734184	5.19	5.84	0.66	0.0520296	-2.3	NS abi5
Medtr_v1_067987	MT3.5.1S011363		AT3G42725.1	4e-46	Putative membrane lipoprotein		35	35.2	not assigned.unknown	1.01	-0.55	-1.62	0.0001004	-4.95701	0.08	0.43	0.35	0.165666	0.08	1.02	0.94	0.131117	-2.265	NS abi5
Medtr_v1_046914	MEDTR7G114550.1	Taxadien-5-alpha-ol O-acetyltransferase EC=2.3.1.162 ; Acyltransferase Taxol biosynthesis	AT5G17540.1	1e-121	HXXXD-type acyl-transferase family protein	Mtr.12798.1.S1_at	20	20.1	stress.biotic	4.99	3.18	-1.87	0.000603606	-2.13236	3.62	3.73	0.11	0.61632	3.77	4.39	0.62	0.151724	-2.235	NS abi5
Medtr_v1_050683	MEDTR8G074000.1	G2/mitotic-specific cyclin-2 ; Cell cycle division Mitosis	AT1G20610.1	1e-135	CYCB2;3; Cyclin B2;3	Mtr.24738.1.S1_at	31	31.3	cell.cycle	2.81	-0.31	-3.18	6.28183e-05	-5.56854	2.23	1.22	-1	0.00621681	2.48	1.54	-0.94	0.00355397	-2.21	NS abi5
Medtr_v1_027769	MEDTR4G128430.1	4-coumarate--CoA ligase 1 EC=6.2.1.12 ; ATP-binding Nucleotide-binding Phenylpropanoid metabolism	AT1G51680.3	3e-80	4CL1,4CL.1,AT4CL1; 4-coumarate:CoA ligase 1		16	16.2.1.3	secondary metabolism.phenylpropanoids.lignin biosynthesis.4CL	0.55	-0.62	-1.24	6.5619e-05	-2.11181	-0.4	0.39	0.8	0.0043215	-0.38	0.73	1.11	0.0611154	-2.195	NS abi5
Medtr_v1_068537	MT3.5.1S011915	Sugar transporter ERD6-like 7 ; Membrane Transmembrane helix	AT2G48020.1	0	Major facilitator superfamily protein		34	34.2	transporter.sugars	3.45	0.68	-2.83	2.2248e-06	-1.4406	1.65	0.95	-0.7	0.00950931	1.68	1.06	-0.61	0.00951173	-2.175	NS abi5
Medtr_v1_069929	MT3.5.1S013315	Germin-like protein subfamily 2 member 4 ; Alternative splicing Apoplast Disulfide bond Glycoprotein Manganese Metal-binding Secreted Signa	AT3G62020.1	5e-83	GLP10; germin-like protein 10	Mtr.41215.1.S1_at	20	20.2.99	stress.abiotic.unspecified	2.73	0.17	-2.63	4.64328e-05	-1.47163	0.94	0.46	-0.47	0.201624	1.57	1.12	-0.45	0.212714	-2.17	NS abi5
Medtr_v1_003687	CU633465_5.1	Zinc finger protein 4 ; Metal-binding Zinc-finger	AT1G66140.1	2e-33	ZFP4; zinc finger protein 4	Mtr.41264.1.S1_at	27	27.3.11	RNA.regulation of transcription.C2H2 zinc finger family	3.19	1.85	-1.41	0.000198348	-1.93616	1.65	1.84	0.19	0.243716	1.83	3.04	1.21	0.039748	-2.11	NS abi5
Medtr_v1_048877	MEDTR8G020990.1	Lipoxygenase EC=1.13.11.12 ; Cytoplasm Dioxygenase Fatty acid biosynthesis Iron Lipid Metal-binding Oxidoreductase Oxylipin	AT1G55020.1	0	LOX1,ATLOX1; lipoxygenase 1	Mtr.37235.1.S1_at	17	17.7.1	hormone metabolism.jasmonate.synthesis-degradation	2.29	0.22	-2.13	0.00129687	-2.52865	0.89	0.92	0.04	0.864401	1.86	1.76	-0.1	0.646633	-2.1	NS abi5
Medtr_v1_079016	MT3.5.1S033134	Probable GMP synthase [glutamine-hydrolyzing] EC=6.3.5.2 ; ATP-binding amidotransferase biosynthesis Ligase Nucleotide-binding Purine Repeat	AT1G75090.1	9e-88	DNA glycosylase superfamily protein	Mtr.33818.1.S1_at	28	28.2	DNA.repair	0.69	-0.34	-1.09	0.000255999	-2.17074	-0.01	0.94	0.95	0.0101353	0.18	1.21	1.04	0.0562652	-2.085	NS abi5
Medtr_v1_086292	MT3.5.1S050748	Potassium transporter 8 ; Cell membrane Glycoprotein Ion Transmembrane helix	AT5G14880.1	6e-72	Potassium transporter family protein		34	34.15	transport.potassium	1.54	0.19	-1.42	0.000131819	-1.22208	0.96	1.06	0.11	0.792063	0.53	1.71	1.18	0.0241225	-2.065	NS abi5
Medtr_v1_018956	MEDTR3G091560.1	Protein IQ-DOMAIN 1 ; Nucleus	AT3G49260.2	6e-65	iqd21; IQ-domain 21	Mtr.11041.1.S1_at	30	30.3	signalling.calcium	1.37	-0.18	-1.61	0.000165294	-2.24401	0.11	0.61	0.5	0.0317503	0.64	1.03	0.39	0.340569	-2.055	NS abi5
Medtr_v1_007628	MEDTR1G101830.1	Peroxidase 66 EC=1.11.1.7 ; Calcium Disulfide bond Glycoprotein Heme Hydrogen peroxide Iron Metal-binding Oxidoreductase Secreted Signal	AT5G51890.1	1e-132	Peroxidase superfamily protein	Mtr.37908.1.S1_at	26	26.12	misc.peroxidases	1.55	0.48	-1.13	0.00231644	-2.09831	0.34	1.16	0.83	0.0109157	0.48	1.41	0.94	0.00423376	-2.015	NS abi5
Medtr_v1_091558	MT3.5.1S060780		AT5G56120.1	4e-69	unknown protein; BEST Arabidopsis thaliana protein match is: unknown protein (TAIR:AT3G12870.1); Has 77 Blast	Mtr.11706.1.S1_at	35	35.2	not assigned.unknown	2.62	0.62	-2.06	0.00044489	-5.06977	2	1.81	-0.19	0.440737	1.92	1.99	0.07	0.85653	-2	NS abi5
Medtr_v1_092946	MT3.5.1S062176	Serine/threonine-protein phosphatase 7 long form homolog EC=3.1.3.16 ; Hydrolase Iron Manganese Metal-binding	AT1G48120.1	1e-07	hydrolases;protein serine/threonine phosphatases		29	29.4	protein.postranslational modification	3.46	2.15	-1.38	0.000620288	-2.36694	1.82	1.92	0.11	0.46964	2.02	3.11	1.09	0.0515319	-1.98	NS abi5
Medtr_v1_026719	MEDTR4G108100.1		AT5G62550.1	1e-38	unknown protein; FUNCTIONS IN: molecular_function unknown; INVOLVED IN: biological_process unknown; LOCATED I	Mtr.15618.1.S1_at	35	35.2	not assigned.unknown	2.64	0.99	-1.71	0.000274623	-3.84572	2.08	2.23	0.15	0.322189	2.11	2.47	0.36	0.0431433	-1.965	NS abi5
Medtr_v1_084395	MT3.5.1S043824		AT4G08950.1	1e-116	EXO; Phosphate-responsive 1 family protein	Mtr.37493.1.S1_at	30	30.1	signalling.in sugar and nutrient physiology	0.97	-0.52	-1.55	0.000125545	-1.97469	-0.35	-0.1	0.25	0.290234	0.95	1.5	0.56	0.0803931	-1.955	NS abi5
Medtr_v1_083038	MT3.5.1S042459	Beta-galactosidase 5 EC=3.2.1.23 ; Apoplast Glycoprotein Glycosidase Hydrolase Secreted Signal	AT1G45130.1	0	BGAL5; beta-galactosidase 5		10	10.6.2	cell wall.degradation.mannan-xylose-arabinose-fucose	2.2	0.19	-2.08	5.577e-06	-3.52454	1.09	0.64	-0.44	0.0772352	1.8	1.96	0.17	0.470503	-1.945	NS abi5
Medtr_v1_044930	MEDTR7G081750.1	Subtilisin-like protease EC=3.4.21.- ; Calcium Cell wall Glycoprotein Hydrolase Secreted Serine Signal Zymogen	AT5G59810.1	0	ATSBT5.4,SBT5.4; Subtilase family protein	Mtr.37345.1.S1_at	29	29.5.1	protein.degradation.subtilases	3.7	2.56	-1.2	0.000474066	-2.49458	2.58	3.46	0.88	0.00147301	2.99	3.59	0.6	0.251202	-1.94	NS abi5
Medtr_v1_018311	MEDTR3G083130.1	NAD(P)H-dependent 6'-deoxychalcone synthase EC=2.3.1.170 ; Flavonoid biosynthesis NADP Transferase	AT1G59960.1	5e-91	NAD(P)-linked oxidoreductase superfamily protein	Mtr.37316.1.S1_at	3	3.5	minor CHO metabolism.others	5.97	3.62	-2.42	3.48157e-05	-2.91374	4.9	4.78	-0.12	0.430895	5.39	4.52	-0.86	0.00373216	-1.93	NS abi5
Medtr_v1_090291	MT3.5.1S05D0276						NA			2.42	0.49	-2	0.000173488	-1.28864	1.4	1.51	0.12	0.449548	1.81	1.47	-0.34	0.0905876	-1.89	NS abi5
Medtr_v1_080634	MT3.5.1S040036	Secologanin synthase EC=1.3.3.9 ; Alkaloid metabolism Heme Iron Membrane Metal-binding Monooxygenase NADP Oxidoreductase Transmembrane heli	AT5G24910.1	1e-130	CYP714A1; cytochrome P450, family 714, subfamily A, polypeptide 1	Mtr.34409.1.S1_at	26	26.1	misc.cytochrome P450	2.88	0.55	-2.4	2.5945e-06	-2.16315	1.76	1.55	-0.21	0.205669	2.52	1.68	-0.84	0.097512	-1.875	NS abi5
Medtr_v1_089557	MT3.5.1S054034	Auxin-induced protein 5NG4 ; Glycoprotein Membrane Transmembrane helix	AT3G28080.3	0.0004	nodulin MtN21 /EamA-like transporter family protein		33	33.99	development.unspecified	2.55	1.43	-1.18	8.63371e-05	-2.8878	1.64	2.35	0.72	0.00120626	1.58	2.21	0.63	0.120245	-1.855	NS abi5
Medtr_v1_088678	MT3.5.1S053148	Fructose-1,6-bisphosphatase, chloroplastic EC=3.1.3.11 ; Calvin cycle Carbohydrate metabolism Disulfide bond Hydrolase Magnesium Metal-binding Plasti	AT3G54050.2	0	HCEF1; high cyclic electron flow 1	Mtr.37533.1.S1_at	1	1.3.7	PS.calvin cyle.FBPase	0.85	-0.21	-1.12	0.00109662	-4.79225	0.02	0.62	0.6	0.0145644	-0.08	0.74	0.82	0.111404	-1.83	NS abi5
Medtr_v1_046400	MEDTR7G104960.1		AT3G52610.1	1e-114	unknown protein; Has 68 Blast hits to 67 proteins in 21 species: Archae - 0; Bacteria - 11; Metazoa - 0; Fung	Mtr.26028.1.S1_at	35	35.2	not assigned.unknown	2.02	-0.27	-2.36	3.18764e-05	-4.3918	0.1	-0.46	-0.56	0.051202	0.69	0.18	-0.51	0.0811653	-1.825	NS abi5
Medtr_v1_073258	MT3.5.1S022126	Serine/threonine-protein phosphatase 7 long form homolog EC=3.1.3.16 ; Hydrolase Iron Manganese Metal-binding	AT1G48120.1	3e-05	hydrolases;protein serine/threonine phosphatases	Mtr.989.1.S1_s_at	29	29.4	protein.postranslational modification	3.29	2.16	-1.19	0.0020751	-2.23615	1.78	1.87	0.1	0.646277	1.9	3.06	1.16	0.0261321	-1.82	NS abi5
Medtr_v1_099584	MT3.5.1S073270	E3 ubiquitin-protein ligase RFWD2 EC=6.3.2.- ; Coiled Cytoplasm Metal-binding Nucleus Repeat Ubl conjugation pathway Zinc Zinc-finger	AT1G27290.2	3e-18	unknown protein; FUNCTIONS IN: molecular_function unknown; INVOLVED IN: biological_process unknown; EXPRESSED I		35	35.2	not assigned.unknown	3.27	1.16	-2.17	0.00113625	-3.18324	2.38	1.88	-0.49	0.181816	3.2	2.98	-0.22	0.761183	-1.815	NS abi5
Medtr_v1_078295	MT3.5.1S032407	Aspartic proteinase nepenthesin-1 EC=3.4.23.12 ; Aspartyl protease Disulfide bond Glycoprotein Hydrolase Polymorphism Secreted Signal Zymogen	AT2G03200.1	1e-157	Eukaryotic aspartyl protease family protein	Mtr.8830.1.S1_at	27	27.3.99	RNA.regulation of transcription.unclassified	2.12	0.31	-1.87	0.000153119	-5.27843	0.8	0.83	0.03	0.84036	1.35	1.16	-0.18	0.639609	-1.795	NS abi5
Medtr_v1_004460	MEDTR1G016070.1	Fatty acid desaturase 3 EC=1.14.19.- ; Electron transport Endoplasmic reticulum biosynthesis Lipid Membrane Oxidoreductase Transmembrane helix	AT2G46210.1	1e-177	Fatty acid/sphingolipid desaturase	Mtr.241.1.S1_at	11	11.8.1	lipid metabolism.'exotics' (steroids, squalene etc).sphingolipids	2.58	1.23	-1.42	0.00187689	-2.83048	2.11	2.64	0.54	0.167735	2.19	2.4	0.21	0.58722	-1.795	NS abi5
Medtr_v1_067939	MT3.5.1S011315	Protein FAM179B ; Phosphoprotein Repeat	AT4G15830.1	4e-88	ARM repeat superfamily protein	Mtr.4772.1.S1_at	35	35.2	not assigned.unknown	1.7	-0.96	-2.72	1.5006e-06	-6.36562	0.88	0.01	-0.87	0.00760642	1.35	0.34	-1	0.00388437	-1.785	NS abi5
Medtr_v1_086619	MT3.5.1S051076	Uncharacterized protein At5g39865 ; Phosphoprotein	AT5G06470.1	5e-49	Glutaredoxin family protein	Mtr.33832.1.S1_at	21	21.4	redox.glutaredoxins	2.85	0.66	-2.25	1.44608e-05	-2.33467	2.01	1.63	-0.38	0.0211092	2.44	1.88	-0.56	0.124575	-1.78	NS abi5
Medtr_v1_008994	MEDTR2G005910.1		AT1G58070.1	3e-29	unknown protein; Has 286 Blast hits to 266 proteins in 81 species: Archae - 2; Bacteria - 25; Metazoa - 90; F		35	35.2	not assigned.unknown	1.47	0	-1.54	0.000752817	-2.9428	0.1	0.45	0.36	0.240267	0.56	0.56	0	0.981826	-1.72	NS abi5
Medtr_v1_006225	MEDTR1G075610.1	Cell division control protein 2 homolog D EC=2.7.11.22 EC=2.7.11.23 ; ATP-binding cycle Kinase Mitosis Nucleotide-binding Phosphoprotein Serine/threo	AT1G20930.1	1e-157	CDKB2;2; cyclin-dependent kinase B2;2	Mtr.50839.1.S1_at	31	31.2	cell.division	4.94	2.64	-2.36	5.5757e-06	-5.19387	4.28	3.46	-0.81	0.00790237	4.23	3.66	-0.57	0.144131	-1.67	NS abi5
Medtr_v1_078248	MT3.5.1S032360		AT3G27350.1	7e-31	unknown protein; FUNCTIONS IN: molecular_function unknown; INVOLVED IN: biological_process unknown; LOCATED I	Mtr.27372.1.S1_at	35	35.2	not assigned.unknown	1.36	-0.39	-1.82	1.92853e-05	-5.2941	1.04	0.78	-0.26	0.138235	1.12	1.05	-0.07	0.62231	-1.655	NS abi5
Medtr_v1_024199	MEDTR4G058710.1	Receptor-like serine/threonine-protein kinase NCRK EC=2.7.11.1 ; ATP-binding Cell membrane Endosome Glycoprotein Nucleotide-binding Phosphoprote	AT2G28250.2	1e-164	NCRK; Protein kinase superfamily protein	Mtr.2293.1.S1_at	30	30.2.99	signalling.receptor kinases.misc	2.73	1.32	-1.48	0.000104725	-1.65343	2.03	2.11	0.09	0.626687	2.48	2.71	0.23	0.277667	-1.64	NS abi5
Medtr_v1_055422	MIRMED2PCHR3R5338						NA			2.48	1.46	-1.08	0.000758991	-2.20646	1.19	1.32	0.14	0.558659	1.36	2.31	0.95	0.0123462	-1.625	NS abi5
Medtr_v1_067704	MT3.5.1S011077	Interactor of constitutive active ROPs 3 ; Coiled	AT5G60210.2	1e-124	RIP5; ROP interactive partner 5	Mtr.17482.1.S1_at	35	35.1	not assigned.no ontology	2.07	1.07	-1.06	0.00627585	-2.36934	2.51	2.7	0.2	0.155835	2.24	3.07	0.83	0.0500699	-1.575	NS abi5
Medtr_v1_043123	MEDTR7G038050.1	Probable polygalacturonase EC=3.2.1.15 ; Glycoprotein Glycosidase Hydrolase Membrane Repeat Transmembrane helix	AT3G61490.3	0	Pectin lyase-like superfamily protein	Mtr.43323.1.S1_at	10	10.6.3	cell wall.degradation.pectate lyases and polygalacturonases	4.24	2.22	-2.09	5.05098e-05	-4.3126	3.67	2.76	-0.91	0.00177487	3.58	3.46	-0.12	0.58116	-1.575	NS abi5
Medtr_v1_045315	MEDTR7G086770.1		AT3G47510.1	0.0009	unknown protein; FUNCTIONS IN: molecular_function unknown; INVOLVED IN: biological_process unknown; LOCATED IN	Mtr.39708.1.S1_at	35	35.2	not assigned.unknown	3.58	2.57	-1.07	0.000588056	-4.90326	3.56	4.18	0.62	0.0296672	3.97	4.33	0.36	0.13309	-1.56	NS abi5
Medtr_v1_088314	MT3.5.1S052783	Transcription factor TCP13 ; Alternative splicing Chloroplast Developmental protein DNA-binding Nucleus Plastid regulation	AT3G02150.2	5e-35	PTF1,TFPD; plastid transcription factor 1	Mtr.10063.1.S1_at	27	27.3.29	RNA.regulation of transcription.TCP transcription factor family	1.22	-0.83	-2.11	4.3239e-06	-1.09138	-0.2	-0.72	-0.52	0.00803147	-0.01	-0.6	-0.59	0.00940747	-1.555	NS abi5
Medtr_v1_026801	MEDTR4G112070.1	Peptidyl-prolyl cis-trans isomerase CYP20-2, chloroplastic EC=5.2.1.8 ; Chaperone Cyclosporin Disulfide bond Membrane Plastid Rotamase Thy	AT1G74070.1	2e-87	Cyclophilin-like peptidyl-prolyl cis-trans isomerase family protein	Mtr.39782.1.S1_at	31	31.3	cell.cycle	0.54	-0.46	-1.06	0.000863324	-2.20012	-0.78	-0.13	0.65	0.0101825	-0.32	0	0.32	0.30479	-1.545	NS abi5
Medtr_v1_043634	MEDTR7G058790.1	CLAVATA3/ESR (CLE)-related protein TDIF ; Cell membrane Developmental Differentiation Glycoprotein Hydroxylation Secreted Signal Transmembrane	AT3G24770.1	0.0002	CLE41; CLAVATA3/ESR-RELATED 41	Mtr.11245.1.S1_at	33	33.99	development.unspecified	1.8	0.8	-1.07	0.000255699	-2.94393	0.86	1.18	0.33	0.0431061	0.95	1.56	0.61	0.29907	-1.54	NS abi5
Medtr_v1_018217	MEDTR3G082070.1	Serine/threonine-protein kinase STN8, chloroplastic EC=2.7.11.1 ; ATP-binding Nucleotide-binding Plastid Thylakoid Transferase Transit peptide	AT4G15140.1	2e-16	unknown protein; Has 26 Blast hits to 26 proteins in 10 species: Archae - 0; Bacteria - 0; Metazoa - 0; Fungi -		35	35.2	not assigned.unknown	1.62	-0.36	-2.04	3.26758e-05	-4.58568	0.9	0.42	-0.48	0.0172562	1.49	0.95	-0.54	0.116164	-1.53	NS abi5
Medtr_v1_005263	MEDTR1G039560.1	Annexin D3 ; Calcium Calcium/phospholipid-binding Repeat	AT2G38760.1	7e-12	ANNAT3,ANN3; annexin 3		31	31.1	cell.organisation	2.06	1	-1.13	0.00126165	-4.03524	1.98	2.08	0.11	0.57009	2.12	2.8	0.68	0.0143244	-1.525	NS abi5
Medtr_v1_092947	MT3.5.1S062177	Serine/threonine-protein phosphatase 7 long form homolog EC=3.1.3.16 ; Hydrolase Iron Manganese Metal-binding	AT1G48120.1	2e-34	hydrolases;protein serine/threonine phosphatases		29	29.4	protein.postranslational modification	1.54	0.57	-1.03	0.000570761	-2.59151	0.14	0.38	0.24	0.194062	0.82	1.54	0.73	0.0285884	-1.515	NS abi5
Medtr_v1_023177	MEDTR4G028360.1	Non-specific lipid-transfer protein 5 ; Disulfide bond Lipid-binding Signal Transport	AT2G38540.1	4e-12	LP1,LTP1,ATLTP1; lipid transfer protein 1	Mtr.8972.1.S1_at	11	11.6	lipid metabolism.lipid transfer proteins etc	5.04	3.34	-1.77	0.000176121	-6.17552	3.41	3.1	-0.31	0.0506113	4.06	3.82	-0.24	0.739144	-1.495	NS abi5
Medtr_v1_011309	MEDTR2G042310.1	ABC transporter B family member 19 ; ATP-binding Auxin signaling pathway Cell membrane Glycoprotein Nucleotide-binding Phosphoprotein R	AT3G28860.1	2e-56	ATMDR1,ATMDR11,PGP19,MDR11,MDR1,ATPGP19, ABCB19,ATABCB19; ATP binding cassette subfamily B19	Mtr.34910.1.S1_at	20	20.1	stress.biotic	5.29	3.31	-2.04	1.13219e-05	-1.37941	4.8	3.51	-1.28	0.0113933	4.07	4.25	0.18	0.61395	-1.49	NS abi5
Medtr_v1_082703	MT3.5.1S042120	Uncharacterized GPI-anchored protein At1g27950 ; Cell membrane Glycoprotein Lipoprotein Signal	AT2G44290.1	1e-42	Bifunctional inhibitor/lipid-transfer protein/seed storage 2S albumin superfamily protein	Mtr.42049.1.S1_at	26	26.21	misc.protease inhibitor/seed storage/lipid transfer protein (LTP) family protein	3.51	2.36	-1.22	0.00364803	-3.9759	2.93	3.39	0.46	0.0108275	3.18	3.21	0.03	0.909393	-1.465	NS abi5
Medtr_v1_030078	MEDTR5G012790.1	S-adenosylmethionine:tRNA ribosyltransferase-isomerase EC=5.-.-.- ; Cytoplasm Queuosine biosynthesis	AT5G47380.1	1e-176	Protein of unknown function, DUF547	Mtr.51696.1.S1_at	35	35.2	not assigned.unknown	1.84	-0.12	-2.03	1.74011e-05	-4.97786	0.89	0.42	-0.46	0.258149	1.34	0.67	-0.67	0.116396	-1.465	NS abi5
Medtr_v1_082858	MT3.5.1S042275		AT1G61170.1	4e-07	unknown protein; FUNCTIONS IN: molecular_function unknown; INVOLVED IN: N-terminal protein myristoylation; LO	Mtr.33158.1.S1_at	35	35.2	not assigned.unknown	1.57	-0.42	-2.05	2.95618e-05	-5.42951	1.12	0.47	-0.65	0.0201553	1.37	0.83	-0.54	0.0372458	-1.455	NS abi5
Medtr_v1_070021	MT3.5.1S013409	Cellulose synthase A catalytic subunit 8 [UDP-forming] EC=2.4.1.12 ; membrane wall biogenesis/degradation biosynthesis Coiled Glycoprotein	AT4G18780.1	0	CESA8,IRX1,ATCESA8,LEW2; cellulose synthase family protein	Mtr.11798.1.S1_at	10	10.2	cell wall.cellulose synthesis	2.72	0.91	-1.88	0.00033723	-4.99128	1.05	0.55	-0.5	0.024763	1.46	1.1	-0.36	0.160935	-1.45	NS abi5
Medtr_v1_074297	MT3.5.1S023169	Phytoene synthase, chloroplastic EC=2.5.1.32 ; Carotenoid biosynthesis Isoprene Multifunctional enzyme Plastid Transferase Transit peptide	AT5G17230.2	1e-158	PSY; PHYTOENE SYNTHASE		16	16.1.4	secondary metabolism.isoprenoids	1.54	0.27	-1.33	7.60143e-05	-4.55053	1.13	0.98	-0.14	0.687551	0.73	1.1	0.37	0.465601	-1.445	NS abi5
Medtr_v1_067359	MT3.5.1S010728	Cytochrome P450 77A3 EC=1.14.-.- ; Heme Iron Metal-binding Monooxygenase Oxidoreductase	AT5G04660.1	0	CYP77A4; cytochrome P450, family 77, subfamily A, polypeptide 4	Mtr.10917.1.S1_at	26	26.1	misc.cytochrome P450	4.28	3.26	-1.09	0.00264801	-2.5206	3.55	4.21	0.67	0.00600546	4.07	4.1	0.04	0.843004	-1.445	NS abi5
Medtr_v1_030167	MEDTR5G013800.1		AT5G47020.1	0	unknown protein; FUNCTIONS IN: molecular_function unknown; INVOLVED IN: biological_process unknown; LOCATED		35	35.1.40	not assigned.no ontology.glycine rich proteins	3.35	1.82	-1.59	0.000329143	-1.62821	3.2	2.61	-0.58	0.118775	2.58	2.83	0.25	0.673913	-1.425	NS abi5
Medtr_v1_052458	MEDTR8G106340.1		AT3G18215.1	2e-79	Protein of unknown function, DUF599		35	35.2	not assigned.unknown	1.56	0.47	-1.15	0.00105256	-3.18729	2.64	2.41	-0.23	0.181867	1.85	2.61	0.76	0.0023337	-1.415	NS abi5
Medtr_v1_079005	MT3.5.1S033123	Villin-1 ; Actin capping Actin-binding Alternative splicing Calcium Cytoplasm Cytoskeleton Repeat	AT2G29890.1	0	VLN1,ATVLN1; villin-like 1	Mtr.41196.1.S1_at	31	31.1	cell.organisation	4.78	3.36	-1.48	0.000280572	-2.68844	4.38	4.35	-0.02	0.899374	4.31	4.16	-0.15	0.473167	-1.395	NS abi5
Medtr_v1_039620	MEDTR6G060520.1	Probable spermidine synthase EC=2.5.1.16 ; Polyamine biosynthesis Transferase	AT1G62870.1	1e-176	unknown protein; BEST Arabidopsis thaliana protein match is: unknown protein (TAIR:AT1G12380.1); Has 351 Blas	Mtr.33917.1.S1_at	35	35.2	not assigned.unknown	1.26	0.11	-1.22	0.00141276	-2.82474	0.6	0.82	0.23	0.199955	0.45	0.55	0.1	0.549229	-1.385	NS abi5
Medtr_v1_067974	MT3.5.1S011350	NADP-dependent malic enzyme EC=1.1.1.40 ; Cytoplasm Metal-binding Oxidoreductase	AT5G25880.1	0	ATNADP-ME3,NADP-ME3; NADP-malic enzyme 3	Mtr.45269.1.S1_at	8	8.2.10	TCA / org. transformation.other organic acid transformaitons.malic	4.3	2.35	-2.02	2.59689e-05	-2.42536	3.79	3.1	-0.68	0.0186699	3.93	3.32	-0.61	0.0188913	-1.375	NS abi5
Medtr_v1_048319	MEDTR8G006270.1	Hydroquinone glucosyltransferase EC=2.4.1.218 ; Glycosyltransferase	AT4G01070.1	1e-109	GT72B1,UGT72B1; UDP-Glycosyltransferase superfamily protein	Mtr.4074.1.S1_at	16	16.8.3	secondary metabolism.flavonoids.dihydroflavonols	3.35	1.86	-1.56	0.00149071	-1.11416	3.05	2.6	-0.45	0.107195	3.1	3.17	0.07	0.789572	-1.37	NS abi5
Medtr_v1_074953	MT3.5.1S023827	Probable receptor-like protein kinase At1g80640 EC=2.7.11.1 ; Alternative splicing ATP-binding Cell membrane Nucleotide-binding Signal Transferase Transmemb	AT1G80640.1	1e-118	Protein kinase superfamily protein	Mtr.27649.1.S1_at	29	29.4.1.60	protein.postranslational modification.kinase.receptor like cytoplasmatic kinase X	2.19	0.61	-1.65	3.83665e-05	-3.02875	2.33	1.99	-0.33	0.0923647	2.45	2.22	-0.23	0.320307	-1.37	NS abi5
Medtr_v1_030951	MEDTR5G023110.1	Uncharacterized protein Rv1829/MT1877	AT5G66050.1	1e-69	Wound-responsive family protein	Mtr.36847.1.S1_at	35	35.2	not assigned.unknown	4.86	3.69	-1.23	0.00122801	-2.26162	4.35	4.39	0.05	0.814874	4.13	4.32	0.2	0.367806	-1.355	NS abi5
Medtr_v1_072804	MT3.5.1S021670	Glucan endo-1,3-beta-glucosidase 13 EC=3.2.1.39 ; Cell membrane wall biogenesis/degradation Glycoprotein Glycosidase GPI-anchor Hydrolase Lipoprotein	AT5G56590.1	7e-28	O-Glycosyl hydrolases family 17 protein	Mtr.44304.1.S1_at	35	35.1	not assigned.no ontology	1.22	-0.12	-1.4	0.00011764	-4.43046	0.51	0.09	-0.41	0.0446332	0.21	0.5	0.29	0.294719	-1.34	NS abi5
Medtr_v1_033628	MEDTR5G062530.1	Probable beta-D-xylosidase 7 EC=3.2.1.- ; Extracellular matrix Glycoprotein Glycosidase Hydrolase Secreted Signal	AT1G78060.1	3e-43	Glycosyl hydrolase family protein		10	10.6.2	cell wall.degradation.mannan-xylose-arabinose-fucose	3.15	1.66	-1.55	0.000294757	-2.50615	2.85	2.15	-0.69	0.106702	2.23	2.45	0.23	0.682351	-1.32	NS abi5
Medtr_v1_027704	MEDTR4G127620.1		AT4G30130.1	1e-175	Protein of unknown function (DUF630 and DUF632)	Mtr.22448.1.S1_s_at	35	35.2	not assigned.unknown	0.63	-0.41	-1.1	0.000352909	-3.66522	-0.02	0.03	0.05	0.813101	-0.01	0.37	0.38	0.122771	-1.315	NS abi5
Medtr_v1_073440	MT3.5.1S022309						NA			2.2	0.59	-1.67	0.000111817	-3.59509	1.88	1.27	-0.61	0.0255981	1.71	1.59	-0.12	0.726197	-1.305	NS abi5
Medtr_v1_074996	MT3.5.1S023871	Putative DNA-binding protein ESCAROLA	AT4G12080.1	2e-79	AHL1,ATAHL1; AT-hook motif nuclear-localized protein 1	Mtr.41468.1.S1_at	27	27.3.67	RNA.regulation of transcription.putative transcription regulator	4.15	2.01	-2.2	0.00080893	-2.23179	3.98	2.98	-1	0.00130496	4.04	3.2	-0.84	0.00251285	-1.28	NS abi5
Medtr_v1_083784	MT3.5.1S043211		AT1G04030.1	9e-62	unknown protein; BEST Arabidopsis thaliana protein match is: unknown protein (TAIR:AT5G44040.1); Has 1835 Blast	Mtr.8295.1.S1_at	35	35.2	not assigned.unknown	2.87	1.19	-1.74	0.000121676	-2.33803	2.3	1.81	-0.48	0.069545	2.39	1.95	-0.44	0.0381061	-1.28	NS abi5
Medtr_v1_012631	MEDTR2G083300.1		AT5G54790.1	3e-12	unknown protein; BEST Arabidopsis thaliana protein match is: unknown protein (TAIR:AT1G50930.1); Has 53 Blast	Mtr.19877.1.S1_at	35	35.2	not assigned.unknown	0.6	-0.82	-1.49	0.0009633	-1.27603	-0.1	-0.47	-0.37	0.077594	-0.01	-0.09	-0.08	0.720969	-1.265	NS abi5
Medtr_v1_069086	MT3.5.1S012468	Probable polygalacturonase EC=3.2.1.15 ; Glycoprotein Glycosidase Hydrolase Membrane Repeat Transmembrane helix	AT4G23500.1	0	Pectin lyase-like superfamily protein	Mtr.40670.1.S1_at	10	10.6.3	cell wall.degradation.pectate lyases and polygalacturonases	5.6	4.32	-1.34	0.000588808	-4.96922	5.56	5.49	-0.07	0.639898	5.53	5.42	-0.11	0.606011	-1.25	NS abi5
Medtr_v1_084278	MT3.5.1S043707	Formin-like protein 11 ; Membrane Signal Transmembrane helix	AT3G05470.1	1e-25	Actin-binding FH2 (formin homology 2) family protein		35	35.1.20	not assigned.no ontology.formin homology 2 domain-containing protein	2.33	0.56	-1.83	5.06876e-05	-2.28895	1.86	1.02	-0.84	0.00150275	2.05	1.71	-0.33	0.266691	-1.245	NS abi5
Medtr_v1_005017	MEDTR1G026140.1	Glutathione S-transferase EC=2.5.1.18 ; Auxin signaling pathway	AT2G47730.1	4e-50	ATGSTF8,ATGSTF5,GST6,GSTF8; glutathione S-transferase phi 8	Mtr.41265.1.S1_at	26	26.9	misc.glutathione S transferases	0.86	-0.4	-1.33	4.42836e-05	-2.97404	0.03	0.36	0.34	0.140671	1.29	0.75	-0.54	0.0483019	-1.23	NS abi5
Medtr_v1_079183	MT3.5.1S033302	Oxysterol-binding protein-related protein 2A ; Alternative splicing Coiled Lipid transport Lipid-binding	AT4G22540.1	1e-178	ORP2A; OSBP(oxysterol binding protein)-related protein 2A	Mtr.44484.1.S1_at	31	31.4	cell. vesicle transport	4.96	3.35	-1.67	0.000195	-1.82276	4.5	3.58	-0.92	0.040541	3.98	4	0.03	0.899993	-1.225	NS abi5
Medtr_v1_039981	MEDTR6G073010.1	Putative 3,4-dihydroxy-2-butanone kinase EC=2.7.1.- ; ATP-binding Nucleotide-binding Transferase	AT3G17770.1	2e-82	Dihydroxyacetone kinase	Mtr.41086.1.S1_at	3	3.5	minor CHO metabolism.others	2.96	1.38	-1.64	8.35958e-05	-1.93065	2.76	2.09	-0.66	0.121733	2.33	2.13	-0.19	0.570114	-1.215	NS abi5
Medtr_v1_077389	MT3.5.1S031496	RNA polymerase sigma factor rpoD ; DNA-binding Transcription regulation	AT1G64860.1	0	SIGA,SIG1,SIG2,SIGB,RPOD1; sigma factor A	Mtr.27055.1.S1_at	27	27.2	RNA.transcription	2.63	1.35	-1.34	0.000692564	-1.51445	2.18	1.89	-0.28	0.111183	1.95	1.97	0.02	0.902942	-1.21	NS abi5
Medtr_v1_077499	MT3.5.1S031607	Probable glutathione S-transferase EC=2.5.1.18 ; Stress response	AT3G09270.1	7e-62	ATGSTU8,GSTU8; glutathione S-transferase TAU 8	Mtr.44672.1.S1_at	26	26.9	misc.glutathione S transferases	1.25	-0.58	-1.9	6.9555e-06	-3.98287	0.73	-0.49	-1.22	0.0252484	-0.59	-0.75	-0.16	0.318671	-1.21	NS abi5
Medtr_v1_082597	MT3.5.1S042013	ABC transporter G family member 11 ; ATP-binding Cell membrane Nucleotide-binding Phosphoprotein Transmembrane helix	AT1G17840.1	0	WBC11,ABCG11,DSO,COF1,ATWBC11; white-brown complex homolog protein 11	Mtr.9795.1.S1_at	34	34.16	transport.ABC transporters and multidrug resistance systems	5.34	3.66	-1.74	6.4878e-05	-2.88612	4.73	4.16	-0.56	0.0339473	4.65	4.12	-0.53	0.095799	-1.195	NS abi5
Medtr_v1_048770	MEDTR8G018590.1	Lipoxygenase EC=1.13.11.12 ; Cytoplasm Dioxygenase Fatty acid biosynthesis Iron Lipid Metal-binding Oxidoreductase Oxylipin	AT1G55020.1	0	LOX1,ATLOX1; lipoxygenase 1	Mtr.8436.1.S1_at	17	17.7.1	hormone metabolism.jasmonate.synthesis-degradation	5.2	3.34	-1.92	0.000664764	-1.46574	4.58	4.02	-0.55	0.0097377	4.46	3.52	-0.94	0.0057488	-1.175	NS abi5
Medtr_v1_035619	MEDTR5G087780.1	Probable inactive receptor kinase At5g10020 ; Alternative splicing ATP-binding Leucine-rich repeat Membrane Nucleotide-binding Phosphoprotein Sign	AT2G27060.1	0	Leucine-rich repeat protein kinase family protein	Mtr.16856.1.S1_at	30	30.2.3	signalling.receptor kinases.leucine rich repeat III	1.56	-0.43	-2.05	3.30297e-05	-2.47079	1.19	0.25	-0.93	0.000647419	1.43	0.6	-0.83	0.0512619	-1.17	NS abi5
Medtr_v1_000128	AC140545_20.1	Rac-like GTP-binding protein RAC2 ; Cytoplasm Lipoprotein Membrane Methylation Nucleotide-binding Prenylation	AT1G75840.1	9e-94	ARAC5,ATGP3,ROP4,ATROP4; RAC-like GTP binding protein 5	Mtr.50278.1.S1_at	30	30.5	signalling.G-proteins	2.22	0.36	-1.92	2.12729e-05	-5.85325	1.22	0.47	-0.75	0.00645004	1.8	1.02	-0.77	0.0551613	-1.16	NS abi5
Medtr_v1_091512	MT3.5.1S060734	Transcription factor CPC ; Developmental protein DNA-binding Nucleus Repressor regulation	AT2G46410.1	2e-13	CPC; Homeodomain-like superfamily protein		27	27.3.26	RNA.regulation of transcription.MYB-related transcription factor family	0.71	-0.53	-1.31	5.82344e-05	-2.72993	-0.12	-0.4	-0.28	0.202267	-0.09	-0.13	-0.03	0.854088	-1.155	NS abi5
Medtr_v1_089347	MT3.5.1S053819	GDSL esterase/lipase At5g22810 EC=3.1.1.- ; Glycoprotein Hydrolase Lipid degradation Secreted Signal	AT5G22810.1	9e-96	GDSL-like Lipase/Acylhydrolase superfamily protein		26	26.28	misc.GDSL-motif lipase	0.89	-0.9	-1.86	0.000669898	-3.0455	0.01	-0.54	-0.54	0.0142204	0.16	-0.73	-0.89	0.0170645	-1.145	NS abi5
Medtr_v1_010199	MEDTR2G025180.1	EH domain-containing protein 1 ; ATP-binding Calcium Cell membrane Coiled Endosome Nucleotide-binding Phosphoprotein	AT4G05520.1	0	ATEHD2,EHD2; EPS15 homology domain 2	Mtr.15082.1.S1_at	30	30.3	signalling.calcium	4.07	2.34	-1.79	1.70655e-05	-4.23272	3.54	2.59	-0.94	0.00401179	3.48	3.12	-0.36	0.0458617	-1.14	NS abi5
Medtr_v1_033244	MEDTR5G056550.1	Monoglyceride lipase EC=3.1.1.23 ; Fatty acid biosynthesis Hydrolase Lipid degradation metabolism Phosphoprotein Serine esterase	AT1G77420.1	1e-138	alpha/beta-Hydrolases superfamily protein	Mtr.43748.1.S1_s_at	35	35.1	not assigned.no ontology	4.17	2.91	-1.32	0.000201391	-1.82122	3.11	2.81	-0.29	0.322358	3.38	3.27	-0.1	0.450617	-1.125	NS abi5
Medtr_v1_048671	MEDTR8G014910.1	GDSL esterase/lipase APG EC=3.1.1.- ; Glycoprotein Hydrolase Lipid degradation Secreted Signal	AT3G16370.1	1e-150	GDSL-like Lipase/Acylhydrolase superfamily protein	Mtr.33475.1.S1_s_at	26	26.28	misc.GDSL-motif lipase	6.04	4.12	-1.98	0.000699822	-2.83141	5.82	4.92	-0.9	0.0010596	5.95	5.13	-0.81	0.00688229	-1.125	NS abi5
Medtr_v1_068120	MT3.5.1S011496		AT2G33400.1	2e-21	unknown protein; BEST Arabidopsis thaliana protein match is: unknown protein (TAIR:AT1G04030.1); Has 3875 Bla	Mtr.36418.1.S1_at	35	35.2	not assigned.unknown	2.82	1.43	-1.45	0.00121921	-4.3448	2.5	2.41	-0.09	0.500507	2.72	2.15	-0.57	0.0265135	-1.12	NS abi5
Medtr_v1_027048	MEDTR4G115120.1	Probable receptor-like protein kinase At5g15080 EC=2.7.11.1 ; ATP-binding Cell membrane Nucleotide-binding Serine/threonine-protein Transferase Trans	AT5G15080.1	1e-141	Protein kinase superfamily protein	Mtr.26689.1.S1_at	29	29.4.1.57	protein.postranslational modification.kinase.receptor like cytoplasmatic kinase VII	3.38	1.6	-1.84	0.000165993	-1.60582	2.8	2.15	-0.65	0.0118687	2.85	2.05	-0.8	0.0053022	-1.115	NS abi5
Medtr_v1_012843	MEDTR2G087230.1	Probable receptor protein kinase TMK1 EC=2.7.11.1 ; ATP-binding Glycoprotein Leucine-rich repeat Membrane Nucleotide-binding Phosphoprotein Ser	AT2G01820.1	0	Leucine-rich repeat protein kinase family protein	Mtr.26124.1.S1_at	30	30.2.9	signalling.receptor kinases.leucine rich repeat VIII-2	1.88	0.54	-1.4	0.000488469	-1.63384	1.45	1.15	-0.29	0.0830961	1.54	1.24	-0.3	0.181923	-1.105	NS abi5
Medtr_v1_002140	AC233656_18.1	Lipoxygenase 6, choloroplastic EC=1.13.11.12 ; Chloroplast Dioxygenase Fatty acid biosynthesis Iron Lipid Metal-binding Oxidoreductase Oxylipi	AT1G67560.1	0	LOX6; PLAT/LH2 domain-containing lipoxygenase family protein	Mtr.12720.1.S1_at	17	17.7.1	hormone metabolism.jasmonate.synthesis-degradation	1.22	0.12	-1.16	0.000554277	-4.57515	0.71	0.98	0.28	0.0927229	1.89	1.48	-0.4	0.581709	-1.1	NS abi5
Medtr_v1_091516	MT3.5.1S060738	U-box domain-containing protein 51 EC=6.3.2.- EC=2.7.11.- ; Alternative splicing ATP-binding Coiled Kinase Ligase Nucleotide-binding Serine/threonine-p	AT3G45850.2	5e-34	P-loop containing nucleoside triphosphate hydrolases superfamily protein		28	28.1	DNA.synthesis/chromatin structure	1.97	0.95	-1.09	0.00277925	-2.28316	1.64	1.61	-0.02	0.934637	1.7	1.71	0.02	0.947865	-1.09	NS abi5
Medtr_v1_079438	MT3.5.1S033560		AT1G68585.1	5e-15	unknown protein; Has 23 Blast hits to 23 proteins in 6 species: Archae - 0; Bacteria - 0; Metazoa - 0; Fungi		35	35.2	not assigned.unknown	0.72	-0.71	-1.49	0.000322854	-1.90222	0.37	-0.27	-0.64	0.00222504	0.31	0.06	-0.24	0.122481	-1.05	NS abi5
Medtr_v1_089672	MT3.5.1S054149	Probable WRKY transcription factor 19 ; Alternative splicing ATP-binding DNA-binding Kinase Leucine-rich repeat Nucleotide-binding Nucleus Plant	AT5G48770.1	6e-05	Disease resistance protein (TIR-NBS-LRR class) family		20	20.1	stress.biotic	0.74	-0.56	-1.36	3.86671e-05	-3.40831	0.33	-0.13	-0.45	0.179258	1.13	0.95	-0.18	0.766733	-1.045	NS abi5
Medtr_v1_075882	MT3.5.1S02D1610						NA			2.68	1.55	-1.19	0.000353896	-3.56733	2.85	2.82	-0.02	0.915899	3.27	2.99	-0.27	0.218697	-1.045	NS abi5
Medtr_v1_003751	CU651589_5.1		AT1G65900.1	4e-30	unknown protein; FUNCTIONS IN: molecular_function unknown; INVOLVED IN: biological_process unknown; LOCATED I		35	35.2	not assigned.unknown	1.69	0.2	-1.55	4.15953e-05	-1.94513	1.6	0.64	-0.95	0.00155124	1.3	1.22	-0.08	0.583331	-1.035	NS abi5
Medtr_v1_026818	MEDTR4G112430.1	Putative phospholipid-transporting ATPase 9 EC=3.6.3.1 ; ATP-binding Hydrolase Magnesium Membrane Metal-binding Nucleotide-binding Phosphoprotein Trans	AT1G68710.1	0	ATPase E1-E2 type family protein / haloacid dehalogenase-like hydrolase family protein	Mtr.1874.1.S1_at	27	27.3.35	RNA.regulation of transcription.bZIP transcription factor family	5.06	3.35	-1.77	0.000235767	-2.24193	4.85	3.98	-0.86	0.000989083	4.69	4.08	-0.61	0.0324532	-1.035	NS abi5
Medtr_v1_004407	MEDTR1G015470.1	CTL-like protein DDB_G0274487 ; Glycoprotein Membrane Transmembrane helix	AT5G21910.1	7e-08	unknown protein; Has 30201 Blast hits to 17322 proteins in 780 species: Archae - 12; Bacteria - 1396; Metazoa -	Mtr.24598.1.S1_x_at	35	35.2	not assigned.unknown	1.09	0.13	-1.02	0.00231084	-1.34384	0.34	0.13	-0.2	0.255629	0.49	0.69	0.2	0.547072	-1.02	NS abi5
Medtr_v1_023218	MEDTR4G029390.1	Non-specific lipid-transfer protein 1 ; Disulfide bond Lipid-binding Signal Transport	AT5G59320.1	2e-21	LTP3; lipid transfer protein 3	Mtr.17550.1.S1_at	11	11.6	lipid metabolism.lipid transfer proteins etc	4.08	3	-1.14	0.000450593	-6.13295	2.89	3.03	0.15	0.328176	3.6	3.21	-0.39	0.0331164	-1.02	NS abi5
Medtr_v1_043019	MEDTR7G035030.1	Peroxidase 47 EC=1.11.1.7 ; Calcium Disulfide bond Glycoprotein Heme Iron Metal-binding Oxidoreductase Secreted Signal	AT4G33420.1	1e-135	Peroxidase superfamily protein	Mtr.43914.1.S1_at	26	26.12	misc.peroxidases	1.23	-0.04	-1.33	0.000358202	-2.75627	0.87	0.52	-0.35	0.14299	1.23	0.95	-0.28	0.403355	-1.015	NS abi5
Medtr_v1_012794	MEDTR2G086580.1	Rho GTPase-activating protein gacA ; Cytoplasm activation	AT5G22400.1	1e-126	Rho GTPase activating protein with PAK-box/P21-Rho-binding domain	Mtr.41759.1.S1_at	30	30.5	signalling.G-proteins	2.64	1.17	-1.53	2.71665e-05	-2.55585	2.18	1.56	-0.61	0.028265	1.87	1.42	-0.45	0.0820594	-1	NS abi5
Medtr_v1_025508	MEDTR4G082140.1	Potential protein lysine methyltransferase SET5 EC=2.1.1.- ; Cytoplasm Nucleus	AT1G26760.1	1e-172	ATXR1,SDG35; SET domain protein 35	Mtr.19023.1.S1_at	27	27.3.69	RNA.regulation of transcription.SET-domain transcriptional regulator family	1.09	-0.69	-1.85	8.7729e-06	-3.91476	0.85	0.06	-0.78	0.00125015	0.88	-0.05	-0.93	0.00291709	-0.995	NS abi5
Medtr_v1_065258	MT3.5.1CHR7D0248						NA			5.16	3.69	-1.53	0.000202215	-1.93746	4.59	4.13	-0.46	0.00966497	4.88	4.26	-0.62	0.0109638	-0.99	NS abi5
Medtr_v1_023215	MEDTR4G029350.1	Non-specific lipid-transfer protein 1 ; Disulfide bond Lipid-binding Signal Transport	AT5G59320.1	5e-21	LTP3; lipid transfer protein 3	Mtr.17547.1.S1_at	11	11.6	lipid metabolism.lipid transfer proteins etc	3.36	2.13	-1.29	0.00208937	-5.69685	2.53	2.57	0.04	0.795511	2.77	2.12	-0.65	0.00314948	-0.985	NS abi5
Medtr_v1_077063	MT3.5.1S031167	O-acyltransferase WSD1 EC=2.3.1.20 EC=2.3.1.75 ; Endoplasmic reticulum Membrane Transmembrane helix	AT3G49190.1	2e-47	O-acyltransferase (WSD1-like) family protein	Mtr.31016.1.S1_at	35	35.1	not assigned.no ontology	0.99	-0.72	-1.78	0.00110417	-2.37446	-0.28	-1.02	-0.73	0.0167092	0.11	-0.76	-0.86	0.00524031	-0.985	NS abi5
Medtr_v1_071873	MT3.5.1S020734	Probable nucleoredoxin 1 EC=1.8.1.8 ; NAD Oxidoreductase Repeat	AT2G16050.1	4e-92	Cysteine/Histidine-rich C1 domain family protein		35	35.1	not assigned.no ontology	1.19	0.18	-1.07	0.00123823	-2.44613	0.23	0.1	-0.13	0.408303	0.46	0.4	-0.05	0.870902	-0.98	NS abi5
Medtr_v1_068957	MT3.5.1S012339		AT1G26620.1	2e-24	Plant protein of unknown function (DUF863)	Mtr.13627.1.S1_at	35	35.2	not assigned.unknown	3.12	1.57	-1.62	8.18375e-05	-3.09224	2.86	2.04	-0.81	0.0027369	2.95	2.47	-0.47	0.0147844	-0.98	NS abi5
Medtr_v1_018961	MEDTR3G091650.1		AT5G53020.1	1e-129	Ribonuclease P protein subunit P38-related	Mtr.9578.1.S1_at	35	35.2	not assigned.unknown	3.6	2.47	-1.19	0.000173312	-1.63238	3.42	3.28	-0.13	0.30789	3.32	3.03	-0.29	0.0752218	-0.98	NS abi5
Medtr_v1_062290	MT3.5.1CHR3D2002						NA			0.89	-0.44	-1.39	0.000372166	-1.62101	0.95	0.86	-0.09	0.820777	0.93	0.2	-0.73	0.0293919	-0.98	NS abi5
Medtr_v1_009625	MEDTR2G013980.1	Protein SMG7 ; Alternative splicing Cytoplasm Nonsense-mediated mRNA decay Nucleus Phosphoprotein Repeat TPR	AT1G28260.2	1e-149	Telomerase activating protein Est1	Mtr.13773.1.S1_at	35	35.2	not assigned.unknown	2.7	1.75	-1.01	0.000163904	-1.70816	2.1	2.21	0.12	0.41991	2.61	2.42	-0.19	0.587245	-0.975	NS abi5
Medtr_v1_041895	MEDTR7G010100.1	Protein vip1 ; Phosphoprotein RNA-binding	AT3G01210.1	2e-60	RNA-binding (RRM/RBD/RNP motifs) family protein	Mtr.17195.1.S1_at	35	35.1	not assigned.no ontology	4.34	2.63	-1.77	0.000507223	-1.77365	3.57	2.86	-0.71	0.00728039	3.9	2.99	-0.91	0.00738877	-0.96	NS abi5
Medtr_v1_024874	MEDTR4G071940.1	Arginine decarboxylase EC=4.1.1.19 ; Lyase Magnesium Putrescine biosynthesis Pyridoxal phosphate Spermidine	AT2G16500.1	0	ADC1,ARGDC1,ARGDC,SPE1; arginine decarboxylase 1	Mtr.43129.1.S1_at	13	13.2.2.3	amino acid metabolism.degradation.glutamate family.arginine	6.97	5.62	-1.42	0.000522394	-1.52061	6.69	5.94	-0.75	0.00178063	6.52	6.32	-0.19	0.479736	-0.95	NS abi5
Medtr_v1_073217	MT3.5.1S022085	Serine carboxypeptidase-like 18 EC=3.4.16.- ; Disulfide bond Glycoprotein Hydrolase Protease Secreted Signal	AT1G73300.1	1e-106	scpl2; serine carboxypeptidase-like 2	Mtr.40497.1.S1_at	29	29.5.5	protein.degradation.serine protease	1.52	0.38	-1.2	0.00435692	-5.74388	1.35	1.25	-0.1	0.620948	1.46	1.05	-0.4	0.297314	-0.95	NS abi5
Medtr_v1_029550	MEDTR5G006820.1	Type I inositol-1,4,5-trisphosphate 5-phosphatase CVP2 EC=3.1.3.56 ; Abscisic acid signaling pathway Alternative splicing Differentiation Hyd	AT1G05470.1	0	CVP2; DNAse I-like superfamily protein	Mtr.314.1.S1_at	28	28.1	DNA.synthesis/chromatin structure	2.54	1.17	-1.44	0.000785435	-3.01351	2.17	1.44	-0.73	0.0087926	1.85	1.58	-0.26	0.365181	-0.945	NS abi5
Medtr_v1_089381	MT3.5.1S053856	Interactor of constitutive active ROPs 2, chloroplastic ; Coiled Phosphoprotein Plastid Transit peptide	AT2G37080.1	1e-119	RIP3; ROP interactive partner 3	Mtr.38784.1.S1_at	31	31.1	cell.organisation	1.98	0.31	-1.73	1.50853e-05	-3.41679	1.31	0.5	-0.81	0.0126327	1.5	0.72	-0.78	0.0250019	-0.935	NS abi5
Medtr_v1_086550	MT3.5.1S051006	Probable leucine-rich repeat receptor-like protein kinase At1g68400 EC=2.7.11.1 ; ATP-binding Cell membrane Glycoprotein Nucleotide-binding Serine/t	AT2G36570.1	0	Leucine-rich repeat protein kinase family protein	Mtr.35290.1.S1_at	30	30.2.3	signalling.receptor kinases.leucine rich repeat III	3.02	2.01	-1.07	0.00385415	-1.66422	2.59	2.37	-0.21	0.240506	2.63	2.55	-0.07	0.79216	-0.93	NS abi5
Medtr_v1_040324	MEDTR6G081200.1	Sucrose synthase 2 EC=2.4.1.13 ; Glycosyltransferase	AT1G73370.1	2e-87	SUS6,ATSUS6; sucrose synthase 6		2	2.2.1.5	major CHO metabolism.degradation.sucrose.Susy	1.56	0.57	-1.05	0.000149082	-1.07738	1.89	1.86	-0.02	0.957252	1.72	1.47	-0.24	0.341685	-0.92	NS abi5
Medtr_v1_077963	MT3.5.1S032073	Probable inactive receptor kinase At5g58300 ; ATP-binding Leucine-rich repeat Membrane Nucleotide-binding Phosphoprotein Signal Transmembrane helix	AT5G58300.2	0	Leucine-rich repeat protein kinase family protein	Mtr.45101.1.S1_at	30	30.2.3	signalling.receptor kinases.leucine rich repeat III	3.74	2.57	-1.23	0.000225889	-2.01113	3.49	3.2	-0.28	0.100048	3.47	3.13	-0.34	0.0587765	-0.92	NS abi5
Medtr_v1_043930	MEDTR7G067980.1	65-kDa microtubule-associated protein 7 ; Coiled Cytoplasm Cytoskeleton Nucleus Phosphoprotein	AT1G14690.2	2e-08	MAP65-7; microtubule-associated protein 65-7		31	31.1	cell.organisation	4.26	3.16	-1.16	0.000281966	-1.5242	4.09	3.78	-0.3	0.197958	3.86	3.67	-0.19	0.349952	-0.915	NS abi5
Medtr_v1_050619	MEDTR8G073130.1	MLO-like protein 8 ; Calmodulin-binding Membrane Pathogenesis-related Plant defense Transmembrane helix	AT2G17480.1	0	MLO8,ATMLO8; Seven transmembrane MLO family protein	Mtr.44870.1.S1_at	20	20.1	stress.biotic	2.31	1.12	-1.25	6.6808e-05	-1.24487	1.78	1.69	-0.09	0.673761	1.62	1.02	-0.59	0.0217337	-0.91	NS abi5
Medtr_v1_024882	MEDTR4G072020.1	Arginine decarboxylase EC=4.1.1.19 ; Lyase Magnesium Putrescine biosynthesis Pyridoxal phosphate Spermidine	AT2G16500.1	1e-169	ADC1,ARGDC1,ARGDC,SPE1; arginine decarboxylase 1	Mtr.43129.1.S1_at	13	13.2.2.3	amino acid metabolism.degradation.glutamate family.arginine	6.94	5.65	-1.35	0.000446719	-1.46572	6.65	5.88	-0.76	0.00112197	6.5	6.36	-0.13	0.558592	-0.905	NS abi5
Medtr_v1_023424	MEDTR4G033790.1		AT5G51550.1	1e-129	EXL3; EXORDIUM like 3	Mtr.10888.1.S1_at	35	35.1	not assigned.no ontology	4.2	2.68	-1.58	0.000647227	-1.49411	4.29	3.5	-0.78	0.0566023	4.46	3.89	-0.57	0.304317	-0.905	NS abi5
Medtr_v1_057462	MIRMED2PCHR6R1424						NA			2.82	1.64	-1.24	0.000118673	-2.13572	2.24	1.69	-0.55	0.0607037	2.25	2.1	-0.14	0.395545	-0.895	NS abi5
Medtr_v1_016405	MEDTR3G034680.1	Zinc finger protein CONSTANS-LIKE 5 ; Metal-binding Nucleus Repeat Zinc-finger	AT5G57660.1	3e-27	ATCOL5,COL5; CONSTANS-like 5	Mtr.23549.1.S1_at	27	27.3.7	RNA.regulation of transcription.C2C2(Zn) CO-like, Constans-like zinc finger family	3.59	2.21	-1.44	0.0033079	-1.72765	3.6	2.72	-0.87	0.00691939	3.2	2.94	-0.26	0.703368	-0.875	NS abi5
Medtr_v1_003510	AC235757_1.1	Proline-rich receptor-like protein kinase PERK8 EC=2.7.11.1 ; ATP-binding Cell membrane Glycoprotein Nucleotide-binding Phosphoprotein Serine/	AT3G13690.1	1e-62	Protein kinase protein with adenine nucleotide alpha hydrolases-like domain	Mtr.28764.1.S1_at	30	30.2.22	signalling.receptor kinases.proline extensin like	4.34	3.19	-1.21	0.00141182	-4.73412	4.12	3.74	-0.38	0.069138	4.17	3.88	-0.29	0.391564	-0.875	NS abi5
Medtr_v1_038607	MEDTR6G013900.1	Cytokinin-O-glucosyltransferase 2 EC=2.4.1.- ; Glycosyltransferase Phosphoprotein	AT1G22340.1	1e-145	AtUGT85A7,UGT85A7; UDP-glucosyl transferase 85A7		26	26.2	misc.UDP glucosyl and glucoronyl transferases	2.69	1.49	-1.26	0.000502369	-1.5399	1.98	1.75	-0.23	0.298149	2.38	1.81	-0.56	0.00650474	-0.865	NS abi5
Medtr_v1_079404	MT3.5.1S033525	Amino acid permease 3 ; Amino-acid transport Cell membrane Nucleus Symport Transmembrane helix	AT1G77380.1	0	AAP3,ATAAP3; amino acid permease 3	Mtr.27822.1.S1_at	34	34.3	transport.amino acids	1.96	0.28	-1.75	5.37315e-05	-2.60399	1.78	0.91	-0.87	0.00123904	2.14	1.24	-0.9	0.0158749	-0.865	NS abi5
Medtr_v1_016431	MEDTR3G035320.1	NA	NA	#N/A	NA	NA	NA	NA	NA	4.3	2.85	-1.51	0.000439592	-1.65231	3.58	2.62	-0.95	0.049821	3.64	3.29	-0.35	0.097724	-0.86	NS abi5
Medtr_v1_033220	MEDTR5G056200.1	Uncharacterized hydrolase yugF EC=3.1.-.- ; Serine esterase	AT5G19850.1	1e-146	alpha/beta-Hydrolases superfamily protein	Mtr.44339.1.S1_at	35	35.1	not assigned.no ontology	1.16	0.12	-1.11	0.000536939	-2.64138	1.05	0.55	-0.5	0.400892	0.63	0.62	-0.01	0.985934	-0.855	NS abi5
Medtr_v1_073310	MT3.5.1S022178	Annexin D5 ; Calcium Calcium/phospholipid-binding Repeat	AT1G68090.1	1e-103	ANNAT5,ANN5; annexin 5	Mtr.41643.1.S1_at	31	31.1	cell.organisation	1.12	-0.32	-1.5	3.71871e-05	-4.82722	1.16	0.41	-0.74	0.01531	1	0.38	-0.61	0.0730357	-0.825	NS abi5
Medtr_v1_051920	MEDTR8G095870.1	Amino acid permease 3 ; Amino-acid transport Cell membrane Nucleus Symport Transmembrane helix	AT1G77380.1	9e-93	AAP3,ATAAP3; amino acid permease 3		34	34.3	transport.amino acids	1.6	-0.03	-1.69	3.59905e-05	-3.2307	1.54	0.53	-1	0.00505981	1.7	0.97	-0.73	0.00684787	-0.825	NS abi5
Medtr_v1_009933	MEDTR2G019170.1	Piriformospora indica-insensitive protein 2 ; Cell membrane Leucine-rich repeat Signal	AT2G42800.1	3e-70	AtRLP29,RLP29; receptor like protein 29		35	35.1	not assigned.no ontology	4.07	3.05	-1.09	0.00306753	-4.11074	3.34	2.79	-0.54	0.0483955	3.68	3.67	0	0.998195	-0.82	NS abi5
Medtr_v1_056655	MIRMED2PCHR5R2175						NA			3.85	2.35	-1.56	0.000311702	-2.37981	3.3	2.5	-0.79	0.0237882	3.4	2.7	-0.7	0.00274914	-0.815	NS abi5
Medtr_v1_051414	MEDTR8G088420.1	Tetratricopeptide repeat protein 30A ; Alternative splicing Cell projection Cilium biogenesis/degradation Coiled TPR	AT1G55480.1	1e-118	ZKT; protein containing PDZ domain, a K-box domain, and a TPR region	Mtr.13959.1.S1_at	35	35.2	not assigned.unknown	0.88	-0.49	-1.43	0.000165711	-1.91573	0.61	-0.08	-0.69	0.0292573	0.87	0.32	-0.55	0.0860666	-0.81	NS abi5
Medtr_v1_010573	MEDTR2G030490.1	Endoribonuclease Dicer homolog 2a EC=3.1.26.- ; ATP-binding Endonuclease Helicase Hydrolase Magnesium Manganese Metal-binding Nucleotide-bin	AT3G03300.3	0	DCL2; dicer-like 2		27	27.1.20	RNA.processing.degradation dicer	4.2	3.05	-1.21	9.28416e-05	-2.78822	3.89	3.65	-0.24	0.154884	4.26	3.7	-0.56	0.00737914	-0.81	NS abi5
Medtr_v1_027479	MEDTR4G123480.1	Serine/threonine-protein kinase At5g01020 EC=2.7.11.1 ; ATP-binding Nucleotide-binding Phosphoprotein Transferase	AT3G28690.2	8e-77	Protein kinase superfamily protein		29	29.4.1.57	protein.postranslational modification.kinase.receptor like cytoplasmatic kinase VII	3.14	1.67	-1.54	4.43932e-05	-1.80814	2.65	1.9	-0.74	0.00146821	2.9	2.16	-0.73	0.00696708	-0.805	NS abi5
Medtr_v1_071495	MT3.5.1S020353	Ent-kaur-16-ene synthase, chloroplastic EC=4.2.3.19 ; Lyase Magnesium Metal-binding Plastid Transit peptide	AT1G79460.1	0	GA2,KS,ATKS,ATKS1,KS1; Terpenoid cyclases/Protein prenyltransferases superfamily protein	Mtr.6128.1.S1_at	17	17.6.1	hormone metabolism.gibberelin.synthesis-degradation	0.85	-0.46	-1.38	0.00029464	-3.16859	0.38	-0.58	-0.95	0.0106473	0.63	0.4	-0.22	0.431516	-0.795	NS abi5
Medtr_v1_018540	MEDTR3G085640.1	Urease EC=3.5.1.5 ; Hydrolase Metal-binding Nickel	AT1G67550.1	0	URE; urease	Mtr.4792.1.S1_at	13	13.2.2.3	amino acid metabolism.degradation.glutamate family.arginine	2.92	1.87	-1.11	0.00107531	-3.39938	2.73	2.51	-0.22	0.212491	2.97	2.55	-0.42	0.0250595	-0.79	NS abi5
Medtr_v1_004554	MEDTR1G018200.1	Beta-galactosidase EC=3.2.1.23 ; Apoplast Glycoprotein Glycosidase Hydrolase Secreted Signal	AT4G26140.1	0	BGAL12; beta-galactosidase 12	Mtr.43150.1.S1_at	10	10.6.2	cell wall.degradation.mannan-xylose-arabinose-fucose	1	-0.09	-1.16	0.000173253	-1.07845	1.39	0.68	-0.7	0.0982557	1.23	1.17	-0.06	0.837207	-0.78	NS abi5
Medtr_v1_004713	MEDTR1G021100.1	Probable disease resistance protein At4g33300 ; ATP-binding Coiled Leucine-rich repeat Nucleotide-binding Plant defense	AT4G33300.2	0	ADR1-L1; ADR1-like 1	Mtr.44548.1.S1_at	20	20.1	stress.biotic	1.85	0.76	-1.16	0.000211478	-2.16867	0.92	0.73	-0.19	0.190357	1.52	0.95	-0.57	0.0370229	-0.78	NS abi5
Medtr_v1_051487	MEDTR8G089230.1	Subtilisin-like protease EC=3.4.21.- ; Calcium Cell wall Glycoprotein Hydrolase Secreted Serine Signal Zymogen	AT4G20430.1	0	Subtilase family protein	Mtr.39585.1.S1_at	29	29.5.1	protein.degradation.subtilases	4.26	3.08	-1.24	6.39393e-05	-4.32282	3.72	3.02	-0.7	0.00445124	3.27	3.03	-0.23	0.253275	-0.775	NS abi5
Medtr_v1_030120	MEDTR5G013250.1	Zeaxanthin epoxidase, chloroplastic EC=1.14.13.90 ; Abscisic acid biosynthesis FAD Flavoprotein Membrane NAD NADP Oxidoreductase Plastid Stress	AT2G35660.1	1e-179	CTF2A; FAD/NAD(P)-binding oxidoreductase family protein	Mtr.4029.1.S1_at	26	26.7	misc.oxidases - copper, flavone etc.	1.78	0.17	-1.67	0.000403424	-2.86268	1.92	0.33	-1.58	0.0118957	0.72	0.49	-0.23	0.801111	-0.765	NS abi5
Medtr_v1_019466	MEDTR3G099180.1	Nuclear transcription factor Y subunit C-1 ; Activator DNA-binding Nucleus regulation	AT3G48590.1	3e-80	HAP5A,ATHAP5A,NF-YC1; nuclear factor Y, subunit C1	Mtr.40976.1.S1_at	27	27.3.16	RNA.regulation of transcription.CCAAT box binding factor family, HAP5	3.93	2.67	-1.33	9.12283e-05	-1.73777	3.35	2.91	-0.43	0.0295499	3.98	3.27	-0.71	0.0644386	-0.76	NS abi5
Medtr_v1_016214	MEDTR3G031770.1	Glucan endo-1,3-beta-glucosidase 9 EC=3.2.1.39 ; Cell membrane wall biogenesis/degradation Glycoprotein Glycosidase GPI-anchor Hydrolase Lipoprotein	AT5G58480.1	1e-177	O-Glycosyl hydrolases family 17 protein		35	35.1	not assigned.no ontology	1.89	0.57	-1.38	3.74425e-05	-2.87168	1.87	1.11	-0.75	0.00121472	1.81	1.29	-0.51	0.0356707	-0.75	NS abi5
Medtr_v1_053987	MIRMED2PCHR1R2972						NA			3.67	2.17	-1.56	0.000405528	-2.1782	3.26	2.25	-1.01	0.0168598	3.35	2.72	-0.62	0.00727936	-0.745	NS abi5
Medtr_v1_018075	MEDTR3G079330.1	Bifunctional aspartokinase/homoserine dehydrogenase EC=2.7.2.4 EC=1.1.1.3 ; Amino-acid biosynthesis ATP-binding Multifunctional enzyme NADP Nucleotide-bind	AT5G21060.1	1e-148	Glyceraldehyde-3-phosphate dehydrogenase-like family protein	Mtr.20785.1.S1_at	13	13.1.3.6.1	amino acid metabolism.synthesis.aspartate family.misc.homoserine	3.21	1.9	-1.37	0.000396971	-1.66386	3.26	2.48	-0.77	0.0131522	3.19	2.69	-0.49	0.206944	-0.74	NS abi5
Medtr_v1_057913	MIRMED2PCHR7R1776						NA			3.97	2.4	-1.63	0.000170832	-2.15746	3.58	2.58	-0.99	0.00400613	3.5	2.71	-0.79	0.00188014	-0.74	NS abi5
Medtr_v1_082040	MT3.5.1S041453	Glutathione gamma-glutamylcysteinyltransferase 2 EC=2.3.2.15 ; Acyltransferase Alternative splicing Cadmium Metal-binding	AT5G44070.1	1e-150	CAD1,ARA8,ATPCS1,PCS1; phytochelatin synthase 1 (PCS1)	Mtr.12100.1.S1_at	15	15.2	metal handling.binding, chelation and storage	3.77	2.48	-1.36	0.000179316	-2.52105	3.7	2.83	-0.86	0.00126991	3.28	2.85	-0.43	0.0379507	-0.715	NS abi5
Medtr_v1_075129	MT3.5.1S02D0142						NA			1.05	-0.18	-1.29	0.000176793	-2.62988	0.46	-0.32	-0.78	0.0113745	1.02	0.64	-0.38	0.0305982	-0.71	NS abi5
Medtr_v1_072681	MT3.5.1S021546	Glutamate dehydrogenase 1 EC=1.4.1.3 ; NAD Oxidoreductase	AT5G18170.1	0	GDH1; glutamate dehydrogenase 1	Mtr.12412.1.S1_at	12	12.3.1	N-metabolism.N-degradation.glutamate dehydrogenase	5.33	3.89	-1.5	0.000799164	-2.33985	4.95	4	-0.94	0.00324645	4.89	4.23	-0.65	0.0575027	-0.705	NS abi5
Medtr_v1_004518	MEDTR1G017770.1	U-box domain-containing protein 30 EC=6.3.2.- ; Ligase Repeat Ubl conjugation pathway	AT3G49810.1	1e-146	ARM repeat superfamily protein	Mtr.15523.1.S1_at	27	27.3.64	RNA.regulation of transcription.PHOR1	3.12	2.04	-1.14	0.0010462	-1.9931	2.78	2.5	-0.27	0.227709	3.16	2.55	-0.61	0.0787369	-0.7	NS abi5
Medtr_v1_087889	MT3.5.1S052355	Nucleobase-ascorbate transporter 2 ; Membrane Transmembrane helix	AT2G34190.1	0	Xanthine/uracil permease family protein	Mtr.28814.1.S1_at	34	34.99	transport misc	1.62	0.61	-1.08	0.000353893	-1.46482	1.7	1.15	-0.55	0.00815267	1.64	1.42	-0.22	0.418637	-0.695	NS abi5
Medtr_v1_033395	MEDTR5G059130.1	Flavonol synthase/flavanone 3-hydroxylase EC=1.14.11.23 EC=1.14.11.9 ; Cytoplasm Dioxygenase Flavonoid biosynthesis Iron Metal-binding Oxidoreductase Vitamin	AT5G08640.2	1e-113	FLS1; flavonol synthase 1	Mtr.44957.1.S1_at	16	16.8.4	secondary metabolism.flavonoids.flavonols	0.81	-0.38	-1.25	0.000468953	-1.748	0.95	0.4	-0.54	0.243582	1.08	0.5	-0.58	0.0204537	-0.69	NS abi5
Medtr_v1_024351	MEDTR4G061320.1	Mitogen-activated protein kinase homolog NTF6 EC=2.7.11.24 ; ATP-binding Nucleotide-binding Phosphoprotein Serine/threonine-protein Transferase	AT1G07880.2	1e-177	ATMPK13; Protein kinase superfamily protein	Mtr.23264.1.S1_at	30	30.6	signalling.MAP kinases	3.54	2.31	-1.29	0.000878341	-2.86046	3.91	3.15	-0.76	0.0108524	3.76	3.31	-0.45	0.155297	-0.685	NS abi5
Medtr_v1_054563	MIRMED2PCHR2R3336						NA			3.95	2.5	-1.51	0.000299621	-2.35231	3.64	2.66	-0.97	0.00153896	3.58	2.89	-0.69	0.00525078	-0.68	NS abi5
Medtr_v1_092682	MT3.5.1S061908	BRASSINOSTEROID INSENSITIVE 1-associated receptor kinase 1 EC=2.7.10.1 EC=2.7.11.1 ; ATP-binding Cell membrane Endosome Glycoprotein Leucine-ri	AT5G16000.1	5e-55	NIK1; NSP-interacting kinase 1		30	30.2.2	signalling.receptor kinases.leucine rich repeat II	3.36	1.91	-1.51	7.2908e-05	-2.2091	3.17	2.36	-0.81	0.00266917	3.18	2.29	-0.88	0.011033	-0.665	NS abi5
Medtr_v1_093385	MT3.5.1S062618	Auxin-induced protein 5NG4 ; Glycoprotein Membrane Transmembrane helix	AT3G28050.1	2e-87	nodulin MtN21 /EamA-like transporter family protein	Mtr.39651.1.S1_at	33	33.99	development.unspecified	4.18	3.16	-1.08	0.00132298	-1.38941	4.11	3.67	-0.44	0.0258295	4.28	3.82	-0.46	0.0225698	-0.63	NS abi5
Medtr_v1_063018	MT3.5.1CHR4D1270	Mesoderm induction early response protein 1 ; Nucleus Repressor Transcription regulation				Mtr.42182.1.S1_at	NA			1.99	0.85	-1.2	0.000365508	-1.99429	2.09	1.43	-0.66	0.00739994	1.91	1.4	-0.51	0.0169403	-0.615	NS abi5
Medtr_v1_051385	MEDTR8G088070.1	UPF0721 transmembrane protein yrkJ ; Cell helix	AT2G25737.1	1e-135	Sulfite exporter TauE/SafE family protein		35	35.2	not assigned.unknown	1.16	-0.03	-1.25	0.000998692	-4.33957	0.58	0	-0.57	0.0452462	0.77	0.05	-0.72	0.10681	-0.605	NS abi5
Medtr_v1_056975	MIRMED2PCHR5R5231						NA			3.72	2.3	-1.48	0.00103394	-2.07228	3.44	2.46	-0.98	0.00351967	3.53	2.76	-0.77	0.0105715	-0.605	NS abi5
Medtr_v1_024176	MEDTR4G057450.1	Probable xyloglucan endotransglucosylase/hydrolase protein 32 EC=2.4.1.207 ; Apoplast Cell wall biogenesis/degradation Disulfide bond Glycosi	AT2G36870.1	7e-44	XTH32; xyloglucan endotransglucosylase/hydrolase 32	Mtr.40322.1.S1_at	10	10.7	cell wall.modification	-0.14	-1.09	-1.02	0.00708	-3.33949	-0.68	-1.05	-0.37	0.0716019	-0.23	-0.74	-0.5	0.185276	-0.585	NS abi5
Medtr_v1_025281	MEDTR4G078810.1	Two-component response regulator-like APRR2 ; Alternative splicing DNA-binding Nucleus Transcription regulation regulatory system	AT2G20570.1	2e-70	GPRI1,GLK1,ATGLK1; GBF's pro-rich region-interacting factor 1	Mtr.13484.1.S1_s_at	27	27.3.20	RNA.regulation of transcription.G2-like transcription factor family, GARP	1	-0.19	-1.26	0.000999221	-2.87137	0.62	-0.15	-0.77	0.0365863	0.36	-0.23	-0.59	0.297706	-0.58	NS abi5
Medtr_v1_099836	MT3.5.1S073524	Sucrose synthase EC=2.4.1.13 ; Glycosyltransferase	AT5G37180.1	7e-17	SUS5,ATSUS5; sucrose synthase 5	Mtr.27747.1.S1_at	2	2.2.1.5	major CHO metabolism.degradation.sucrose.Susy	1.91	0.84	-1.14	0.00173755	-2.81053	2.55	2.01	-0.53	0.00494486	2.32	1.71	-0.6	0.0120737	-0.575	NS abi5
Medtr_v1_027790	MEDTR4G128690.1	Flavonoid 3-O-glucosyltransferase EC=2.4.1.- ; Glycosyltransferase Phenylpropanoid metabolism	AT5G17050.1	1e-131	UGT78D2; UDP-glucosyl transferase 78D2	Mtr.39747.1.S1_at	16	16.8.3	secondary metabolism.flavonoids.dihydroflavonols	4.83	3.87	-1.02	0.000254474	-3.22026	4.35	4.14	-0.21	0.186863	4.49	3.78	-0.7	0.0318337	-0.565	NS abi5
Medtr_v1_088609	MT3.5.1S053079	Remorin ; Cell membrane Coiled Phosphoprotein Transport	AT1G67590.1	6e-91	Remorin family protein	Mtr.4755.1.S1_at	27	27.3.67	RNA.regulation of transcription.putative transcription regulator	3.6	2.33	-1.33	0.00111425	-1.76434	3.88	3.2	-0.67	0.0366694	4.19	3.31	-0.87	0.0194365	-0.56	NS abi5
Medtr_v1_017429	MEDTR3G064600.1	Uncharacterized lipoprotein MJ0878 ; Cell membrane Signal	AT1G65900.1	1e-143	unknown protein; FUNCTIONS IN: molecular_function unknown; INVOLVED IN: biological_process unknown; LOCATED I		35	35.2	not assigned.unknown	2.79	1.83	-1.03	0.000159531	-3.00759	2.68	1.92	-0.75	0.00879263	2.45	2.25	-0.2	0.175752	-0.555	NS abi5
Medtr_v1_095193	MT3.5.1S064439	DNA (cytosine-5)-methyltransferase 1B EC=2.1.1.37 ; Alternative splicing DNA-binding Nucleus Repeat S-adenosyl-L-methionine	AT5G49160.1	0	MET1,MET2,METI,DDM2,DMT01,DMT1; methyltransferase 1		27	27.3.46	RNA.regulation of transcription.DNA methyltransferases	3.37	2.09	-1.34	8.42994e-05	-2.22813	4.27	3.33	-0.93	0.00628094	3.31	2.63	-0.68	0.118131	-0.535	NS abi5
Medtr_v1_027191	MEDTR4G116800.1	Sugar transport protein 7 ; Membrane Symport Transmembrane helix	AT4G02050.1	0	STP7; sugar transporter protein 7	Mtr.39178.1.S1_at	34	34.2	transporter.sugars	4.35	3.11	-1.3	0.000349114	-5.23107	3.8	3.06	-0.74	0.00242274	3.96	3.15	-0.8	0.00873423	-0.53	NS abi5
Medtr_v1_076389	MT3.5.1S030490	Protein WAX2 ; Membrane Transmembrane helix Vacuole	AT1G02205.2	1e-149	CER1; Fatty acid hydroxylase superfamily		16	16.7	secondary metabolism.wax	2.54	0.25	-2.35	6.8081e-06	-3.75896	0.64	3.02	2.39	0.000150953	1.21	3.06	1.85	0.0185943	-4.47	NS abi5
Medtr_v1_049283	MEDTR8G037650.1					Mtr.1274.1.S1_at	NA			2.92	-0.48	-3.47	1.6447e-05	-2.21992	0.74	0.83	0.1	0.705685	0.11	0.38	0.28	0.472144	-3.66	NS abi5
Medtr_v1_034570	MEDTR5G074970.1	Peroxidase 4 EC=1.11.1.7 ; Calcium Disulfide bond Glycoprotein Heme Hydrogen peroxide Iron Metal-binding Oxidoreductase Pyrrolidone carboxylic acid Secrete	AT5G58390.1	1e-113	Peroxidase superfamily protein	Mtr.31.1.S1_at	26	26.12	misc.peroxidases	2.27	-0.03	-2.37	2.7737e-06	-1.34172	-0.24	0.88	1.12	0.00236705	0.35	1.38	1.03	0.0450653	-3.445	NS abi5
Medtr_v1_002384	AC233668_10.1	3-ketoacyl-CoA synthase 17 EC=2.3.1.- ; Acyltransferase Membrane Transmembrane helix	AT1G04220.1	0	KCS2; 3-ketoacyl-CoA synthase 2	Mtr.12519.1.S1_at	11	11.1.10	lipid metabolism.FA synthesis and FA elongation.beta ketoacyl CoA synthase	3.23	0.45	-2.85	6.26902e-05	-1.79441	1.32	2.25	0.94	0.0051081	2.53	2.53	0	0.995158	-3.32	NS abi5
Medtr_v1_090977	MT3.5.1S060195	Cytochrome P450 76C2 EC=1.14.-.- ; Heme Iron Membrane Metal-binding Monooxygenase Oxidoreductase Transmembrane helix	AT2G45570.1	6e-15	CYP76C2; cytochrome P450, family 76, subfamily C, polypeptide 2		26	26.1	misc.cytochrome P450	3.75	0.18	-3.64	2.8739e-06	-7.07078	-0.34	-0.75	-0.41	0.0175987	-0.33	-0.75	-0.41	0.0188017	-3.23	NS abi5
Medtr_v1_007199	MEDTR1G094780.1	Phenylalanine ammonia-lyase 2 EC=4.3.1.24 ; Cytoplasm Phenylpropanoid metabolism	AT2G37040.1	0	PAL1,ATPAL1; PHE ammonia lyase 1	Mtr.51909.1.S1_at	16	16.2.1.1	secondary metabolism.phenylpropanoids.lignin biosynthesis.PAL	3.86	0.92	-3	1.72723e-05	-2.5963	3.09	2.89	-0.19	0.647809	2.72	3.24	0.53	0.148962	-3.17	NS abi5
Medtr_v1_042478	MEDTR7G022870.1	Sulfate transporter 4.1, chloroplastic ; Membrane Plastid Stress response Symport Transit peptide Transmembrane helix	AT5G13550.1	0	SULTR4;1; sulfate transporter 4.1	Mtr.45139.1.S1_at	34	34.6	transport.sulphate	5.21	2.24	-3.03	2.9143e-06	-1.3425	4.49	4.64	0.15	0.42592	4.61	4.29	-0.31	0.334804	-2.95	NS abi5
Medtr_v1_007117	MEDTR1G093120.1	1-aminocyclopropane-1-carboxylate oxidase homolog 1 ; Iron Metal-binding Oxidoreductase	AT1G06620.1	1e-114	2-oxoglutarate (2OG) and Fe(II)-dependent oxygenase superfamily protein	Mtr.40329.1.S1_at	17	17.5.1	hormone metabolism.ethylene.synthesis-degradation	2.69	0.4	-2.35	1.43468e-05	-2.86771	0.83	1.07	0.25	0.291669	1.7	2.59	0.89	0.0580191	-2.92	NS abi5
Medtr_v1_074373	MT3.5.1S023245					Mtr.37531.1.S1_at	NA			2.77	-0.03	-2.86	3.32841e-05	-2.60112	1.18	1	-0.17	0.418023	1.17	1.35	0.19	0.626949	-2.87	NS abi5
Medtr_v1_001787	AC233140_43.1	3-ketoacyl-CoA synthase 17 EC=2.3.1.- ; Acyltransferase Membrane Transmembrane helix	AT1G04220.1	0	KCS2; 3-ketoacyl-CoA synthase 2	Mtr.41403.1.S1_at	11	11.1.10	lipid metabolism.FA synthesis and FA elongation.beta ketoacyl CoA synthase	2.94	0.21	-2.8	9.8809e-06	-2.67733	1.33	1.75	0.42	0.0246177	2.48	2.14	-0.33	0.367433	-2.845	NS abi5
Medtr_v1_033576	MEDTR5G061860.1	Low affinity sulfate transporter 3 ; Membrane Transmembrane helix	AT5G10180.1	0	AST68,SULTR2;1; slufate transporter 2;1	Mtr.42618.1.S1_at	34	34.6	transport.sulphate	1.37	-0.16	-1.59	4.99556e-05	-1.94143	0.66	1.83	1.18	0.00571663	0.98	2.1	1.13	0.0127717	-2.745	NS abi5
Medtr_v1_077299	MT3.5.1S031405	Flavonol synthase/flavanone 3-hydroxylase EC=1.14.11.23 EC=1.14.11.9 ; Cytoplasm Dioxygenase Flavonoid biosynthesis Iron Metal-binding Oxidoreducta	AT1G52800.1	2e-53	2-oxoglutarate (2OG) and Fe(II)-dependent oxygenase superfamily protein		17	17.6.1	hormone metabolism.gibberelin.synthesis-degradation	1.62	-0.34	-2.03	4.88036e-05	-4.64976	0.43	1.33	0.9	0.00260897	1.23	1.61	0.39	0.0619127	-2.675	NS abi5
Medtr_v1_031509	MEDTR5G029750.1	ABC transporter B family member 2 ; ATP-binding Glycoprotein Membrane Nucleotide-binding Phosphoprotein Repeat Transmembrane helix	AT4G25960.1	0	PGP2; P-glycoprotein 2	Mtr.13481.1.S1_at	20	20.1	stress.biotic	4.02	1.01	-3.07	8.05e-07	-2.84616	2.88	2.14	-0.73	0.0231737	2.62	2.56	-0.06	0.911991	-2.675	NS abi5
Medtr_v1_017185	MEDTR3G060220.1	Cellulose synthase-like protein E1 EC=2.4.1.- ; wall biogenesis/degradation Endoplasmic reticulum Glycosyltransferase Golgi apparatus Membran	AT1G55850.1	0	ATCSLE1,CSLE1; cellulose synthase like E1	Mtr.12966.1.S1_at	10	10.2	cell wall.cellulose synthesis	1.95	-0.37	-2.38	0.00111153	-2.68276	0.44	0.72	0.28	0.443395	1.23	1.51	0.28	0.656751	-2.66	NS abi5
Medtr_v1_084009	MT3.5.1S043437	Putative late blight resistance protein homolog R1A-3 ; ATP-binding Coiled Cytoplasm Hypersensitive response Membrane Nucleotide-binding Plant defe	AT1G01490.2	4e-16	Heavy metal transport/detoxification superfamily protein	Mtr.6843.1.S1_at	35	35.1	not assigned.no ontology	0.95	-0.45	-1.47	0.00146425	-3.84605	-0.5	0.04	0.55	0.010055	-0.01	1.75	1.76	0.000625688	-2.625	NS abi5
Medtr_v1_078815	MT3.5.1S032932	Exoglucanase xynX EC=3.2.1.91 ; Carbohydrate metabolism Cellulose degradation Glycosidase Hydrolase Polysaccharide Repeat Signal	AT1G58370.1	0	RXF12,ATXYN1; glycosyl hydrolase family 10 protein / carbohydrate-binding domain-containing pro		10	10.6.2	cell wall.degradation.mannan-xylose-arabinose-fucose	3.77	0.93	-2.9	1.67584e-05	-3.63922	1.86	1.55	-0.31	0.110733	2.35	1.91	-0.43	0.379632	-2.53	NS abi5
Medtr_v1_002120	AC233655_49.1	Tubby-like protein 8 ; Alternative splicing	AT1G16070.1	1e-101	AtTLP8,TLP8; tubby like protein 8		27	27.3.31	RNA.regulation of transcription.TUB transcription factor family	2.27	-0.23	-2.57	2.4815e-06	-5.23466	1.78	1.43	-0.35	0.116894	1.57	1.77	0.2	0.531177	-2.495	NS abi5
Medtr_v1_002087	AC233655_19.1	Anthranilate N-benzoyltransferase protein 3 EC=2.3.1.144 ; Acyltransferase Flavonoid biosynthesis	AT5G48930.1	0	HCT; hydroxycinnamoyl-CoA shikimate/quinate hydroxycinnamoyl transferase	Mtr.34620.1.S1_at	16	16.2.1.4	secondary metabolism.phenylpropanoids.lignin biosynthesis.HCT	2.28	-0.46	-2.8	5.2656e-06	-3.64321	0.31	-0.14	-0.44	0.187742	-0.06	-0.43	-0.37	0.0863524	-2.395	NS abi5
Medtr_v1_048518	MEDTR8G012080.1	TMV resistance protein N ; Alternative splicing ATP-binding Cytoplasm Hypersensitive response Leucine-rich repeat Nucleotide-binding Plant def	AT5G36930.2	1e-176	Disease resistance protein (TIR-NBS-LRR class) family		20	20.1	stress.biotic	1.51	-0.09	-1.66	0.00032564	-3.21631	0.34	0.89	0.56	0.00790337	0.55	1.42	0.87	0.0554068	-2.375	NS abi5
Medtr_v1_017798	MEDTR3G072190.1	Peroxidase 4 EC=1.11.1.7 ; Calcium Disulfide bond Glycoprotein Heme Hydrogen peroxide Iron Metal-binding Oxidoreductase Pyrrolidone carboxylic acid Secrete	AT5G05340.1	1e-102	Peroxidase superfamily protein	Mtr.24535.1.S1_at	26	26.12	misc.peroxidases	1.33	-0.52	-1.91	7.3753e-06	-4.30106	0.9	1.39	0.5	0.0536276	1.07	1.4	0.33	0.553079	-2.325	NS abi5
Medtr_v1_070971	MT3.5.1S01D1381						NA			2.5	0.4	-2.17	0.000919967	-2.3939	1.18	1.19	0.01	0.963049	1.18	1.46	0.28	0.524432	-2.315	NS abi5
Medtr_v1_093427	MT3.5.1S062660	Anthranilate N-benzoyltransferase protein 2 EC=2.3.1.144 ; Acyltransferase Flavonoid biosynthesis	AT5G48930.1	1e-74	HCT; hydroxycinnamoyl-CoA shikimate/quinate hydroxycinnamoyl transferase		16	16.2.1.4	secondary metabolism.phenylpropanoids.lignin biosynthesis.HCT	1.95	-0.79	-2.81	5.4434e-06	-3.3973	0.33	-0.38	-0.71	0.0637242	-0.12	-0.41	-0.28	0.0910839	-2.315	NS abi5
Medtr_v1_035076	MEDTR5G081410.1	Rop guanine nucleotide exchange factor 1 ; Guanine-nucleotide releasing	AT5G05940.1	1e-179	ATROPGEF5,ROPGEF5; ROP guanine nucleotide exchange factor 5	Mtr.7515.1.S1_at	35	35.2	not assigned.unknown	3.01	0.28	-2.79	4.2354e-06	-4.93514	2.5	1.77	-0.73	0.0140913	2.52	2.25	-0.27	0.357737	-2.29	NS abi5
Medtr_v1_036546	MEDTR5G098300.1		AT1G31335.1	8e-15	unknown protein; FUNCTIONS IN: molecular_function unknown; INVOLVED IN: biological_process unknown; LOCATED IN		35	35.2	not assigned.unknown	1.73	-0.83	-2.63	4.4167e-06	-3.30137	0.86	0.2	-0.66	0.0561989	0.89	0.81	-0.07	0.861738	-2.265	NS abi5
Medtr_v1_052241	MEDTR8G103670.1	Aldehyde dehydrogenase family 2 member C4 EC=1.2.1.3 ; Cytoplasm NAD Oxidoreductase Ubl conjugation	AT3G24503.1	0	ALDH2C4,ALDH1A,REF1; aldehyde dehydrogenase 2C4	Mtr.8564.1.S1_at	5	5.1	fermentation.aldehyde dehydrogenase	2.43	0.2	-2.3	5.3066e-06	-2.66738	0.6	0.8	0.21	0.190789	0.91	0.63	-0.28	0.620121	-2.265	NS abi5
Medtr_v1_007693	MEDTR1G104610.1	Uncharacterized protein C24B11.05	AT2G32150.1	4e-86	Haloacid dehalogenase-like hydrolase (HAD) superfamily protein	Mtr.8621.1.S1_s_at	35	35.1	not assigned.no ontology	4.63	1.82	-2.87	1.04946e-05	-1.94834	3.6	3.17	-0.43	0.068652	4.15	3.31	-0.83	0.0142867	-2.24	NS abi5
Medtr_v1_100103	MT3.5.1S073794	Hyoscyamine 6-dioxygenase EC=1.14.11.11 ; Iron Metal-binding Oxidoreductase Vitamin	AT5G07480.1	6e-09	KUOX1; KAR-UP oxidoreductase 1		16	16.8.4	secondary metabolism.flavonoids.flavonols	3.85	2.43	-1.48	0.00560633	-4.52692	1.59	2.16	0.58	0.0370624	1.83	2.73	0.9	0.107173	-2.22	NS abi5
Medtr_v1_086282	MT3.5.1S050738	3-ketoacyl-CoA synthase 11 EC=2.3.1.- EC=2.3.1.119 ; Acyltransferase Membrane NAD NADP Transmembrane helix	AT2G26640.1	1e-23	KCS11; 3-ketoacyl-CoA synthase 11		11	11.1.10	lipid metabolism.FA synthesis and FA elongation.beta ketoacyl CoA synthase	1.36	-0.55	-1.97	6.48329e-05	-1.27504	-0.01	0.14	0.16	0.676265	0.16	0.48	0.32	0.27847	-2.21	NS abi5
Medtr_v1_047107	MEDTR7G118170.1	3-ketoacyl-CoA synthase 1 EC=2.3.1.- EC=2.3.1.119 ; Acyltransferase Membrane NAD NADP Transmembrane helix	AT1G01120.1	0	KCS1; 3-ketoacyl-CoA synthase 1	Mtr.26036.1.S1_s_at	11	11.1.10	lipid metabolism.FA synthesis and FA elongation.beta ketoacyl CoA synthase	3.33	0.41	-2.99	0.00284654	-1.75088	2	1.13	-0.87	0.0632128	2.28	1.59	-0.69	0.128657	-2.21	NS abi5
Medtr_v1_013084	MEDTR2G093000.1	Serine/threonine-protein kinase CTR1 EC=2.7.11.1 ; ATP-binding Ethylene signaling pathway Nucleotide-binding Transferase	AT3G58640.2	1e-125	Mitogen activated protein kinase kinase kinase-related	Mtr.9140.1.S1_at	29	29.4	protein.postranslational modification	5.16	2.77	-2.46	5.8111e-06	-1.2019	4.44	3.73	-0.71	0.128158	3.81	3.99	0.18	0.637916	-2.195	NS abi5
Medtr_v1_005000	MEDTR1G025950.1	Probable cinnamyl alcohol dehydrogenase 6 EC=1.1.1.195 ; Lignin biosynthesis Metal-binding NADP Oxidoreductase Zinc	AT4G39330.1	1e-121	ATCAD9,CAD9; cinnamyl alcohol dehydrogenase 9	Mtr.46050.1.S1_at	16	16.2.1.10	secondary metabolism.phenylpropanoids.lignin biosynthesis.CAD	5.27	4.2	-1.13	0.000127352	-1.19541	3.77	4.96	1.2	0.00165271	4.1	5.01	0.92	0.0299432	-2.19	NS abi5
Medtr_v1_087895	MT3.5.1S052362	Branched-chain-amino-acid aminotransferase-like protein 3, chloroplastic ; Plastid Pyridoxal phosphate Transit peptide	AT5G57850.1	1e-103	D-aminoacid aminotransferase-like PLP-dependent enzymes superfamily protein	Mtr.37617.1.S1_at	26	26.26.1	misc.aminotransferases.aminotransferase class IV family protein	3.47	2.15	-1.39	6.62381e-05	-2.31859	2.38	3.41	1.04	0.00272153	3.06	3.62	0.56	0.0443373	-2.19	NS abi5
Medtr_v1_026977	MEDTR4G114210.1	Peroxidase 25 EC=1.11.1.7 ; Calcium Disulfide bond Glycoprotein Heme Hydrogen peroxide Iron Metal-binding Oxidoreductase Secreted Signal	AT2G41480.1	1e-136	Peroxidase superfamily protein	Mtr.10248.1.S1_at	26	26.12	misc.peroxidases	2	-0.34	-2.4	0.000167018	-1.00047	1	0.79	-0.21	0.246984	0.74	0.44	-0.29	0.388188	-2.15	NS abi5
Medtr_v1_093186	MT3.5.1S062418					Mtr.5685.1.S1_at	NA			1.02	-0.84	-1.92	0.000292649	-1.88221	-0.34	-0.65	-0.31	0.29527	-0.01	0.74	0.76	0.00161045	-2.145	NS abi5
Medtr_v1_049554	MEDTR8G041390.1	Auxin-induced protein 5NG4 ; Glycoprotein Membrane Transmembrane helix	AT5G07050.1	1e-144	nodulin MtN21 /EamA-like transporter family protein	Mtr.49343.1.S1_at	33	33.99	development.unspecified	1.81	0.31	-1.56	2.78096e-05	-4.61142	0.59	1.2	0.62	0.00644072	0.29	0.81	0.52	0.433064	-2.13	NS abi5
Medtr_v1_009320	MEDTR2G009720.1	Putative glutamine amidotransferase-like protein C13C5.04	AT2G23970.1	2e-55	Class I glutamine amidotransferase-like superfamily protein	Mtr.51345.1.S1_at	35	35.2	not assigned.unknown	2.82	1.67	-1.21	0.000438938	-3.03931	1.29	2.64	1.36	0.000165564	1.98	2.46	0.48	0.316581	-2.13	NS abi5
Medtr_v1_046491	MEDTR7G109200.1	Cellulose synthase-like protein D5 EC=2.4.1.- ; wall biogenesis/degradation Coiled Glycosyltransferase Golgi apparatus Membrane Transmembran	AT1G02730.1	0	ATCSLD5,CSLD5,SOS6; cellulose synthase-like D5	Mtr.45343.1.S1_at	10	10.2	cell wall.cellulose synthesis	1.79	-0.62	-2.47	3.1635e-06	-3.78968	1.19	0.39	-0.79	0.00229038	0.63	0.6	-0.03	0.95236	-2.06	NS abi5
Medtr_v1_006232	MEDTR1G075680.1	Kinesin-1 ; ATP-binding Coiled Cytoplasm Cytoskeleton Meiosis Microtubule Motor protein Nucleotide-binding	AT4G14330.1	0	P-loop containing nucleoside triphosphate hydrolases superfamily protein	Mtr.50845.1.S1_at	31	31.1	cell.organisation	2.38	-0.34	-2.78	2.9786e-06	-5.85191	2.26	1.36	-0.9	0.00788585	1.74	1.2	-0.54	0.139062	-2.06	NS abi5
Medtr_v1_070957	MT3.5.1S01D1352					Mtr.35595.1.S1_at	NA			2.44	-0.27	-2.77	5.20044e-05	-1.17011	1.03	-0.05	-1.07	0.038885	0.58	0.2	-0.37	0.402371	-2.05	NS abi5
Medtr_v1_042135	MEDTR7G013070.1	Targeting protein for Xklp2 ; Acetylation Apoptosis Cell cycle division Cytoplasm Cytoskeleton Microtubule Mitosis Nucleus Phosphoprotein	AT5G15510.1	1e-118	TPX2 (targeting protein for Xklp2) protein family	Mtr.48446.1.S1_at	35	35.2	not assigned.unknown	2.3	-0.54	-2.9	4.6225e-06	-2.78536	1.62	0.67	-0.95	0.00300564	1.58	0.82	-0.76	0.0648378	-2.045	NS abi5
Medtr_v1_038256	MEDTR6G006830.1	Kinesin light chain ; Coiled Cytoplasm Cytoskeleton Microtubule Motor protein Phosphoprotein Repeat TPR	AT4G10840.2	9e-17	Tetratricopeptide repeat (TPR)-like superfamily protein		31	31.1	cell.organisation	2.57	0.15	-2.48	4.37257e-05	-5.12634	1.25	0.4	-0.85	0.0692931	1.34	1.28	-0.06	0.808318	-2.025	NS abi5
Medtr_v1_045878	MEDTR7G093770.1	Uncharacterized protein C17orf89 homolog ; Phosphoprotein	AT3G12012.1	1e-15	CPuORF20; conserved peptide upstream open reading frame 20	Mtr.31594.1.S1_at	NA			2.98	1	-2.04	0.00108035	-1.19213	2.1	1.41	-0.69	0.204419	1.31	1.94	0.63	0.22167	-2.01	NS abi5
Medtr_v1_003255	AC235673_8.1	Ubiquitin carboxyl-terminal hydrolase 12 EC=3.4.19.12 ; Alternative splicing Protease Thiol Ubl conjugation pathway	AT5G06600.2	0	UBP12; ubiquitin-specific protease 12		29	29.5.11.5	protein.degradation.ubiquitin.ubiquitin protease	4.01	2.26	-1.81	0.00890979	-1.03363	2.64	2.13	-0.5	0.318069	1.72	2.59	0.87	0.148263	-1.995	NS abi5
Medtr_v1_063362	MT3.5.1CHR4D2090						NA			2.44	0.33	-2.17	4.58151e-05	-1.19258	0.07	0	-0.06	0.726481	0.34	0.03	-0.3	0.33444	-1.99	NS abi5
Medtr_v1_060221	MT3.5.1CHR1D1505	1-aminocyclopropane-1-carboxylate oxidase homolog ; Ethylene biosynthesis Fruit ripening Iron Metal-binding Oxidoreductase Vitamin					NA			3.83	1.77	-2.12	7.61882e-05	-1.1265	2.4	1.98	-0.41	0.137828	2.39	2.5	0.12	0.621671	-1.975	NS abi5
Medtr_v1_022440	MEDTR4G014120.1	Putative disease resistance protein At4g11170 ; Leucine-rich repeat Plant defense	AT5G41750.2	1e-100	Disease resistance protein (TIR-NBS-LRR class) family		20	20.1	stress.biotic	0.77	-1.16	-2	0.000433554	-1.25751	-0.17	-0.52	-0.34	0.07328	-0.1	0.15	0.25	0.522407	-1.955	NS abi5
Medtr_v1_017802	MEDTR3G072260.1	Peroxidase P7 EC=1.11.1.7 ; Calcium Disulfide bond Glycoprotein Heme Hydrogen peroxide Iron Metal-binding Oxidoreductase Pyrrolidone carboxylic acid	AT5G05340.1	3e-43	Peroxidase superfamily protein	Mtr.24540.1.S1_s_at	26	26.12	misc.peroxidases	0.98	-0.75	-1.79	7.93245e-05	-4.54193	0.93	0.9	-0.03	0.861867	0.84	1.19	0.35	0.438929	-1.95	NS abi5
Medtr_v1_027723	MEDTR4G127840.1	Probable receptor-like serine/threonine-protein kinase At5g57670 EC=2.7.11.1 ; Alternative splicing ATP-binding Nucleotide-binding Transferase	AT2G18890.1	1e-143	Protein kinase superfamily protein	Mtr.11558.1.S1_at	29	29.4.1.56	protein.postranslational modification.kinase.receptor like cytoplasmatic kinase VI	3.6	1.09	-2.57	8.46516e-05	-2.47381	2.83	2.32	-0.51	0.0478267	3.19	2.44	-0.74	0.0031504	-1.945	NS abi5
Medtr_v1_013762	MEDTR2G102780.1		AT1G80280.1	5e-41	alpha/beta-Hydrolases superfamily protein		35	35.1	not assigned.no ontology	4.56	2.98	-1.64	0.00107804	-1.90374	3.58	3.23	-0.34	0.510962	2.75	3.66	0.91	0.226084	-1.925	NS abi5
Medtr_v1_036544	MEDTR5G098270.1		AT1G31335.1	2e-09	unknown protein; FUNCTIONS IN: molecular_function unknown; INVOLVED IN: biological_process unknown; LOCATED IN		35	35.2	not assigned.unknown	1.78	-0.57	-2.42	3.52228e-05	-2.20924	1.39	0.54	-0.85	0.0261296	1.22	1.04	-0.18	0.621143	-1.905	NS abi5
Medtr_v1_009258	MEDTR2G008990.1	Metacaspase-1 EC=3.4.22.- ; Autocatalytic cleavage Hydrolase Protease Thiol	AT1G02170.1	3e-59	LOL3,ATMCPB1,MCP1B,ATMC1,MC1; metacaspase 1	Mtr.38889.1.S1_at	29	29.5	protein.degradation	1.71	-0.45	-2.22	0.000255473	-1.23932	0.72	0.25	-0.46	0.0740857	0.99	0.78	-0.21	0.402109	-1.885	NS abi5
Medtr_v1_046954	MEDTR7G114980.1	Auxin-induced protein PCNT115 ; signaling pathway NADP Oxidoreductase	AT1G60690.1	1e-114	NAD(P)-linked oxidoreductase superfamily protein	Mtr.43077.1.S1_at	17	17.2.3	hormone metabolism.auxin.induced-regulated-responsive-activated	2.64	1.16	-1.54	3.47804e-05	-2.06604	0.71	0.99	0.28	0.239635	0.32	0.68	0.36	0.325308	-1.86	NS abi5
Medtr_v1_085951	MT3.5.1S050406	Callose synthase 10 EC=2.4.1.34 ; Cell membrane shape wall biogenesis/degradation Glycosyltransferase Transmembrane helix	AT2G36850.1	0	ATGSL08,GSL8,GSL08,ATGSL8,CHOR; glucan synthase-like 8		3	3.6	minor CHO metabolism.callose	3.74	1.99	-1.81	0.000118952	-1.35114	3.03	2.29	-0.73	0.0793102	2.16	2.97	0.81	0.193522	-1.85	NS abi5
Medtr_v1_079563	MT3.5.1S033687	Solute carrier family 12 member 4 ; Glycoprotein Ion transport Membrane Phosphoprotein Potassium Symport Transmembrane helix	AT1G30450.2	1e-23	CCC1,ATCCC1,HAP5; cation-chloride co-transporter 1		34	34.14	transport.unspecified cations	3.38	1.36	-2.08	0.000577239	-1.30198	2.64	1.73	-0.9	0.0609019	1.84	2.27	0.43	0.369723	-1.845	NS abi5
Medtr_v1_011052	MEDTR2G037690.1	TMV resistance protein N ; Alternative splicing ATP-binding Cytoplasm Hypersensitive response Leucine-rich repeat Nucleotide-binding Plant def	AT5G17680.1	1e-153	disease resistance protein (TIR-NBS-LRR class), putative	Mtr.46189.1.S1_s_at	20	20.1	stress.biotic	1.4	-0.6	-2.06	6.77857e-05	-1.52755	0.31	-0.08	-0.38	0.0570107	0.09	0.01	-0.08	0.675685	-1.83	NS abi5
Medtr_v1_071195	MT3.5.1S020051	Peroxidase 21 EC=1.11.1.7 ; Alternative splicing Biological rhythms Calcium Disulfide bond Glycoprotein Heme Hydrogen peroxide Iron Metal-b	AT2G37130.1	1e-139	Peroxidase superfamily protein	Mtr.8654.1.S1_at	26	26.12	misc.peroxidases	1.85	-0.2	-2.11	6.219e-06	-4.16259	1.5	1.02	-0.48	0.0362165	2.1	2.02	-0.08	0.686657	-1.83	NS abi5
Medtr_v1_098048	MT3.5.1S071724	7-ethoxycoumarin O-deethylase EC=1.14.-.- ; Heme Iron Metal-binding Monooxygenase Oxidoreductase	AT3G61040.1	1e-27	CYP76C7; cytochrome P450, family 76, subfamily C, polypeptide 7		26	26.1	misc.cytochrome P450	1.1	-0.72	-1.89	0.0006339	-6.67303	-0.66	-0.68	-0.02	0.851235	-0.63	-0.76	-0.12	0.472836	-1.82	NS abi5
Medtr_v1_050988	MEDTR8G077940.1	Scarecrow-like protein 15 ; Nucleus Transcription regulation	AT4G36710.1	1e-136	GRAS family transcription factor	Mtr.23981.1.S1_s_at	27	27.3.21	RNA.regulation of transcription.GRAS transcription factor family	5.37	3.97	-1.46	0.000798408	-1.32164	4.39	4.6	0.21	0.270818	4.52	5.01	0.5	0.219298	-1.815	NS abi5
Medtr_v1_019895	MEDTR3G105610.1	Glutamate receptor 2.7 ; Glycoprotein Ion transport Ionic channel Ligand-gated Membrane Signal Transmembrane helix	AT2G29120.1	0	ATGLR2.7,GLR2.7; glutamate receptor 2.7		30	30.1	signalling.in sugar and nutrient physiology	1.92	-0.6	-2.59	2.9985e-06	-1.18613	0.46	-0.31	-0.76	0.0178899	0.61	-0.19	-0.8	0.00620661	-1.81	NS abi5
Medtr_v1_080553	MT3.5.1S03D1236						NA			1.19	-0.2	-1.45	0.000570473	-1.13457	0.57	0.49	-0.08	0.759228	-0.11	0.67	0.78	0.066132	-1.8	NS abi5
Medtr_v1_001536	AC232874_1001.1	Subtilisin-like protease EC=3.4.21.- ; Calcium Cell wall Glycoprotein Hydrolase Secreted Serine Signal Zymogen	AT5G67360.1	5e-30	ARA12; Subtilase family protein	Mtr.43250.1.S1_at	29	29.5.1	protein.degradation.subtilases	3.19	0.69	-2.56	1.93606e-05	-2.96659	2.59	1.63	-0.96	0.00329847	2.23	1.65	-0.58	0.0493223	-1.79	NS abi5
Medtr_v1_004789	MEDTR1G023050.1	BEL1-like homeodomain protein 7 ; DNA-binding Homeobox Nucleus Transcription regulation	AT2G16400.1	1e-94	BLH7; BEL1-like homeodomain 7	Mtr.40944.1.S1_at	27	27.3.22	RNA.regulation of transcription.HB,Homeobox transcription factor family	2.01	0.36	-1.71	0.000208762	-2.30893	0.68	1.08	0.4	0.1533	1.23	0.92	-0.3	0.507945	-1.76	NS abi5
Medtr_v1_027422	MEDTR4G122130.1	Disease resistance response protein 206 ; Pathogenesis-related Plant defense	AT1G22900.1	6e-24	Disease resistance-responsive (dirigent-like protein) family protein		20	20.1	stress.biotic	1.83	0.74	-1.15	0.000823713	-3.97789	-0.63	0.21	0.85	0.00403451	-0.41	-0.06	0.35	0.0943337	-1.75	NS abi5
Medtr_v1_076833	MT3.5.1S030936	Methylthioribose kinase EC=2.7.1.100 ; Amino-acid biosynthesis ATP-binding Methionine Nucleotide-binding Transferase	AT1G49820.1	0	ATMTK,MTK; S-methyl-5-thioribose kinase	Mtr.38248.1.S1_at	35	35.1	not assigned.no ontology	5.21	3.95	-1.33	0.0010547	-2.12182	4.74	5.27	0.54	0.0170607	4.81	5.09	0.28	0.293989	-1.74	NS abi5
Medtr_v1_079266	MT3.5.1S033386	Scarecrow-like protein 28 ; Nucleus Transcription regulation	AT1G63100.1	0	GRAS family transcription factor	Mtr.10131.1.S1_at	27	27.3.21	RNA.regulation of transcription.GRAS transcription factor family	2.03	0.56	-1.53	0.000323052	-5.08296	1.41	1.32	-0.08	0.685711	1.23	1.72	0.49	0.208445	-1.735	NS abi5
Medtr_v1_031238	MEDTR5G026370.1	Serine/threonine-protein kinase At5g01020 EC=2.7.11.1 ; ATP-binding Nucleotide-binding Phosphoprotein Transferase	AT1G61590.1	0	Protein kinase superfamily protein	Mtr.44280.1.S1_at	29	29.4.1.57	protein.postranslational modification.kinase.receptor like cytoplasmatic kinase VII	2.07	-0.32	-2.45	1.45981e-05	-1.36445	1.19	0.44	-0.75	0.0165469	1.26	0.56	-0.69	0.0209467	-1.73	NS abi5
Medtr_v1_006488	MEDTR1G082810.1	Protein EFR3 homolog cmp44E ; Alternative splicing Membrane Transmembrane helix	AT5G26850.4	2e-66	Uncharacterized protein	Mtr.1045.1.S1_at	35	35.2	not assigned.unknown	1.95	0.67	-1.34	0.000216713	-1.24499	1.19	1.14	-0.05	0.876276	0.58	1.38	0.81	0.116899	-1.72	NS abi5
Medtr_v1_010706	MEDTR2G033380.1					Mtr.13838.1.S1_at	NA			1.88	0.56	-1.38	0.000827149	-1.03857	0.76	1.02	0.27	0.146189	0.98	1.35	0.37	0.203343	-1.7	NS abi5
Medtr_v1_045746	MEDTR7G092270.1		AT3G52110.2	1e-24	unknown protein; FUNCTIONS IN: molecular_function unknown; INVOLVED IN: biological_process unknown; LOCATED I	Mtr.31389.1.S1_s_at	35	35.2	not assigned.unknown	1.24	-0.78	-2.08	5.258e-06	-5.43168	0.48	0.09	-0.38	0.0833663	0.81	0.42	-0.39	0.0902806	-1.695	NS abi5
Medtr_v1_079335	MT3.5.1S033456	Flavin-containing monooxygenase YUCCA8 EC=1.14.13.- ; Auxin biosynthesis FAD Flavoprotein NADP Oxidoreductase	AT4G28720.1	0	YUC8; Flavin-binding monooxygenase family protein		26	26.7	misc.oxidases - copper, flavone etc.	4.21	2.01	-2.26	0.000139315	-1.00539	3.2	2.44	-0.75	0.00123528	3.22	2.81	-0.41	0.0453101	-1.68	NS abi5
Medtr_v1_074998	MT3.5.1S023873	ATP-dependent DNA helicase Q-like 5 EC=3.6.4.12 ; ATP-binding Hydrolase Nucleotide-binding Nucleus	AT1G27880.1	1e-115	DEAD/DEAH box RNA helicase family protein		28	28.99	DNA.unspecified	2.21	0.36	-1.92	0.000674905	-1.29124	1.99	1.17	-0.82	0.0812811	0.76	1.09	0.33	0.587091	-1.675	NS abi5
Medtr_v1_070221	MT3.5.1S013612	Baculoviral IAP repeat-containing protein 2 ; Apoptosis Cytoplasm Metal-binding Zinc Zinc-finger	AT1G32740.1	3e-62	SBP (S-ribonuclease binding protein) family protein	Mtr.31944.1.S1_at	35	35.2	not assigned.unknown	5.87	4.51	-1.43	0.000198722	-2.46415	5.08	5.51	0.44	0.0347433	5.43	5.48	0.05	0.785555	-1.675	NS abi5
Medtr_v1_069098	MT3.5.1S012480	Transcription factor PIF4 ; Alternative splicing DNA-binding Nucleus Phytochrome signaling pathway regulation	AT2G43010.2	1e-55	PIF4,SRL2,AtPIF4; phytochrome interacting factor 4	Mtr.42097.1.S1_at	30	30.11	signalling.light	2.17	0.04	-2.2	3.27203e-05	-1.34699	1.03	0.35	-0.67	0.0086381	1.02	0.62	-0.4	0.489158	-1.665	NS abi5
Medtr_v1_044927	MEDTR7G081720.1	Probable LRR receptor-like serine/threonine-protein kinase At4g08850 EC=2.7.11.1 ; Alternative splicing ATP-binding Cell membrane Glycoprotein Leuc	AT4G08850.1	0	Leucine-rich repeat receptor-like protein kinase family protein	Mtr.1927.1.S1_at	30	30.2.12	signalling.receptor kinases.leucine rich repeat XII	2.06	0.18	-1.94	5.95968e-05	-1.33612	0.41	0.38	-0.03	0.854078	0.63	0.1	-0.53	0.044057	-1.66	NS abi5
Medtr_v1_022382	MEDTR4G012890.1	Secologanin synthase EC=1.3.3.9 ; Alkaloid metabolism Heme Iron Membrane Metal-binding Monooxygenase NADP Oxidoreductase Transmembrane heli	AT5G24910.1	1e-131	CYP714A1; cytochrome P450, family 714, subfamily A, polypeptide 1	Mtr.33930.1.S1_at	26	26.1	misc.cytochrome P450	2.16	0.16	-2.07	8.67299e-05	-2.05084	1.21	0.9	-0.3	0.0653423	1.89	1.33	-0.55	0.195964	-1.645	NS abi5
Medtr_v1_084726	MT3.5.1S044155	Nephrocystin-3 ; Alternative splicing Cell projection Cilium Coiled Disease mutation Meckel syndrome Nephronophthisis Repeat TPR Wnt sig	AT3G27960.1	0	Tetratricopeptide repeat (TPR)-like superfamily protein	Mtr.39566.1.S1_at	31	31.1	cell.organisation	3.01	0.94	-2.13	6.329e-06	-4.52406	1.79	1.02	-0.76	0.0183447	2.09	1.87	-0.22	0.315198	-1.64	NS abi5
Medtr_v1_073680	MT3.5.1S022549		AT5G61340.1	2e-71	unknown protein; BEST Arabidopsis thaliana protein match is: unknown protein (TAIR:AT1G26650.1); Has 30201 Bl	Mtr.2630.1.S1_at	35	35.2	not assigned.unknown	2	0.17	-1.89	0.0029292	-2.81172	0.27	-0.1	-0.36	0.0255002	0.03	-0.13	-0.15	0.424135	-1.635	NS abi5
Medtr_v1_010514	MEDTR2G029750.1	Peroxidase 22 EC=1.11.1.7 ; Calcium Disulfide bond Glycoprotein Heme Hydrogen peroxide Iron Metal-binding Oxidoreductase Pyrrolidone carboxy	AT2G38380.1	1e-104	Peroxidase superfamily protein	Mtr.10356.1.S1_at	26	26.12	misc.peroxidases	6.48	5.31	-1.24	0.00221253	-1.35042	5.59	5.79	0.2	0.366547	5.7	6.26	0.57	0.0288437	-1.625	NS abi5
Medtr_v1_073500	MT3.5.1S022369	Isoaspartyl peptidase/L-asparaginase EC=3.4.19.5 ; Autocatalytic cleavage Hydrolase Protease	AT5G08100.1	1e-139	N-terminal nucleophile aminohydrolases (Ntn hydrolases) superfamily protein	Mtr.44612.1.S1_at	13	13.2.3.1	amino acid metabolism.degradation.aspartate family.asparagine	4.23	2.57	-1.73	2.22036e-05	-2.00938	3.49	3.19	-0.29	0.123058	3.44	3.52	0.08	0.870859	-1.625	NS abi5
Medtr_v1_023051	MEDTR4G024980.1	Arginase EC=3.5.3.1 ; Arginine metabolism Hydrolase Manganese Metal-binding	AT4G08900.1	5e-58	arginase		13	13.2.2.3	amino acid metabolism.degradation.glutamate family.arginine	3.23	1.7	-1.6	0.000107127	-1.8247	2.26	2.24	-0.02	0.942154	3.58	3.63	0.06	0.887537	-1.62	NS abi5
Medtr_v1_063363	MT3.5.1CHR4D2091						NA			0.92	-0.82	-1.8	3.2641e-05	-1.85215	-1.19	-1.2	0	0.970526	-0.4	-0.79	-0.39	0.0448213	-1.605	NS abi5
Medtr_v1_074977	MT3.5.1S023852	U-box domain-containing protein 3 EC=6.3.2.- ; Alternative splicing Coiled Ligase Repeat Ubl conjugation pathway	AT2G45720.2	0	ARM repeat superfamily protein	Mtr.34614.1.S1_at	35	35.1.3	not assigned.no ontology.armadillo/beta-catenin repeat family protein	1.87	-0.4	-2.33	1.84124e-05	-4.9395	1.2	0.41	-0.78	0.00493761	1	0.33	-0.67	0.0380917	-1.605	NS abi5
Medtr_v1_054555	MIRMED2PCHR2R328						NA			5.49	4.21	-1.34	0.00020799	-1.82134	4.24	4.56	0.33	0.0565882	4.77	4.95	0.18	0.545548	-1.595	NS abi5
Medtr_v1_069967	MT3.5.1S013355	F-box/LRR-repeat protein 5 ; Cytoplasm Iron Leucine-rich Metal-binding Ubl conjugation pathway	AT3G20270.3	3e-73	lipid-binding serum glycoprotein family protein		35	35.1	not assigned.no ontology	2.94	1.05	-1.95	0.000847065	-3.03616	0.89	0.71	-0.18	0.517916	1.94	1.4	-0.54	0.446545	-1.59	NS abi5
Medtr_v1_069258	MT3.5.1S012642	Squamosa promoter-binding-like protein 6 ; DNA-binding Metal-binding Nucleus Transcription regulation Zinc Zinc-finger	AT1G69170.1	9e-45	Squamosa promoter-binding protein-like (SBP domain) transcription factor family protein	Mtr.45210.1.S1_at	27	27.3.28	RNA.regulation of transcription.SBP,Squamosa promoter binding protein family	1.18	-0.17	-1.41	0.000165537	-2.17773	0.96	0.97	0.02	0.88208	1.19	1.51	0.32	0.391074	-1.58	NS abi5
Medtr_v1_046997	MEDTR7G116420.1		AT5G18460.1	1e-172	Protein of Unknown Function (DUF239)		35	35.2	not assigned.unknown	4.65	2.56	-2.15	2.04547e-05	-2.84041	4.29	3.87	-0.41	0.0253948	4.36	3.61	-0.74	0.00517089	-1.575	NS abi5
Medtr_v1_073363	MT3.5.1S022231	Aldehyde dehydrogenase family 3 member F1 EC=1.2.1.3 ; NAD Oxidoreductase	AT4G36250.1	1e-157	ALDH3F1; aldehyde dehydrogenase 3F1	Mtr.45567.1.S1_at	5	5.1	fermentation.aldehyde dehydrogenase	1.67	0.35	-1.38	0.000340645	-1.54033	0.71	1.04	0.33	0.118789	1.41	1.43	0.02	0.983021	-1.555	NS abi5
Medtr_v1_046381	MEDTR7G104720.1	Uncharacterized protein At5g39865 ; Phosphoprotein	AT5G03870.1	1e-79	Glutaredoxin family protein	Mtr.1414.1.S1_at	21	21.4	redox.glutaredoxins	2.01	0.15	-1.92	0.000708638	-3.37091	1.44	1.01	-0.42	0.0913815	1.52	1.19	-0.32	0.316414	-1.55	NS abi5
Medtr_v1_013367	MEDTR2G097910.1	Transcription factor MYB46 ; Activator DNA-binding Nucleus Repeat regulation	AT5G12870.1	2e-58	ATMYB46,MYB46; myb domain protein 46	Mtr.23404.1.S1_at	27	27.3.25	RNA.regulation of transcription.MYB domain transcription factor family	1.85	0.48	-1.43	0.00157108	-1.598	0.54	0.21	-0.33	0.210935	0.52	1.07	0.55	0.191113	-1.54	NS abi5
Medtr_v1_064878	MT3.5.1CHR6D0252						NA			1.8	0.14	-1.72	0.00047414	-1.34019	1.59	0.76	-0.82	0.000687215	1	1.46	0.46	0.0528273	-1.54	NS abi5
Medtr_v1_095599	MT3.5.1S064848	Hyoscyamine 6-dioxygenase EC=1.14.11.11 ; Iron Metal-binding Oxidoreductase Vitamin	AT5G24530.1	4e-07	DMR6; 2-oxoglutarate (2OG) and Fe(II)-dependent oxygenase superfamily protein		16	16.8.3	secondary metabolism.flavonoids.dihydroflavonols	1.79	0.32	-1.53	0.000889897	-2.02572	0.24	0.14	-0.1	0.725634	0.47	0.53	0.07	0.702097	-1.515	NS abi5
Medtr_v1_041734	MEDTR7G006100.1	Clathrin interactor EPSIN 2 ; Alternative splicing Cytoplasmic vesicle Golgi apparatus Phosphoprotein transport	AT2G43180.2	5e-96	Phosphoenolpyruvate carboxylase family protein	Mtr.25667.1.S1_s_at	35	35.2	not assigned.unknown	2.5	0.44	-2.13	0.000858671	-1.34234	1.26	0.05	-1.21	0.0859067	1.18	1.14	-0.03	0.95576	-1.51	NS abi5
Medtr_v1_003083	AC235665_15.1		AT3G22790.1	0	Kinase interacting (KIP1-like) family protein		29	29.4	protein.postranslational modification	3.12	1.43	-1.75	0.00143616	-1.71128	2.53	1.57	-0.95	0.0230625	1.62	2.08	0.46	0.253218	-1.505	NS abi5
Medtr_v1_082888	MT3.5.1S042305	Rho GTPase-activating protein gacA ; Cytoplasm activation	AT4G03100.1	2e-65	Rho GTPase activating protein with PAK-box/P21-Rho-binding domain		30	30.5	signalling.G-proteins	0.77	-0.6	-1.43	0.000504569	-4.99454	-0.13	-0.26	-0.12	0.628553	0.08	0.33	0.26	0.194503	-1.5	NS abi5
Medtr_v1_002982	AC235488_26.1	Rho GTPase-activating protein gacA ; Cytoplasm activation	AT4G03100.1	1e-129	Rho GTPase activating protein with PAK-box/P21-Rho-binding domain	Mtr.39712.1.S1_at	30	30.5	signalling.G-proteins	0.89	-0.64	-1.6	3.5044e-05	-5.51794	0.1	-0.14	-0.23	0.131721	0.3	0.32	0.03	0.821738	-1.5	NS abi5
Medtr_v1_027905	MEDTR4G130510.1	Cellulose synthase A catalytic subunit 7 [UDP-forming] EC=2.4.1.12 ; membrane wall biogenesis/degradation biosynthesis Coiled Glycoprotein	AT5G17420.1	0	IRX3,CESA7,ATCESA7,MUR10; Cellulose synthase family protein	Mtr.50224.1.S1_s_at	10	10.2	cell wall.cellulose synthesis	1.13	-0.62	-1.82	0.000156888	-1.75568	0.02	-0.29	-0.31	0.0657761	0.21	-0.12	-0.33	0.139565	-1.5	NS abi5
Medtr_v1_056066	MIRMED2PCHR4R4586						NA			3.21	1.93	-1.34	0.000704381	-1.3166	2.28	1.92	-0.36	0.263275	2.11	2.77	0.66	0.0661963	-1.49	NS abi5
Medtr_v1_098775	MT3.5.1S072458		AT1G48120.1	0.17	hydrolases;protein serine/threonine phosphatases		29	29.4	protein.postranslational modification	2.79	0.88	-1.98	4.14684e-05	-2.14682	2.14	1.47	-0.66	0.0196174	2.08	1.76	-0.32	0.505474	-1.49	NS abi5
Medtr_v1_031632	MEDTR5G031310.1	Probable mannitol dehydrogenase EC=1.1.1.255 ; Metal-binding NAD Oxidoreductase Zinc	AT4G37980.1	1e-139	ELI3-1,ELI3,ATCAD7,CAD7; elicitor-activated gene 3-1	Mtr.8518.1.S1_s_at	16	16.2.1.10	secondary metabolism.phenylpropanoids.lignin biosynthesis.CAD	2.24	0.4	-1.9	1.66924e-05	-2.145	0.81	0.46	-0.34	0.13233	1.44	0.96	-0.48	0.0804015	-1.49	NS abi5
Medtr_v1_027457	MEDTR4G122750.1	Putative invertase inhibitor ; Allergen Disulfide bond Secreted Signal	AT1G47960.1	1e-33	C/VIF1,ATC/VIF1; cell wall / vacuolar inhibitor of fructosidase 1	Mtr.38447.1.S1_at	10	10.8.1	cell wall.pectin*esterases.PME	1.82	0.77	-1.11	0.00221861	-1.12432	0.11	0.74	0.63	0.00799551	0.91	1.01	0.11	0.809158	-1.48	NS abi5
Medtr_v1_094297	MT3.5.1S063538		AT1G72250.2	1e-32	Di-glucose binding protein with Kinesin motor domain		31	31.1	cell.organisation	1.51	-0.38	-1.95	0.000147611	-4.26192	1.13	0.72	-0.4	0.198808	1.05	0.48	-0.56	0.0851517	-1.47	NS abi5
Medtr_v1_020697	MEDTR3G118530.1	Monosaccharide-sensing protein 2 ; Alternative splicing Membrane Sugar transport Transmembrane helix	AT4G35300.4	0	TMT2; tonoplast monosaccharide transporter2	Mtr.10978.1.S1_s_at	34	34.2	transporter.sugars	5.43	4.44	-1.06	0.000230214	-1.86267	5.14	5.07	-0.07	0.759667	4.48	5.35	0.88	0.110926	-1.465	NS abi5
Medtr_v1_043022	MEDTR7G035060.1	4,5-DOPA dioxygenase extradiol-like protein EC=1.13.-.- ; Metal-binding Oxidoreductase Zinc	AT4G15093.1	3e-97	catalytic LigB subunit of aromatic ring-opening dioxygenase family	Mtr.37906.1.S1_at	35	35.1	not assigned.no ontology	3.77	2.23	-1.6	0.000162775	-2.5497	2.4	2.95	0.56	0.00554329	3.47	2.63	-0.84	0.00179322	-1.46	NS abi5
Medtr_v1_007186	MEDTR1G094620.1	Vacuolar amino acid transporter 1 ; Amino-acid Membrane Phosphoprotein Transmembrane helix Vacuole	AT2G39130.1	0	Transmembrane amino acid transporter family protein	Mtr.16936.1.S1_at	34	34.3	transport.amino acids	6.64	5.52	-1.18	0.000729864	-3.80673	5.94	6.16	0.23	0.228609	5.86	6.18	0.32	0.254805	-1.455	NS abi5
Medtr_v1_017908	MEDTR3G073470.1	Serine hydroxymethyltransferase 1 EC=2.1.2.1 ; One-carbon metabolism Pyridoxal phosphate	AT1G36370.1	0	SHM7; serine hydroxymethyltransferase 7	Mtr.28021.1.S1_at	1	1.2.5	PS.photorespiration.serine hydroxymethyltransferase	3.04	1.29	-1.82	0.000100203	-2.34943	3.27	3.07	-0.19	0.44066	2.9	2.36	-0.54	0.0164296	-1.455	NS abi5
Medtr_v1_022280	MEDTR4G010160.1	Histidine-containing phosphotransfer protein 6 ; Alternative splicing Cytokinin signaling pathway Cytoplasm Nucleus Phosphoprotein Two-compone	AT1G80100.1	6e-52	AHP6,HP6; histidine phosphotransfer protein 6	Mtr.46803.1.S1_s_at	30	30.2.99	signalling.receptor kinases.misc	2.32	0.5	-1.88	0.000122786	-2.12158	0.56	0.26	-0.29	0.0564022	0.69	0.12	-0.56	0.0452751	-1.455	NS abi5
Medtr_v1_078873	MT3.5.1S032990		AT3G52110.2	1e-58	unknown protein; FUNCTIONS IN: molecular_function unknown; INVOLVED IN: biological_process unknown; LOCATED I	Mtr.10977.1.S1_at	35	35.2	not assigned.unknown	1.75	-0.17	-1.98	2.10896e-05	-4.99649	1.25	0.38	-0.87	0.00600187	1.12	0.93	-0.19	0.587533	-1.45	NS abi5
Medtr_v1_054956	MIRMED2PCHR3R132						NA			2.61	1.08	-1.59	0.00101542	-1.14494	1.95	1.21	-0.73	0.0961815	1.29	1.73	0.44	0.166442	-1.445	NS abi5
Medtr_v1_033632	MEDTR5G062570.1	Probable beta-D-xylosidase 7 EC=3.2.1.- ; Extracellular matrix Glycoprotein Glycosidase Hydrolase Secreted Signal	AT1G78060.1	5e-69	Glycosyl hydrolase family protein		10	10.6.2	cell wall.degradation.mannan-xylose-arabinose-fucose	3.54	1.76	-1.84	5.78803e-05	-4.15729	3.23	2.36	-0.86	0.0486242	2.79	2.86	0.07	0.829846	-1.445	NS abi5
Medtr_v1_076892	MT3.5.1S030996	Ferric-chelate reductase 1 EC=1.-.-.- ; Electron transport Glycoprotein Heme Iron Membrane Metal-binding Oxidoreductase Transmembrane helix	AT3G61750.1	1e-105	Cytochrome b561/ferric reductase transmembrane with DOMON related domain	Mtr.43771.1.S1_at	17	17.2.3	hormone metabolism.auxin.induced-regulated-responsive-activated	1.43	-0.53	-2.02	0.000291531	-4.52089	-0.04	-0.37	-0.32	0.0407568	0.52	-0.31	-0.83	0.026633	-1.445	NS abi5
Medtr_v1_025893	MEDTR4G090320.1	Glutamate receptor 3.6 ; Glycoprotein Ion transport Ionic channel Ligand-gated Membrane Signal Transmembrane helix	AT3G51480.1	1e-141	ATGLR3.6,GLR3.6; glutamate receptor 3.6	Mtr.10073.1.S1_at	30	30.1	signalling.in sugar and nutrient physiology	3.58	1.45	-2.19	4.33016e-05	-1.58031	2.94	1.57	-1.37	0.0112221	2.01	1.88	-0.13	0.751745	-1.44	NS abi5
Medtr_v1_080539	MT3.5.1S03D1212						NA			1.49	-0.53	-2.08	0.00113782	-1.49616	0.62	-0.35	-0.96	0.0272674	0.14	-0.18	-0.32	0.252525	-1.44	NS abi5
Medtr_v1_030832	MEDTR5G021810.1	Filament-like plant protein 5 ; Coiled	AT4G36120.1	1e-124	Plant protein of unknown function (DUF869)	Mtr.1431.1.S1_at	35	35.2	not assigned.unknown	1.06	-0.41	-1.53	0.00016843	-2.98628	1.06	0.81	-0.25	0.235096	0.89	0.95	0.06	0.705181	-1.435	NS abi5
Medtr_v1_072020	MT3.5.1S020882	BEL1-like homeodomain protein 10 ; Alternative splicing DNA-binding Homeobox Nucleus Transcription regulation	AT1G19700.3	1e-91	BEL10; BEL1-like homeodomain 10	Mtr.43756.1.S1_at	27	27.3.22	RNA.regulation of transcription.HB,Homeobox transcription factor family	0.82	-0.83	-1.71	2.86472e-05	-3.75054	-0.18	-0.43	-0.24	0.214466	-0.05	-0.37	-0.31	0.406538	-1.435	NS abi5
Medtr_v1_035087	MEDTR5G081550.1	D-alanyl-D-alanine carboxypeptidase dacF EC=3.4.16.4 ; Cell shape wall biogenesis/degradation Hydrolase Peptidoglycan synthesis Protease Secreted	AT5G05840.1	1e-146	Protein of unknown function (DUF620)	Mtr.36171.1.S1_s_at	35	35.2	not assigned.unknown	2.11	0.8	-1.38	0.000718117	-3.14145	0.77	1.09	0.32	0.111551	1.18	0.96	-0.22	0.353405	-1.43	NS abi5
Medtr_v1_057811	MIRMED2PCHR6R940						NA			0.96	0.01	-1.01	0.00342343	-2.03759	0.26	0.63	0.37	0.20744	0.42	0.87	0.45	0.0430482	-1.42	NS abi5
Medtr_v1_054204	MIRMED2PCHR1R5004						NA			1.35	0.03	-1.38	0.00031021	-2.49631	0.36	0.66	0.31	0.217419	0.91	0.68	-0.23	0.540469	-1.42	NS abi5
Medtr_v1_020328	MEDTR3G111380.1	Rhamnogalacturonate lyase EC=4.2.2.- ; Secreted Signal Virulence	AT1G09890.1	0	Rhamnogalacturonate lyase family protein	Mtr.12179.1.S1_at	10	10.6.3	cell wall.degradation.pectate lyases and polygalacturonases	2.63	1.26	-1.44	0.00014531	-3.85613	2.43	2.05	-0.37	0.2619	2.24	2.53	0.3	0.128921	-1.405	NS abi5
Medtr_v1_027480	MEDTR4G123490.1	Probable receptor-like protein kinase At5g15080 EC=2.7.11.1 ; ATP-binding Cell membrane Nucleotide-binding Serine/threonine-protein Transferase Trans	AT5G15080.1	7e-30	Protein kinase superfamily protein		29	29.4.1.57	protein.postranslational modification.kinase.receptor like cytoplasmatic kinase VII	3.02	1.31	-1.77	6.07789e-05	-1.48054	2.79	2.3	-0.48	0.0509938	2.43	2.17	-0.26	0.171527	-1.4	NS abi5
Medtr_v1_069602	MT3.5.1S012987	Kinesin-like protein KIF19 ; ATP-binding Coiled Cytoplasm Cytoskeleton Microtubule Motor Nucleotide-binding	AT1G18550.1	0	ATP binding microtubule motor family protein		31	31.1	cell.organisation	1	-0.37	-1.43	0.000400082	-1.96916	1.02	0.93	-0.08	0.70312	0.46	0.46	0	0.99911	-1.39	NS abi5
Medtr_v1_027119	MEDTR4G115920.1	Monogalactosyldiacylglycerol synthase 2, chloroplastic EC=2.4.1.46 ; Glycosyltransferase Membrane Plastid outer Transit peptide	AT5G20410.1	0	MGD2,ATMGD2; monogalactosyldiacylglycerol synthase 2	Mtr.38047.1.S1_at	11	11.1	lipid metabolism.glycolipid synthesis	1.64	-0.17	-1.87	0.00042201	-2.18302	0.56	0.07	-0.48	0.0406062	0.87	0.36	-0.5	0.0757303	-1.38	NS abi5
Medtr_v1_012442	MEDTR2G077920.1		AT3G15550.1	2e-11	unknown protein; Has 25732 Blast hits to 16979 proteins in 961 species: Archae - 144; Bacteria - 1801; Metazoa		35	35.2	not assigned.unknown	0.44	-0.77	-1.27	0.00089439	-1.27828	-0.2	-0.33	-0.12	0.535809	-0.38	-0.05	0.33	0.0981696	-1.375	NS abi5
Medtr_v1_088912	MT3.5.1S053383	LRR receptor-like serine/threonine-protein kinase ERECTA EC=2.7.11.1 ; ATP-binding Cell wall biogenesis/degradation Developmental Glycoprotein	AT2G26330.1	3e-09	ER,QRP1; Leucine-rich receptor-like protein kinase family protein		30	30.2.13	signalling.receptor kinases.leucine rich repeat XIII	0.5	-0.65	-1.21	0.00325469	-1.72985	-0.38	-0.21	0.18	0.626918	-0.08	0.06	0.15	0.652175	-1.375	NS abi5
Medtr_v1_073499	MT3.5.1S022368	Isoaspartyl peptidase/L-asparaginase EC=3.4.19.5 ; Autocatalytic cleavage Hydrolase Protease	AT5G08100.1	1e-131	N-terminal nucleophile aminohydrolases (Ntn hydrolases) superfamily protein	Mtr.1575.1.S1_at	13	13.2.3.1	amino acid metabolism.degradation.aspartate family.asparagine	2.31	0.59	-1.78	4.63161e-05	-1.2244	1.35	0.88	-0.46	0.0674539	1.8	1.45	-0.35	0.230103	-1.375	NS abi5
Medtr_v1_040288	MEDTR6G080650.1		AT5G54300.1	3e-15	Protein of unknown function (DUF761)	Mtr.44959.1.S1_at	35	35.2	not assigned.unknown	1.83	-0.24	-2.13	4.4391e-06	-1.33695	0.74	0.14	-0.59	0.00617189	1.39	0.46	-0.92	0.0371735	-1.375	NS abi5
Medtr_v1_092598	MT3.5.1S061823	TMV resistance protein N ; Alternative splicing ATP-binding Cytoplasm Hypersensitive response Leucine-rich repeat Nucleotide-binding Plant def	AT5G36930.2	1e-108	Disease resistance protein (TIR-NBS-LRR class) family		20	20.1	stress.biotic	3.05	0.98	-2.14	4.40153e-05	-1.06685	2.4	1.79	-0.61	0.00446348	3.41	2.48	-0.92	0.00147202	-1.375	NS abi5
Medtr_v1_056058	MIRMED2PCHR4R4542						NA			2.75	1.46	-1.35	0.000176535	-1.24265	2.43	1.75	-0.68	0.00631351	1.62	2.33	0.71	0.0446366	-1.365	NS abi5
Medtr_v1_078462	MT3.5.1S032575	Transcription factor bHLH67 ; Alternative splicing DNA-binding Nucleus regulation	AT3G61950.1	4e-69	basic helix-loop-helix (bHLH) DNA-binding superfamily protein		27	27.3.6	RNA.regulation of transcription.bHLH,Basic Helix-Loop-Helix family	0.75	-0.41	-1.22	0.000480318	-2.54943	0.16	0.08	-0.07	0.697274	0.23	0.59	0.36	0.224443	-1.365	NS abi5
Medtr_v1_090335	MT3.5.1S05D0356						NA			1.48	-0.11	-1.65	0.000138112	-1.76468	0.18	0.05	-0.13	0.414325	0.66	0.22	-0.44	0.191999	-1.365	NS abi5
Medtr_v1_028045	MEDTR4G132160.1		AT1G16630.1	4e-45	unknown protein; LOCATED IN: chloroplast; BEST Arabidopsis thaliana protein match is: unknown protein (TAIR:AT2	Mtr.7355.1.S1_at	35	35.2	not assigned.unknown	0.19	-1.06	-1.32	0.000329912	-2.73674	-0.73	-0.77	-0.03	0.830798	-0.35	-0.25	0.1	0.534692	-1.355	NS abi5
Medtr_v1_084718	MT3.5.1S044147	O-acyltransferase WSD1 EC=2.3.1.20 EC=2.3.1.75 ; Endoplasmic reticulum Membrane Transmembrane helix	AT3G49190.1	5e-46	O-acyltransferase (WSD1-like) family protein		35	35.1	not assigned.no ontology	0.76	-1.2	-2.02	0.000162398	-2.2845	-0.25	-0.88	-0.62	0.0116358	-0.31	-1.02	-0.71	0.00737941	-1.355	NS abi5
Medtr_v1_051826	MEDTR8G094740.1	Glutamyl-tRNA(Gln) amidotransferase subunit A EC=6.3.5.- ; ATP-binding Ligase Nucleotide-binding Protein biosynthesis	AT5G64440.1	1e-139	AtFAAH,FAAH; fatty acid amide hydrolase	Mtr.44450.1.S1_at	26	26.8	misc.nitrilases, *nitrile lyases, berberine bridge enzymes, reticuline oxidases, troponine reductases	3.65	2.02	-1.69	2.3651e-05	-1.48449	2.85	2.63	-0.22	0.276773	3.4	2.94	-0.46	0.256602	-1.35	NS abi5
Medtr_v1_053646	MIRMED2PCHR0R3430						NA			2.07	0.69	-1.45	9.34606e-05	-1.65204	0.8	0.62	-0.18	0.379629	0.81	0.77	-0.03	0.83043	-1.345	NS abi5
Medtr_v1_019865	MEDTR3G105290.1	Carboxylesterase BioH EC=3.1.1.1 ; Biotin biosynthesis Cytoplasm Hydrolase Serine	AT5G21950.1	4e-92	alpha/beta-Hydrolases superfamily protein	Mtr.46000.1.S1_s_at	35	35.1	not assigned.no ontology	3.22	1.43	-1.85	9.1706e-06	-3.00373	1.01	0.79	-0.22	0.537376	2.7	1.89	-0.8	0.0873661	-1.34	NS abi5
Medtr_v1_065366	MT3.5.1CHR7D0441						NA			3.16	1.76	-1.46	0.00119416	-1.24278	2.74	1.92	-0.82	0.040071	1.73	2.3	0.58	0.445687	-1.34	NS abi5
Medtr_v1_012420	MEDTR2G077690.1	Phosphate transporter PHO1 ; Cell membrane Transmembrane helix	AT3G23430.1	0	PHO1,ATPHO1; phosphate 1	Mtr.41715.1.S1_at	34	34.7	transport.phosphate	1.43	-0.24	-1.73	5.23745e-05	-1.21349	1.6	0.74	-0.86	0.0588778	0.46	0.53	0.08	0.842072	-1.34	NS abi5
Medtr_v1_030433	MEDTR5G017070.1	DNA polymerase alpha catalytic subunit EC=2.7.7.7 ; replication DNA-binding DNA-directed Nucleotidyltransferase Nucleus	AT5G67100.1	0	ICU2; DNA-directed DNA polymerases	Mtr.18279.1.S1_at	28	28.1	DNA.synthesis/chromatin structure	2.38	0.99	-1.45	0.000672953	-1.34061	2.51	1.71	-0.79	0.0651004	1.47	2.03	0.56	0.335694	-1.335	NS abi5
Medtr_v1_074142	MT3.5.1S023014						NA			2.57	0.86	-1.78	9.7447e-05	-1.65171	1.69	1.07	-0.61	0.0213182	1.77	1.46	-0.3	0.4691	-1.325	NS abi5
Medtr_v1_077552	MT3.5.1S031660		AT1G15385.1	1e-06	unknown protein; CONTAINS InterPro DOMAIN/s: Protein of unknown function DUF761, plant (InterPro:IPR008480); Has	Mtr.44487.1.S1_at	35	35.2	not assigned.unknown	1.52	0.12	-1.47	0.00287127	-2.48415	0.78	0.3	-0.48	0.100798	0.74	0.93	0.19	0.580096	-1.325	NS abi5
Medtr_v1_048873	MEDTR8G020950.1	Flavonoid 3'-monooxygenase EC=1.14.13.21 ; Endoplasmic reticulum biosynthesis Heme Iron Membrane Metal-binding NADP Oxidoreductase Transmemb	AT5G07990.1	1e-115	TT7,CYP75B1,D501; Cytochrome P450 superfamily protein	Mtr.12396.1.S1_at	16	16.8.3	secondary metabolism.flavonoids.dihydroflavonols	1.18	-0.7	-1.94	4.83417e-05	-2.49772	0.02	-0.43	-0.45	0.0269033	0.48	-0.31	-0.78	0.0210688	-1.325	NS abi5
Medtr_v1_001696	AC233109_30.1	ATPase family AAA domain-containing protein 2B ; Alternative splicing ATP-binding Bromodomain Coiled Nucleotide-binding Phosphoprotein Po	AT1G05910.1	0	cell division cycle protein 48-related / CDC48-related		31	31.2	cell.division	2.28	1.28	-1.07	0.000642095	-1.65423	2.08	1.74	-0.34	0.207577	1.34	2.17	0.84	0.122885	-1.32	NS abi5
Medtr_v1_069809	MT3.5.1S013195	NAC domain-containing protein 78 ; DNA-binding Nucleus Polymorphism Transcription regulation	AT3G10500.1	2e-20	anac053,NAC053; NAC domain containing protein 53	Mtr.9532.1.S1_at	27	27.3.27	RNA.regulation of transcription.NAC domain transcription factor family	0.95	-0.14	-1.15	0.000169589	-2.36866	0.61	0.59	-0.01	0.975457	0.87	1.21	0.34	0.380654	-1.315	NS abi5
Medtr_v1_091310	MT3.5.1S060532		AT5G59350.1	6e-35	unknown protein; FUNCTIONS IN: molecular_function unknown; INVOLVED IN: biological_process unknown; LOCATED I	Mtr.38781.1.S1_at	35	35.2	not assigned.unknown	0.77	-0.43	-1.26	0.00451834	-1.54631	0.13	-0.15	-0.27	0.135841	-0.21	0.15	0.37	0.141566	-1.31	NS abi5
Medtr_v1_024442	MEDTR4G063010.1	NA	NA	#N/A	NA	NA	NA	NA	NA	2.06	0.61	-1.51	0.00497099	-1.97431	1.46	0.96	-0.5	0.0502244	1.06	1.15	0.1	0.828521	-1.31	NS abi5
Medtr_v1_078184	MT3.5.1S032295	Phospholipase D p1 EC=3.1.4.4 ; Hydrolase Lipid degradation Repeat	AT3G16785.1	0	PLDP1,PLDZ1,PLDZETA1,PLDZETA1; phospholipase D P1		11	11.9.3	lipid metabolism.lipid degradation.lysophospholipases	4.55	3.21	-1.4	0.000292883	-1.46854	4.01	3.34	-0.66	0.0610025	3.36	3.8	0.45	0.351741	-1.295	NS abi5
Medtr_v1_053991	MIRMED2PCHR1R303						NA			1.45	-0.23	-1.74	0.00011613	-1.18059	0.35	-0.2	-0.54	0.0377587	0.18	-0.18	-0.35	0.062071	-1.295	NS abi5
Medtr_v1_049322	MEDTR8G038150.1	Annexin D3 ; Calcium Calcium/phospholipid-binding Repeat	AT2G38760.1	1e-102	ANNAT3,ANN3; annexin 3	Mtr.14184.1.S1_s_at	31	31.1	cell.organisation	1.35	0.37	-1.04	0.000541861	-4.2638	1.25	1.37	0.13	0.33482	1.63	2	0.37	0.0634661	-1.29	NS abi5
Medtr_v1_005711	MEDTR1G051130.1	2-aminoethanethiol dioxygenase EC=1.13.11.19 ; Iron Metal-binding Oxidoreductase Polymorphism	AT2G42670.1	1e-30	Protein of unknown function (DUF1637)	Mtr.12043.1.S1_at	35	35.2	not assigned.unknown	2.97	0.89	-2.14	0.000161815	-4.47543	2.97	2.16	-0.8	0.00106058	2.84	1.94	-0.9	0.00839371	-1.29	NS abi5
Medtr_v1_024243	MEDTR4G059720.1	Fasciclin-like arabinogalactan protein 11 ; Cell membrane Glycoprotein GPI-anchor Lipoprotein Proteoglycan Signal	AT5G03170.1	1e-54	FLA11,ATFLA11; FASCICLIN-like arabinogalactan-protein 11	Mtr.50904.1.S1_at	10	10.5.1	cell wall.cell wall proteins.AGPs	0.31	-0.75	-1.12	0.00199737	-2.84484	-0.68	-0.72	-0.03	0.891735	-0.39	-0.04	0.36	0.0939973	-1.285	NS abi5
Medtr_v1_074287	MT3.5.1S023159	TVP38/TMEM64 family membrane protein slr0305 ; Cell Transmembrane helix	AT5G19070.1	2e-95	SNARE associated Golgi protein family	Mtr.39300.1.S1_at	35	35.2	not assigned.unknown	1.23	-0.22	-1.51	0.00153558	-1.40371	0.4	0.08	-0.31	0.449145	0.24	0.1	-0.14	0.77888	-1.285	NS abi5
Medtr_v1_031395	MEDTR5G028250.1	Cytokinin dehydrogenase 10 EC=1.5.99.12 ; FAD Flavoprotein Glycoprotein Oxidoreductase Secreted Signal	AT1G48720.1	0.003	unknown protein; Has 229 Blast hits to 229 proteins in 10 species: Archae - 0; Bacteria - 0; Metazoa - 1; Fung		35	35.2	not assigned.unknown	0.5	-0.71	-1.27	0.000695468	-3.03632	0.27	0.37	0.11	0.851332	-0.09	-0.19	-0.09	0.600824	-1.28	NS abi5
Medtr_v1_039867	MEDTR6G071260.1	NA	NA	#N/A	NA	NA	NA	NA	NA	2.62	0.6	-2.08	4.01244e-05	-1.6739	1.93	0.95	-0.98	0.00315499	1.74	1.12	-0.62	0.104199	-1.28	NS abi5
Medtr_v1_025358	MEDTR4G080010.1	NA	NA	#N/A	NA	NA	NA	NA	NA	1.33	-0.62	-2.02	1.52788e-05	-1.22633	0.14	-0.63	-0.76	0.0101477	0.07	-0.65	-0.72	0.00504587	-1.28	NS abi5
Medtr_v1_004557	MEDTR1G018250.1	Tetratricopeptide repeat protein 7A ; Phosphoprotein TPR	AT1G27460.1	0	NPGR1; no pollen germination related 1	Mtr.42502.1.S1_at	30	30.3	signalling.calcium	1.68	-0.14	-1.88	0.000362265	-2.52436	1.36	0.51	-0.84	0.0146861	1.2	0.83	-0.37	0.047575	-1.275	NS abi5
Medtr_v1_007662	MEDTR1G102230.1	Alpha-L-fucosidase 1 EC=3.2.1.51 ; Apoplast Glycoprotein Glycosidase Hydrolase Secreted Signal	AT2G28100.1	1e-141	ATFUC1,FUC1; alpha-L-fucosidase 1	Mtr.24210.1.S1_at	35	35.1	not assigned.no ontology	1.44	-0.19	-1.69	0.00243301	-5.59188	0.33	-0.12	-0.44	0.0530283	0.76	0.37	-0.39	0.203051	-1.275	NS abi5
Medtr_v1_027232	MEDTR4G118760.1	Vesicle-associated protein 2-2 ; Coiled Endoplasmic reticulum Host-virus interaction Membrane Transmembrane helix	AT1G08820.2	2e-47	VAP27-2; vamp/synaptobrevin-associated protein 27-2	Mtr.21665.1.S1_at	35	35.1	not assigned.no ontology	2.45	0.63	-1.89	7.99415e-05	-4.51016	0.46	-0.19	-0.64	0.09569	1.64	1.03	-0.6	0.1375	-1.27	NS abi5
Medtr_v1_023069	MEDTR4G025290.1	Arginase EC=3.5.3.1 ; Arginine metabolism Hydrolase Manganese Metal-binding	AT4G08900.1	2e-36	arginase		13	13.2.2.3	amino acid metabolism.degradation.glutamate family.arginine	2.33	1.12	-1.27	8.42044e-05	-1.15312	1.45	1.52	0.08	0.571843	2.56	2.47	-0.09	0.753946	-1.265	NS abi5
Medtr_v1_067420	MT3.5.1S010790	Histone deacetylase 5 EC=3.5.1.98 ; Chromatin regulator Hydrolase Nucleus Repressor Transcription regulation	AT5G61060.1	0	HDA05,HDA5,ATHDA5; histone deacetylase 5	Mtr.33471.1.S1_at	27	27.3.55	RNA.regulation of transcription.HDA	3.63	2.66	-1.03	0.00017142	-2.86169	3.5	3.59	0.09	0.768779	3.28	3.65	0.37	0.280367	-1.26	NS abi5
Medtr_v1_010806	MEDTR2G034680.1	Chitinase-like protein 2 ; Disulfide bond Glycoprotein Secreted Signal	AT3G16920.1	1e-144	CTL2,ATCTL2; chitinase-like protein 2	Mtr.15775.1.S1_at	20	20.1	stress.biotic	1.72	-0.13	-1.91	4.59805e-05	-2.79605	0.69	0.21	-0.48	0.0316048	1.51	0.68	-0.83	0.026688	-1.255	NS abi5
Medtr_v1_056886	MIRMED2PCHR5R4405						NA			1.56	0.15	-1.47	0.000510913	-1.30177	0.99	0.35	-0.63	0.00748934	0.61	0.8	0.19	0.598209	-1.25	NS abi5
Medtr_v1_068401	MT3.5.1S011779	Serine/threonine protein phosphatase 2A 59 kDa regulatory subunit B' eta isoform ; Alternative splicing	AT3G26020.2	1e-100	Protein phosphatase 2A regulatory B subunit family protein	Mtr.11959.1.S1_at	29	29.4	protein.postranslational modification	3.36	2.39	-1.03	0.00648944	-1.73742	2.46	2.72	0.27	0.263662	2.63	2.8	0.17	0.574544	-1.25	NS abi5
Medtr_v1_081574	MT3.5.1S040985	Uncharacterized protein At4g38062 ; Coiled	AT4G38070.1	6e-91	basic helix-loop-helix (bHLH) DNA-binding superfamily protein	Mtr.35212.1.S1_at	27	27.3.6	RNA.regulation of transcription.bHLH,Basic Helix-Loop-Helix family	0.16	-1.08	-1.3	0.000120756	-3.86994	0.32	0.17	-0.15	0.375531	0.43	0.48	0.05	0.804598	-1.25	NS abi5
Medtr_v1_010377	MEDTR2G027600.1		AT4G05030.1	2e-17	Copper transport protein family		35	35.1	not assigned.no ontology	0.76	-0.53	-1.35	0.00307003	-2.3362	-0.32	-0.24	0.08	0.688016	-0.25	-0.54	-0.29	0.101043	-1.245	NS abi5
Medtr_v1_094735	MT3.5.1S063977	Cullin-3B ; Isopeptide bond Ubl conjugation pathway	AT1G69670.1	7e-18	CUL3B,ATCUL3B; cullin 3B		29	29.5.11.4.3.3	protein.degradation.ubiquitin.E3.SCF.cullin	2.36	0.95	-1.48	3.73074e-05	-1.62509	1.43	1.05	-0.38	0.230992	1.28	1.18	-0.1	0.701653	-1.24	NS abi5
Medtr_v1_074404	MT3.5.1S023276	Pyruvate kinase isozyme A, chloroplastic EC=2.7.1.40 ; Alternative splicing ATP-binding Glycolysis Magnesium Metal-binding Nucleotide-binding Plastid Potassi	AT3G22960.1	1e-179	PKP1,PKP-ALPHA; Pyruvate kinase family protein	Mtr.13705.1.S1_at	11	11.1.30	lipid metabolism.FA synthesis and FA elongation.pyruvate kinase	3.92	1.91	-2.07	2.16302e-05	-1.12866	3.43	2.52	-0.91	0.00049896	3.54	2.79	-0.75	0.00332744	-1.24	NS abi5
Medtr_v1_078120	MT3.5.1S032230	Probable receptor-like protein kinase At5g18500 EC=2.7.11.1 ; ATP-binding Cell membrane Nucleotide-binding Serine/threonine-protein Transferase Trans	AT1G56720.3	0	Protein kinase superfamily protein	Mtr.44106.1.S1_at	29	29.4.1.55	protein.postranslational modification.kinase.receptor like cytoplasmatic kinase V	4.86	3.06	-1.86	0.00604217	-1.45014	4.95	4.15	-0.8	0.00118397	4.94	4.49	-0.45	0.0621224	-1.235	NS abi5
Medtr_v1_032637	MEDTR5G044040.1	G2/mitotic-specific cyclin S13-6 ; Cell cycle division Mitosis	AT5G06150.1	5e-27	CYC1BAT,CYCB1;2; Cyclin family protein	Mtr.4224.1.S1_at	31	31.3	cell.cycle	1.53	-0.52	-2.11	5.2391e-05	-3.47054	1.17	0.09	-1.07	0.0133575	1.4	0.71	-0.69	0.0704373	-1.23	NS abi5
Medtr_v1_035641	MEDTR5G088010.1	Myb-like protein J ; DNA-binding Nucleus Transcription regulation	AT5G08520.1	2e-22	Duplicated homeodomain-like superfamily protein	Mtr.52042.1.S1_s_at	27	27.3.26	RNA.regulation of transcription.MYB-related transcription factor family	1.24	0.2	-1.11	0.00936751	-1.18507	0.78	0.49	-0.28	0.509267	0.5	1.01	0.51	0.332005	-1.225	NS abi5
Medtr_v1_023811	MEDTR4G049640.1	Tellurite resistance protein tehA ; Antibiotic Cell inner membrane Tellurium Transmembrane helix	AT1G62280.1	1e-114	SLAH1; SLAC1 homologue 1	Mtr.49905.1.S1_at	34	34.9	transport.metabolite transporters at the mitochondrial membrane	0.9	-0.66	-1.63	0.000127584	-4.4408	-0.65	-0.82	-0.16	0.342608	-0.12	-0.78	-0.65	0.0110948	-1.225	NS abi5
Medtr_v1_010894	MEDTR2G035780.1	Cellulose synthase A catalytic subunit 4 [UDP-forming] EC=2.4.1.12 ; membrane wall biogenesis/degradation biosynthesis Coiled Glycoprotein	AT5G44030.1	0	CESA4,IRX5,NWS2; cellulose synthase A4	Mtr.51462.1.S1_s_at	10	10.2	cell wall.cellulose synthesis	0.89	-0.63	-1.59	0.000103708	-3.28287	-0.07	-0.35	-0.28	0.0726898	0.06	-0.4	-0.46	0.0740189	-1.22	NS abi5
Medtr_v1_042104	MEDTR7G012750.1	Cytochrome P450 83B1 EC=1.14.-.- ; Heme Iron Membrane Metal-binding Monooxygenase Oxidoreductase Transmembrane helix	AT4G31500.1	1e-126	CYP83B1,SUR2,RNT1,RED1,ATR4; cytochrome P450, family 83, subfamily B, polypeptide 1	Mtr.2466.1.S1_x_at	26	26.1	misc.cytochrome P450	3.03	1.81	-1.28	0.000203619	-1.92268	2.33	2.33	0	0.983108	2.69	2.57	-0.12	0.595675	-1.22	NS abi5
Medtr_v1_074190	MT3.5.1S023062	Probable leucine-rich repeat receptor-like protein kinase IMK3 EC=2.7.11.1 ; ATP-binding Cell membrane Glycoprotein Nucleotide-binding Phospho	AT3G56100.1	3e-44	MRLK,IMK3; meristematic receptor-like kinase		30	30.2.3	signalling.receptor kinases.leucine rich repeat III	0.43	-0.98	-1.48	0.000169047	-2.34179	-0.17	-0.66	-0.48	0.132693	0.17	0.13	-0.04	0.887339	-1.22	NS abi5
Medtr_v1_074485	MT3.5.1S023357	Transcription factor UNE12 ; Alternative splicing Developmental protein DNA-binding Nucleus regulation	AT4G02590.2	3e-65	UNE12; basic helix-loop-helix (bHLH) DNA-binding superfamily protein	Mtr.9848.1.S1_at	27	27.3.6	RNA.regulation of transcription.bHLH,Basic Helix-Loop-Helix family	3.56	2	-1.63	3.80637e-05	-1.47893	3.18	2.67	-0.51	0.0161146	3.12	2.81	-0.31	0.283363	-1.22	NS abi5
Medtr_v1_051773	MEDTR8G094100.1	DNA excision repair protein ERCC-6 EC=3.6.4.- ; ATP-binding Cataract Cockayne syndrome Deafness Disease mutation damage DNA-binding Dwarfis	AT5G63950.1	2e-54	CHR24; chromatin remodeling 24	Mtr.24703.1.S1_at	27	27.3.44	RNA.regulation of transcription.Chromatin Remodeling Factors	0.92	-0.31	-1.29	0.000159166	-1.29669	0.44	0.17	-0.27	0.298664	0.3	0.41	0.12	0.643429	-1.215	NS abi5
Medtr_v1_051802	MEDTR8G094410.1	Probable E3 ubiquitin-protein ligase HERC4 EC=6.3.2.- ; Cytoplasm Differentiation Phosphoprotein Repeat Spermatogenesis Ubl conjugation pathway	AT5G63860.1	1e-112	UVR8; Regulator of chromosome condensation (RCC1) family protein		20	20.2.5	stress.abiotic.light	2.99	1.82	-1.23	0.000443196	-2.82831	2.4	2.37	-0.02	0.92213	2.82	2.8	-0.01	0.982634	-1.215	NS abi5
Medtr_v1_006736	MEDTR1G086600.1	Long chain acyl-CoA synthetase 1 EC=6.2.1.3 ; ATP-binding Endoplasmic reticulum Fatty acid metabolism Ligase Lipid Magnesium Nucleotide-bi	AT2G47240.2	0	LACS1; AMP-dependent synthetase and ligase family protein	Mtr.31183.1.S1_x_at	11	11.1.9	lipid metabolism.FA synthesis and FA elongation.long chain fatty acid CoA ligase	0.34	-0.99	-1.4	9.62322e-05	-2.44678	-0.63	-0.97	-0.33	0.0427389	-0.7	-0.75	-0.05	0.72206	-1.21	NS abi5
Medtr_v1_098500	MT3.5.1S072177		AT1G34320.1	6e-09	Protein of unknown function (DUF668)	Mtr.3047.1.S1_at	35	35.2	not assigned.unknown	3.05	1.48	-1.63	0.000576685	-1.33985	2.74	1.99	-0.74	0.0883766	2.24	2.14	-0.1	0.762211	-1.21	NS abi5
Medtr_v1_033627	MEDTR5G062520.1	Probable beta-D-xylosidase 7 EC=3.2.1.- ; Extracellular matrix Glycoprotein Glycosidase Hydrolase Secreted Signal	AT1G78060.1	2e-90	Glycosyl hydrolase family protein		10	10.6.2	cell wall.degradation.mannan-xylose-arabinose-fucose	2.85	1.55	-1.36	0.00110726	-5.89018	2.25	1.61	-0.64	0.11527	2.28	2.59	0.32	0.222302	-1.2	NS abi5
Medtr_v1_083031	MT3.5.1S042452	Lactase-phlorizin hydrolase EC=3.2.1.108 EC=3.2.1.62 ; Cell membrane Disease mutation Glycosidase Multifunctional enzyme Phosphoprotein Polymorphis	AT3G23670.1	1e-15	PAKRP1L,KINESIN-12B; phragmoplast-associated kinesin-related protein, putative		31	31.1	cell.organisation	1.45	-0.46	-1.97	0.000106737	-3.64578	1.14	0.34	-0.79	0.00635437	1.3	0.52	-0.78	0.00832133	-1.185	NS abi5
Medtr_v1_049147	MEDTR8G030750.1	NA	NA	#N/A	NA	NA	NA	NA	NA	2.56	1.62	-1.01	0.0014319	-1.52337	1.88	1.88	0.01	0.930157	1.78	2.1	0.32	0.223501	-1.175	NS abi5
Medtr_v1_068625	MT3.5.1S012003	Protein TRANSPARENT TESTA 12 ; Flavonoid biosynthesis Membrane Repeat Transmembrane helix Transport Vacuole	AT3G21690.1	0	MATE efflux family protein		34	34.99	transport misc	1.12	-0.47	-1.66	0.000140442	-4.74406	0.28	-0.19	-0.46	0.0139346	0.43	-0.09	-0.52	0.233775	-1.17	NS abi5
Medtr_v1_036417	MEDTR5G096850.1	Probable amino acid permease 7 ; Alternative splicing Amino-acid transport Cell membrane Symport Transmembrane helix	AT5G23810.1	1e-123	AAP7; amino acid permease 7	Mtr.42469.1.S1_at	34	34.3	transport.amino acids	5.55	3.86	-1.76	2.70928e-05	-1.91236	5.11	4.58	-0.53	0.0147672	5.14	4.47	-0.67	0.00905044	-1.16	NS abi5
Medtr_v1_094381	MT3.5.1S063623	E3 ubiquitin protein ligase RIE1 EC=6.3.2.- ; Membrane Metal-binding Transmembrane helix Ubl conjugation pathway Zinc Zinc-finger	AT5G55970.2	2e-67	RING/U-box superfamily protein	Mtr.20896.1.S1_s_at	27	27.3.12	RNA.regulation of transcription.C3H zinc finger family	0.97	-0.26	-1.29	0.000287946	-2.6546	0.13	0.11	-0.01	0.963221	0.58	0.31	-0.26	0.424009	-1.155	NS abi5
Medtr_v1_032706	MEDTR5G044890.1	NA	NA	#N/A	NA	NA	NA	NA	NA	2.65	0.55	-2.16	4.4324e-06	-1.56229	2.13	0.94	-1.19	0.0195098	1.93	1.09	-0.84	0.0840123	-1.145	NS abi5
Medtr_v1_025084	MEDTR4G076020.1	Scarecrow-like protein 23 ; Nucleus Transcription regulation	AT5G41920.1	1e-136	GRAS family transcription factor	Mtr.35952.1.S1_at	27	27.3.21	RNA.regulation of transcription.GRAS transcription factor family	3.09	1.89	-1.26	0.000476627	-1.37109	2.72	2.48	-0.23	0.299972	2.65	2.65	0	0.995822	-1.145	NS abi5
Medtr_v1_086374	MT3.5.1S050830	Serine/threonine-protein phosphatase 7 long form homolog EC=3.1.3.16 ; Hydrolase Iron Manganese Metal-binding	AT1G48120.1	3e-08	hydrolases;protein serine/threonine phosphatases		29	29.4	protein.postranslational modification	1.49	0.23	-1.32	0.000221417	-1.10806	0.56	0.26	-0.29	0.356924	0.91	0.85	-0.06	0.804268	-1.145	NS abi5
Medtr_v1_052136	MEDTR8G102310.1	Profilin ; Actin-binding Allergen Cytoplasm Cytoskeleton	AT2G19770.1	3e-65	PRF5; profilin 5	Mtr.13996.1.S1_at	31	31.1	cell.organisation	1.1	-0.18	-1.35	0.000409592	-1.28695	0.52	0.12	-0.39	0.101389	0.34	0.3	-0.03	0.928864	-1.14	NS abi5
Medtr_v1_023050	MEDTR4G024960.1	Arginase EC=3.5.3.1 ; Arginine metabolism Hydrolase Manganese Metal-binding	AT4G08900.1	3e-89	arginase		13	13.2.2.3	amino acid metabolism.degradation.glutamate family.arginine	2.05	1.09	-1.02	0.000420172	-1.27985	1.1	1.37	0.28	0.132886	2.43	2.39	-0.04	0.917576	-1.14	NS abi5
Medtr_v1_001948	AC233572_19.1	Putative endo-1,3(4)-beta-glucanase 2 EC=3.2.1.6 ; Glycosidase Hydrolase Membrane Transmembrane helix	AT5G15870.1	0	glycosyl hydrolase family 81 protein	Mtr.41683.1.S1_at	20	20.1	stress.biotic	1.36	0.27	-1.15	0.000382012	-3.60584	1.21	1.2	-0.01	0.948822	1.29	1.28	-0.01	0.953359	-1.14	NS abi5
Medtr_v1_027358	MEDTR4G120810.1	Aspartyl-tRNA synthetase EC=6.1.1.12 ; Aminoacyl-tRNA ATP-binding Cytoplasm Ligase Nucleotide-binding Protein biosynthesis	AT4G33760.1	0	tRNA synthetase class II (D, K and N) family protein	Mtr.44340.1.S1_at	29	29.1	protein.aa activation	2.28	1.02	-1.32	0.00178721	-1.05409	2.1	1.57	-0.52	0.126816	1.65	1.78	0.14	0.623371	-1.13	NS abi5
Medtr_v1_094368	MT3.5.1S063610	Serine/threonine-protein phosphatase 7 long form homolog EC=3.1.3.16 ; Hydrolase Iron Manganese Metal-binding	AT1G48120.1	4e-17	hydrolases;protein serine/threonine phosphatases		29	29.4	protein.postranslational modification	1.35	-0.46	-1.87	1.20671e-05	-1.37282	1.09	0.14	-0.95	0.0046385	0.8	0.27	-0.53	0.0935335	-1.13	NS abi5
Medtr_v1_069213	MT3.5.1S012597	Transcription factor MYB86 ; Activator DNA-binding Nucleus Repeat regulation	AT4G01680.1	7e-75	MYB55,AtMYB55; myb domain protein 55	Mtr.13636.1.S1_at	27	27.3.25	RNA.regulation of transcription.MYB domain transcription factor family	2.04	0.32	-1.78	0.000267757	-2.67887	1.12	0.42	-0.7	0.0473485	1.76	1.15	-0.6	0.0666418	-1.13	NS abi5
Medtr_v1_006527	MEDTR1G083260.1	Formin-like protein 11 ; Membrane Signal Transmembrane helix	AT3G05470.1	0	Actin-binding FH2 (formin homology 2) family protein		35	35.1.20	not assigned.no ontology.formin homology 2 domain-containing protein	2.21	0.68	-1.6	0.000259048	-3.06624	1.64	1.33	-0.3	0.131854	2.4	1.76	-0.64	0.0194478	-1.13	NS abi5
Medtr_v1_031884	MEDTR5G034370.1		AT1G23790.1	1e-150	Plant protein of unknown function (DUF936)		35	35.2	not assigned.unknown	0.74	-0.56	-1.36	0.00159149	-3.4963	0.35	-0.08	-0.42	0.0976844	0.16	0.11	-0.05	0.683199	-1.125	NS abi5
Medtr_v1_032649	MEDTR5G044190.1	NA	NA	#N/A	NA	NA	NA	NA	NA	2.95	0.99	-2.02	3.89706e-05	-2.21976	2.31	1.2	-1.11	0.0123155	2.16	1.48	-0.68	0.0564282	-1.125	NS abi5
Medtr_v1_015683	MEDTR3G021100.1	Putative disease resistance RPP13-like protein 1 ; ATP-binding Coiled Leucine-rich repeat Nucleotide-binding Plant defense	AT3G14470.1	1e-156	NB-ARC domain-containing disease resistance protein	Mtr.18080.1.S1_x_at	20	20.1	stress.biotic	1.4	-0.14	-1.6	0.000883287	-1.27808	0.95	0.19	-0.75	0.00795125	0.69	0.47	-0.22	0.1886	-1.115	NS abi5
Medtr_v1_065365	MT3.5.1CHR7D0440						NA			4.38	3.11	-1.33	0.00308634	-1.65206	4.2	3.25	-0.94	0.0177155	3.19	3.68	0.49	0.440705	-1.105	NS abi5
Medtr_v1_044283	MEDTR7G073980.1	BTB/POZ domain-containing protein At5g48800 ; Alternative splicing Coiled Phosphoprotein	AT3G08570.1	0	Phototropic-responsive NPH3 family protein		27	27.3.99	RNA.regulation of transcription.unclassified	2.7	1.7	-1.06	0.00481689	-2.75312	1.95	1.85	-0.1	0.676251	1.94	2.12	0.19	0.608963	-1.105	NS abi5
Medtr_v1_051806	MEDTR8G094450.1	Probable E3 ubiquitin-protein ligase HERC1 EC=6.3.2.- ; Cytoplasm Golgi apparatus Guanine-nucleotide releasing factor Membrane Phosphoprotei	AT5G63860.1	5e-49	UVR8; Regulator of chromosome condensation (RCC1) family protein	Mtr.13099.1.S1_at	20	20.2.5	stress.abiotic.light	3.37	2.36	-1.07	0.000908336	-2.68365	2.9	2.81	-0.08	0.713122	3.33	3.47	0.14	0.610263	-1.1	NS abi5
Medtr_v1_085726	MT3.5.1S050181	Chlorophyll a-b binding protein AB80, chloroplastic ; Acetylation Chromophore Magnesium Membrane Metal-binding Phosphoprotein Photosynthesis Photo	AT1G29930.1	1e-128	CAB1,AB140,CAB140,LHCB1.3; chlorophyll A/B binding protein 1	Mtr.37215.1.S1_at	1	1.1.1.2	PS.lightreaction.photosystem II.PSII polypeptide subunits	0.65	-0.3	-1.01	0.00649519	-5.23155	0.1	0.35	0.25	0.102663	0.22	0.15	-0.07	0.825057	-1.1	NS abi5
Medtr_v1_034770	MEDTR5G077430.1	Probable receptor protein kinase TMK1 EC=2.7.11.1 ; ATP-binding Glycoprotein Leucine-rich repeat Membrane Nucleotide-binding Phosphoprotein Ser	AT1G66150.1	0	TMK1; transmembrane kinase 1	Mtr.9267.1.S1_at	30	30.2.9	signalling.receptor kinases.leucine rich repeat VIII-2	6.48	4.94	-1.6	5.40683e-05	-1.10381	6.03	5.24	-0.78	0.00749158	5.8	5.58	-0.22	0.33286	-1.1	NS abi5
Medtr_v1_073436	MT3.5.1S022305	Ubiquitin-like protein ; Isopeptide bond Late Ubl conjugation pathway	AT5G07220.1	7e-50	ATBAG3,BAG3; BCL-2-associated athanogene 3	Mtr.11016.1.S1_at	35	35.1	not assigned.no ontology	0.76	-0.61	-1.44	0.00309913	-2.87217	-0.4	-0.78	-0.37	0.0764647	-0.07	-0.38	-0.31	0.0846406	-1.1	NS abi5
Medtr_v1_001518	AC231371_20.1	2-aminoethanethiol dioxygenase EC=1.13.11.19 ; Iron Metal-binding Oxidoreductase	AT2G42670.1	7e-77	Protein of unknown function (DUF1637)	Mtr.29126.1.S1_at	35	35.2	not assigned.unknown	1.74	-0.06	-1.86	2.20933e-05	-4.65071	2.2	1.36	-0.83	0.00236337	2.15	1.45	-0.69	0.0051445	-1.1	NS abi5
Medtr_v1_069469	MT3.5.1S012854		AT1G63010.2	0.37	Major Facilitator Superfamily with SPX (SYG1/Pho81/XPR1) domain-containing protein		35	35.1	not assigned.no ontology	0.57	-0.58	-1.22	0.00422766	-1.48582	-0.3	-0.67	-0.36	0.08714	-0.19	-0.09	0.1	0.652652	-1.09	NS abi5
Medtr_v1_018083	MEDTR3G079410.1	NA	NA	#N/A	NA	NA	NA	NA	NA	4.23	3.23	-1.06	0.000558723	-1.41061	3.9	3.44	-0.46	0.150427	3.34	3.85	0.51	0.240064	-1.085	NS abi5
Medtr_v1_073926	MT3.5.1S022797		AT2G32460.2	0.41	MYB101,ATMYB101,ATM1; myb domain protein 101	Mtr.2140.1.S1_at	27	27.3.25	RNA.regulation of transcription.MYB domain transcription factor family	0.86	-0.52	-1.44	0.000762879	-2.41067	0.37	-0.23	-0.59	0.0692384	0.08	-0.04	-0.12	0.365965	-1.085	NS abi5
Medtr_v1_045031	MEDTR7G083080.1	Ribosome-recycling factor ; Cytoplasm Protein biosynthesis	AT2G39650.1	4e-76	Protein of unknown function (DUF506)	Mtr.38286.1.S1_at	35	35.2	not assigned.unknown	4.8	3.3	-1.57	0.000946248	-1.95503	4.39	4.01	-0.37	0.300513	4.09	3.48	-0.6	0.013096	-1.085	NS abi5
Medtr_v1_082772	MT3.5.1S042189	Lipoyl synthase EC=2.8.1.8 ; 4Fe-4S Cytoplasm Iron Iron-sulfur Metal-binding S-adenosyl-L-methionine Transferase	AT5G04820.1	2e-52	ATOFP13,OFP13; ovate family protein 13		35	35.1	not assigned.no ontology	2.79	0.9	-1.95	4.51117e-05	-2.53841	1.06	0.32	-0.74	0.0235944	1.79	0.8	-0.99	0.00388581	-1.085	NS abi5
Medtr_v1_020419	MEDTR3G114350.1	DNA topoisomerase 1 EC=5.99.1.2 ; ATP-binding DNA-binding Nucleotide-binding Nucleus Phosphoprotein	AT5G55310.1	0	TOP1BETA,TOP1; DNA topoisomerase 1 beta		28	28.99	DNA.unspecified	1.46	0.27	-1.26	0.00190257	-1.14795	1.02	0.47	-0.54	0.0795458	0.87	1.05	0.18	0.581706	-1.08	NS abi5
Medtr_v1_068156	MT3.5.1S011532	Tetratricopeptide repeat protein 7A ; Alternative splicing Phosphoprotein Polymorphism TPR	AT4G28600.1	0	NPGR2; no pollen germination related 2	Mtr.29209.1.S1_at	30	30.3	signalling.calcium	3.09	2.14	-1.01	0.00219246	-1.31422	2.33	2.32	0	0.99147	2.52	2.65	0.14	0.33412	-1.08	NS abi5
Medtr_v1_026956	MEDTR4G113990.1	Nudix hydrolase 19, chloroplastic EC=3.6.1.22 ; Magnesium Manganese Metal-binding NAD Plastid Transit peptide	AT5G20070.1	1e-149	ATNUDT19,ATNUDX19,NUDX19; nudix hydrolase homolog 19	Mtr.32457.1.S1_at	35	35.1	not assigned.no ontology	1.08	0	-1.15	0.000457081	-1.67503	0.68	0.52	-0.16	0.305667	0.55	0.56	0.02	0.919637	-1.08	NS abi5
Medtr_v1_074039	MT3.5.1S022911	Peroxidase 19 EC=1.11.1.7 ; Calcium Disulfide bond Glycoprotein Heme Hydrogen peroxide Iron Metal-binding Oxidoreductase Secreted Signal	AT2G34060.1	1e-124	Peroxidase superfamily protein	Mtr.31332.1.S1_at	26	26.12	misc.peroxidases	1.04	-0.19	-1.29	0.000409245	-5.70696	0.75	-0.04	-0.79	0.00163808	0.71	1.07	0.36	0.603741	-1.075	NS abi5
Medtr_v1_035934	MEDTR5G091310.1		AT1G06475.1	1e-09	unknown protein; Has 35333 Blast hits to 34131 proteins in 2444 species: Archae - 798; Bacteria - 22429; Metazoa	Mtr.27390.1.S1_at	35	35.2	not assigned.unknown	1.13	-0.32	-1.52	9.45884e-05	-1.63071	0.49	-0.01	-0.5	0.0747536	0.94	0.53	-0.4	0.31065	-1.07	NS abi5
Medtr_v1_050815	MEDTR8G075510.1	Thaumatin-like protein 1 ; Disulfide bond Plant defense Secreted Signal	AT4G38660.1	2e-90	Pathogenesis-related thaumatin superfamily protein	Mtr.15053.1.S1_at	20	20.1	stress.biotic	1.95	0.25	-1.76	8.43845e-05	-2.50452	0.76	0.09	-0.67	0.00992644	0.82	0.11	-0.71	0.102318	-1.07	NS abi5
Medtr_v1_045875	MEDTR7G093740.1	Uncharacterized protein C18orf8 ; Phosphoprotein	AT3G12010.1	0	FUNCTIONS IN: molecular_function unknown; INVOLVED IN: biological_process unknown; EXPRESSED IN: sperm cell, cu	Mtr.44570.1.S1_at	35	35.2	not assigned.unknown	4.45	3.29	-1.22	0.000573195	-1.95012	4.2	3.54	-0.66	0.119819	3.58	3.93	0.35	0.354864	-1.065	NS abi5
Medtr_v1_065717	MT3.5.1CHR7D1164						NA			1.79	0.38	-1.47	0.000392205	-2.28673	1.43	1.11	-0.31	0.156943	0.83	0.33	-0.5	0.0138329	-1.065	NS abi5
Medtr_v1_087472	MT3.5.1S051934	Anthocyanin 5-aromatic acyltransferase EC=2.3.1.153 ; Cytoplasm	AT1G03495.1	5e-05	HXXXD-type acyl-transferase family protein		16	16.8.1	secondary metabolism.flavonoids.anthocyanins	2.66	1.42	-1.3	0.000156203	-1.4019	1.58	1.65	0.07	0.861852	3.05	2.49	-0.55	0.063202	-1.06	NS abi5
Medtr_v1_011982	MEDTR2G064820.1	Kinesin-like protein KIFC3 ; Alternative splicing ATP-binding Cell junction Coiled Cytoplasm Cytoplasmic vesicle Cytoskeleton Membrane Mic	AT1G72250.2	0	Di-glucose binding protein with Kinesin motor domain		31	31.1	cell.organisation	0.47	-0.72	-1.25	0.000741951	-2.71884	0	-0.47	-0.47	0.0521892	-0.27	-0.2	0.08	0.627195	-1.055	NS abi5
Medtr_v1_031938	MEDTR5G035030.1	Serine/threonine-protein kinase PBS1 EC=2.7.11.1 ; ATP-binding Nucleotide-binding Phosphoprotein Plant defense Transferase	AT1G24030.2	1e-169	Protein kinase superfamily protein	Mtr.15888.1.S1_at	29	29.4.1.57	protein.postranslational modification.kinase.receptor like cytoplasmatic kinase VII	0.23	-0.76	-1.05	0.00065788	-3.11148	-0.47	-0.46	0.02	0.895492	-0.26	-0.28	-0.01	0.963551	-1.055	NS abi5
Medtr_v1_040624	MEDTR6G088450.1	Polyol transporter 5 ; Cell membrane Sugar Symport Transmembrane helix	AT3G18830.1	1e-153	ATPLT5,PMT5,ATPMT5; polyol/monosaccharide transporter 5	Mtr.27913.1.S1_at	34	34.2	transporter.sugars	1.22	-0.21	-1.49	9.06921e-05	-1.7254	-0.28	-0.59	-0.31	0.126077	0.22	-0.36	-0.57	0.00931424	-1.05	NS abi5
Medtr_v1_073667	MT3.5.1S022536	Probably inactive leucine-rich repeat receptor-like protein kinase At2g25790 ; ATP-binding Cell membrane Glycoprotein Nucleotide-binding Signal Tr	AT2G25790.1	2e-33	Leucine-rich receptor-like protein kinase family protein		30	30.2.4	signalling.receptor kinases.leucine rich repeat IV	0.7	-0.42	-1.18	0.0012182	-1.37062	-0.1	-0.35	-0.24	0.365642	0.17	0.14	-0.02	0.915934	-1.05	NS abi5
Medtr_v1_009037	MEDTR2G006440.1	ATP-dependent DNA helicase Q-like 4A EC=3.6.4.12 ; ATP-binding Coiled Hydrolase Magnesium Manganese Metal-binding Nucleotide-binding Nucl	AT1G10930.1	0	ATSGS1,RECQ4A,ATRECQ4A; DNA helicase (RECQl4A)	Mtr.25031.1.S1_s_at	28	28.99	DNA.unspecified	2.07	0.9	-1.23	0.000102484	-1.32608	2.16	1.39	-0.77	0.0411955	1.5	1.9	0.4	0.307342	-1.045	NS abi5
Medtr_v1_046544	MEDTR7G109830.1	Long chain acyl-CoA synthetase 1 EC=6.2.1.3 ; ATP-binding Endoplasmic reticulum Fatty acid metabolism Ligase Lipid Magnesium Nucleotide-bi	AT2G47240.2	0	LACS1; AMP-dependent synthetase and ligase family protein	Mtr.25501.1.S1_at	11	11.1.9	lipid metabolism.FA synthesis and FA elongation.long chain fatty acid CoA ligase	0.8	-0.57	-1.44	0.00333686	-2.51205	0.19	-0.43	-0.61	0.130867	0.36	0.18	-0.18	0.370534	-1.045	NS abi5
Medtr_v1_071312	MT3.5.1S020168	Serine/threonine-protein kinase 36 EC=2.7.11.1 ; Alternative splicing ATP-binding Cytoplasm Developmental Magnesium Metal-binding Nucleotide-	AT1G50240.2	0	FU; Protein kinase family protein with ARM repeat domain		35	35.1.3	not assigned.no ontology.armadillo/beta-catenin repeat family protein	4.29	2.77	-1.58	0.00044388	-3.65067	4.28	3.46	-0.82	0.00375359	3.98	3.71	-0.27	0.358411	-1.035	NS abi5
Medtr_v1_013753	MEDTR2G102680.1	Uncharacterized calcium-binding protein C800.10c ; Coiled Cytoplasm Cytoskeleton Repeat	AT3G15550.1	0	unknown protein; Has 25732 Blast hits to 16979 proteins in 961 species: Archae - 144; Bacteria - 1801; Metazoa	Mtr.11211.1.S1_at	35	35.2	not assigned.unknown	1.43	0.15	-1.34	0.000432006	-1.93222	0.93	0.55	-0.37	0.0552644	0.96	0.71	-0.25	0.276679	-1.03	NS abi5
Medtr_v1_023980	MEDTR4G053710.1	Bifunctional polymyxin resistance protein ArnA EC=2.1.2.13 EC=1.1.1.305 ; Antibiotic Lipid biosynthesis Lipopolysaccharide Methyltransferase Multifunctional enzyme	AT1G08200.1	1e-176	AXS2; UDP-D-apiose/UDP-D-xylose synthase 2	Mtr.18560.1.S1_at	10	10.1.3	cell wall.precursor synthesis.AXS	1.09	-0.63	-1.79	6.25923e-05	-1.05557	0.07	-0.78	-0.84	0.00230624	0.16	-0.53	-0.69	0.00355589	-1.025	NS abi5
Medtr_v1_003220	AC235673_26.1	Phosphoenolpyruvate carboxylase EC=4.1.1.31 ; Carbon dioxide fixation Lyase Tricarboxylic acid cycle	AT3G55060.1	0.85	unknown protein; BEST Arabidopsis thaliana protein match is: unknown protein (TAIR:AT2G39300.2); Has 61765 Bl		28	28.1	DNA.synthesis/chromatin structure	0.98	-0.26	-1.31	0.000120007	-1.86284	0.57	0.07	-0.5	0.0360215	0.51	0.44	-0.07	0.769193	-1.025	NS abi5
Medtr_v1_082713	MT3.5.1S042130		AT3G22790.1	3e-38	Kinase interacting (KIP1-like) family protein		29	29.4	protein.postranslational modification	4.28	2.88	-1.46	0.000248115	-1.47879	3.88	2.72	-1.15	0.0277553	3.27	3.53	0.27	0.336082	-1.02	NS abi5
Medtr_v1_085442	MT3.5.1S04D1220						NA			1.04	0.05	-1.05	0.00169212	-1.02919	0.49	0.47	-0.02	0.871677	0.7	0.65	-0.04	0.865682	-1.02	NS abi5
Medtr_v1_089204	MT3.5.1S053676	4-coumarate--CoA ligase-like 5 EC=6.2.1.- ; Alternative splicing ATP-binding Nucleotide-binding Peroxisome	AT1G20510.1	1e-132	OPCL1; OPC-8:0 CoA ligase1	Mtr.9793.1.S1_at	16	16.2	secondary metabolism.phenylpropanoids	5.04	3.35	-1.75	7.63259e-05	-3.18916	4.43	3.73	-0.69	0.00656324	4.45	3.66	-0.78	0.028669	-1.015	NS abi5
Medtr_v1_067069	MT3.5.1S010436	Protease 2 EC=3.4.21.83 ; Hydrolase Serine	AT5G66960.1	0	Prolyl oligopeptidase family protein		29	29.5	protein.degradation	1.71	0.35	-1.42	0.000115104	-1.07618	1.67	0.8	-0.87	0.00875445	1.05	1.1	0.06	0.829013	-1.015	NS abi5
Medtr_v1_048092	MEDTR7TE093480.1	Serine/threonine-protein phosphatase 7 long form homolog EC=3.1.3.16 ; Hydrolase Iron Manganese Metal-binding	AT1G48120.1	2e-53	hydrolases;protein serine/threonine phosphatases		29	29.4	protein.postranslational modification	1.83	0.22	-1.67	2.75034e-05	-1.70983	1.2	0.42	-0.77	0.0502362	1.38	0.84	-0.54	0.0618965	-1.015	NS abi5
Medtr_v1_078246	MT3.5.1S032358	U-box domain-containing protein 3 EC=6.3.2.- ; Alternative splicing Coiled Ligase Repeat Ubl conjugation pathway	AT3G54790.1	0	ARM repeat superfamily protein	Mtr.37010.1.S1_at	29	29.5.11.4.2	protein.degradation.ubiquitin.E3.RING	3.5	1.63	-1.93	0.000934499	-1.69428	3.4	2.4	-1	0.00581769	3.54	2.71	-0.83	0.00116721	-1.015	NS abi5
Medtr_v1_049456	MEDTR8G039950.1	10-deacetylbaccatin III 10-O-acetyltransferase EC=2.3.1.167 ; Acyltransferase Taxol biosynthesis	AT5G17540.1	3e-44	HXXXD-type acyl-transferase family protein		20	20.1	stress.biotic	4.1	2.79	-1.37	0.000119314	-2.96562	3.58	3.29	-0.28	0.449071	3.67	3.23	-0.44	0.274947	-1.01	NS abi5
Medtr_v1_046217	MEDTR7G101640.1	Cell division cycle protein 48 homolog ; ATP-binding membrane Nucleotide-binding Repeat	AT5G03340.1	0	ATPase, AAA-type, CDC48 protein	Mtr.12348.1.S1_at	31	31.2	cell.division	5.32	4.18	-1.2	8.90682e-05	-1.17469	5.02	4.3	-0.71	0.0076226	4.31	4.64	0.33	0.323853	-1.01	NS abi5
Medtr_v1_003385	AC235749_29.1						NA			4.92	3.5	-1.48	0.00113002	-1.39937	4.37	3.62	-0.75	0.0102473	4.31	4.12	-0.19	0.619487	-1.01	NS abi5
Medtr_v1_074904	MT3.5.1S023778	Momilactone A synthase EC=1.1.1.295 ; NAD NADP Oxidoreductase	AT3G51680.1	3e-42	NAD(P)-binding Rossmann-fold superfamily protein	Mtr.43284.1.S1_at	26	26.22	misc.short chain dehydrogenase/reductase (SDR)	0.75	-0.56	-1.38	0.000103702	-5.3603	0.16	-0.24	-0.39	0.0462808	0.16	-0.19	-0.35	0.199541	-1.01	NS abi5
Medtr_v1_078494	MT3.5.1S032608	E3 ubiquitin-protein ligase ATL4 EC=6.3.2.- ; Membrane Metal-binding Transmembrane helix Ubl conjugation pathway Zinc Zinc-finger	AT3G60220.1	2e-06	ATL4,TL4; TOXICOS EN LEVADURA 4		27	27.3.99	RNA.regulation of transcription.unclassified	6.16	4.86	-1.36	8.95323e-05	-1.00715	5.66	5.02	-0.63	0.0048611	5.69	5.61	-0.08	0.832121	-1.005	NS abi5
Medtr_v1_043952	MEDTR7G068220.1		AT2G40070.1	1e-105	BEST Arabidopsis thaliana protein match is: proline-rich family protein (TAIR:AT3G09000.1); Has 35333 Blast h	Mtr.44073.1.S1_at	35	35.2	not assigned.unknown	2.19	0.45	-1.8	0.00020453	-2.74754	1.79	1.15	-0.63	0.00436372	1.91	0.94	-0.96	0.00111277	-1.005	NS abi5
Medtr_v1_010398	MEDTR2G027870.1	Uncharacterized protein yqkD ; Membrane Transmembrane helix	AT4G17150.1	1e-155	alpha/beta-Hydrolases superfamily protein		35	35.2	not assigned.unknown	1.08	-0.34	-1.48	7.921e-05	-2.85856	0.97	0.26	-0.71	0.00179188	0.45	0.19	-0.25	0.436756	-1	NS abi5
Medtr_v1_030368	MEDTR5G016270.1	Metal transporter Nramp3 ; Ion Iron Membrane Transmembrane helix	AT2G23150.1	0	NRAMP3,ATNRAMP3; natural resistance-associated macrophage protein 3	Mtr.40062.1.S1_at	34	34.12	transport.metal	5.01	3.65	-1.42	0.000283329	-1.03968	5	4.28	-0.71	0.00227585	4.7	4.56	-0.14	0.59849	-0.995	NS abi5
Medtr_v1_042115	MEDTR7G012860.1	Cytochrome P450 83B1 EC=1.14.-.- ; Heme Iron Membrane Metal-binding Monooxygenase Oxidoreductase Transmembrane helix	AT4G31500.1	2e-81	CYP83B1,SUR2,RNT1,RED1,ATR4; cytochrome P450, family 83, subfamily B, polypeptide 1	Mtr.2466.1.S1_x_at	26	26.1	misc.cytochrome P450	2.34	1.01	-1.39	6.46164e-05	-1.83681	1.81	1.64	-0.16	0.458267	2.41	1.78	-0.63	0.0061761	-0.995	NS abi5
Medtr_v1_051694	MEDTR8G093100.1	Protein TONSOKU ; Chromatin regulator Coiled Leucine-rich repeat Nucleus TPR	AT3G18730.1	0	TSK,MGO3,BRU1; tetratricopeptide repeat (TPR)-containing protein		35	35.1.5	not assigned.no ontology.pentatricopeptide (PPR) repeat-containing protein	1.07	0.08	-1.05	0.000308948	-1.7687	1.15	0.81	-0.34	0.0987715	0.57	0.77	0.21	0.557648	-0.985	NS abi5
Medtr_v1_012514	MEDTR2G081820.1	Transcription factor bHLH123 ; DNA-binding Nucleus regulation	AT3G20640.1	8e-65	basic helix-loop-helix (bHLH) DNA-binding superfamily protein	Mtr.9990.1.S1_at	17	17.5.3	hormone metabolism.ethylene.induced-regulated-responsive-activated	1.92	0.79	-1.19	0.00357032	-2.10854	1.42	1.26	-0.16	0.254485	1.66	1.41	-0.25	0.346329	-0.985	NS abi5
Medtr_v1_025091	MEDTR4G076100.1	Uncharacterized aminotransferase y4uB EC=2.6.1.- ; Plasmid Pyridoxal phosphate	AT3G22200.1	0	POP2,GABA-T,HER1; Pyridoxal phosphate (PLP)-dependent transferases superfamily protein	Mtr.41790.1.S1_at	13	13.1.1.1	amino acid metabolism.synthesis.central amino acid metabolism.GABA	4.74	3.08	-1.73	3.34718e-05	-2.79314	4.11	3.29	-0.81	0.00531013	4.42	3.72	-0.69	0.00964724	-0.98	NS abi5
Medtr_v1_012475	MEDTR2G081300.1	Calcium-binding protein KIC ; Metal-binding	AT5G54490.1	1e-26	PBP1; pinoid-binding protein 1	Mtr.14435.1.S1_at	30	30.3	signalling.calcium	0.15	-0.81	-1.02	0.000985394	-1.28337	-0.69	-0.62	0.08	0.553623	-0.42	-0.59	-0.17	0.472097	-0.975	NS abi5
Medtr_v1_002732	AC233685_93.1	Endo-1,3(4)-beta-glucanase 2 EC=3.2.1.6 ; Cytoplasm Glycosidase Hydrolase	AT5G15870.1	0	glycosyl hydrolase family 81 protein		20	20.1	stress.biotic	1.8	0.34	-1.52	5.29331e-05	-3.58696	1.53	0.76	-0.76	0.00444095	1.66	1.33	-0.33	0.271874	-0.975	NS abi5
Medtr_v1_003956	MEDTR1G007510.1	Helicase POLQ-like EC=3.6.4.12 ; Alternative splicing ATP-binding Coiled Hydrolase Nucleotide-binding Polymorphism	AT4G32700.2	0	helicases;ATP-dependent helicases;nucleic acid binding;ATP binding;DNA-directed DNA polymerases;DNA binding		28	28.1	DNA.synthesis/chromatin structure	1.31	-0.03	-1.4	0.000953837	-1.65133	1.31	0.35	-0.95	0.0112612	0.55	0.64	0.09	0.808785	-0.97	NS abi5
Medtr_v1_018975	MEDTR3G091800.1	KH domain-containing protein At4g18375 ; Alternative splicing Nucleus Repeat RNA-binding	AT5G53060.1	0	RNA-binding KH domain-containing protein	Mtr.34607.1.S1_at	35	35.1	not assigned.no ontology	4.12	3.15	-1.03	0.00984389	-1.01401	3.83	3.43	-0.39	0.181263	3.48	3.75	0.27	0.335062	-0.97	NS abi5
Medtr_v1_029942	MEDTR5G011250.1	Leucoanthocyanidin dioxygenase EC=1.14.11.19 ; Flavonoid biosynthesis Iron Metal-binding Oxidoreductase Vitamin	AT4G22880.2	1e-162	LDOX,TDS4,TT18,ANS; leucoanthocyanidin dioxygenase	Mtr.28774.1.S1_at	16	16.8.1	secondary metabolism.flavonoids.anthocyanins	3.84	2.45	-1.45	0.000607238	-1.06803	2.76	2.13	-0.62	0.0602752	2.65	2.29	-0.35	0.153386	-0.965	NS abi5
Medtr_v1_011727	MEDTR2G060070.1	Myosin heavy chain kinase C EC=2.7.11.7 ; ATP-binding Cytoplasm Membrane Nucleotide-binding Phosphoprotein Repeat Serine/threonine-protein Tr	AT3G51930.1	1e-143	Transducin/WD40 repeat-like superfamily protein	Mtr.26962.1.S1_at	31	31.1	cell.organisation	3.69	2.09	-1.66	0.00358429	-2.68587	3.25	2.45	-0.79	0.00498315	3.49	2.89	-0.6	0.0291877	-0.965	NS abi5
Medtr_v1_076310	MT3.5.1S030409	Probable calcium-binding protein CML16 ; Repeat	AT3G25600.1	4e-68	Calcium-binding EF-hand family protein		30	30.3	signalling.calcium	0.69	-0.59	-1.34	0.00183698	-2.81735	0.14	-0.41	-0.54	0.0210482	-0.37	-0.6	-0.22	0.147861	-0.96	NS abi5
Medtr_v1_015376	MEDTR3G014280.1	Uncharacterized protein At4g22160 ; Alternative splicing Coiled	AT3G54390.1	1e-82	sequence-specific DNA binding transcription factors	Mtr.50932.1.S1_at	27	27.3.30	RNA.regulation of transcription.Trihelix, Triple-Helix transcription factor family	0.68	-0.59	-1.33	0.000304706	-1.84209	-0.25	-0.68	-0.43	0.0326781	0.04	-0.28	-0.31	0.0940047	-0.96	NS abi5
Medtr_v1_045096	MEDTR7G083900.1	Transcription factor ICE1 ; Activator Alternative splicing Coiled Developmental protein DNA-binding Isopeptide bond Nucleus Stress response	AT3G26744.4	3e-95	ICE1,ATICE1,SCRM; basic helix-loop-helix (bHLH) DNA-binding superfamily protein	Mtr.652.1.S1_at	27	27.3.6	RNA.regulation of transcription.bHLH,Basic Helix-Loop-Helix family	3.48	1.71	-1.83	3.86032e-05	-1.2328	2.98	2	-0.97	0.00182784	3.16	2.39	-0.77	0.0251347	-0.96	NS abi5
Medtr_v1_085805	MT3.5.1S050260	ABC transporter C family member 10 EC=3.6.3.44 ; ATP-binding Hydrolase Membrane Nucleotide-binding Repeat Transmembrane helix	AT3G59140.1	0	ATMRP14,MRP14,ABCC10; multidrug resistance-associated protein 14		34	34.16	transport.ABC transporters and multidrug resistance systems	0.79	-0.16	-1.01	0.000641858	-1.21691	0.62	0.34	-0.27	0.189679	0.72	0.89	0.17	0.622973	-0.96	NS abi5
Medtr_v1_010557	MEDTR2G030310.1	Probable receptor-like protein kinase At1g30570 EC=2.7.11.- ; ATP-binding Cell membrane Glycoprotein Nucleotide-binding Serine/threonine-protein Sign	AT1G30570.1	0	HERK2; hercules receptor kinase 2		30	30.2.16	signalling.receptor kinases.Catharanthus roseus-like RLK1	5.27	4.02	-1.31	0.000681579	-1.68167	5.23	4.55	-0.67	0.00446677	4.96	4.93	-0.03	0.902143	-0.96	NS abi5
Medtr_v1_024326	MEDTR4G060990.1	3-hydroxyacyl-CoA dehydratase 2 EC=4.2.1.- ; Acetylation Endoplasmic reticulum Fatty acid biosynthesis Glycoprotein Lipid Lyase Membrane Transmembrane helix	AT5G59770.1	1e-66	Protein-tyrosine phosphatase-like, PTPLA	Mtr.39517.1.S1_at	29	29.4	protein.postranslational modification	0.45	-0.93	-1.44	7.38978e-05	-3.17074	0.16	-0.34	-0.49	0.0116817	0.27	-0.21	-0.47	0.148872	-0.96	NS abi5
Medtr_v1_046484	MEDTR7G109130.1	Kinesin-4 ; ATP-binding Coiled Cytoplasm Cytoskeleton Microtubule Motor protein Nucleotide-binding	AT2G47500.1	0	P-loop nucleoside triphosphate hydrolases superfamily protein with CH (Calponin Homology) domain		31	31.1	cell.organisation	0.56	-0.7	-1.33	0.00119415	-1.62087	0.04	-0.55	-0.58	0.0606565	0.01	-0.18	-0.18	0.208021	-0.95	NS abi5
Medtr_v1_042082	MEDTR7G012360.1						NA			0.91	-0.17	-1.14	0.000104601	-1.46353	0.81	0.57	-0.23	0.491577	0.65	0.49	-0.15	0.319711	-0.95	NS abi5
Medtr_v1_043613	MEDTR7G058560.1	Putative receptor protein kinase ZmPK1 EC=2.7.11.1 ; ATP-binding Disulfide bond EGF-like domain Glycoprotein Membrane Nucleotide-binding Serine/	AT2G19130.1	1e-72	S-locus lectin protein kinase family protein		26	26.16	misc.myrosinases-lectin-jacalin	1.32	0.02	-1.37	0.00103091	-2.6757	0.42	0.02	-0.4	0.221152	0.65	0.19	-0.46	0.0182506	-0.94	NS abi5
Medtr_v1_081282	MT3.5.1S040690	Calcium-transporting ATPase 9, plasma membrane-type EC=3.6.3.8 ; ATP-binding Calmodulin-binding Hydrolase Ion Magnesium Metal-binding Nucleotide-bindin	AT3G21180.1	0	ACA9,ATACA9; autoinhibited Ca(2+)-ATPase 9	Mtr.8275.1.S1_at	30	30.3	signalling.calcium	2.33	1.27	-1.12	0.000114222	-1.43761	2.02	1.28	-0.73	0.0961146	1.34	1.7	0.36	0.319403	-0.935	NS abi5
Medtr_v1_020390	MEDTR3G114030.1	Thaumatin-like protein 1 ; Disulfide bond Plant defense Secreted Signal	AT1G75800.1	1e-105	Pathogenesis-related thaumatin superfamily protein	Mtr.33394.1.S1_at	20	20.1	stress.biotic	5.18	4.18	-1.06	0.000222344	-2.86059	4.52	4.18	-0.33	0.239905	4.63	4.7	0.07	0.806651	-0.93	NS abi5
Medtr_v1_031063	MEDTR5G024350.1	Glutamate receptor 3.6 ; Glycoprotein Ion transport Ionic channel Ligand-gated Membrane Signal Transmembrane helix	AT3G51480.1	0	ATGLR3.6,GLR3.6; glutamate receptor 3.6	Mtr.25331.1.S1_at	30	30.1	signalling.in sugar and nutrient physiology	1.74	0.09	-1.72	4.46949e-05	-2.47329	1.61	0.62	-0.98	0.000660009	1.73	1.13	-0.6	0.0707034	-0.93	NS abi5
Medtr_v1_043507	MEDTR7G053050.1	Putative receptor protein kinase ZmPK1 EC=2.7.11.1 ; ATP-binding Disulfide bond EGF-like domain Glycoprotein Membrane Nucleotide-binding Serine/	AT4G00340.1	7e-87	RLK4; receptor-like protein kinase 4	Mtr.23443.1.S1_at	26	26.16	misc.myrosinases-lectin-jacalin	0.85	-0.15	-1.06	0.0038256	-2.73277	-0.11	-0.31	-0.19	0.457899	0.11	0.03	-0.08	0.604151	-0.925	NS abi5
Medtr_v1_002691	AC233685_46.1	Putative endo-1,3(4)-beta-glucanase 2 EC=3.2.1.6 ; Glycosidase Hydrolase Membrane Transmembrane helix	AT5G15870.1	2e-90	glycosyl hydrolase family 81 protein		20	20.1	stress.biotic	2.21	0.67	-1.6	2.88951e-05	-1.39984	1.85	1.12	-0.72	0.00244292	2.19	1.55	-0.64	0.00661448	-0.92	NS abi5
Medtr_v1_011104	MEDTR2G038240.1		AT4G11990.1	6e-09	Cell cycle regulated microtubule associated protein	Mtr.20666.1.S1_at	35	35.2	not assigned.unknown	0.19	-0.88	-1.13	0.000832889	-1.07358	-0.34	-0.69	-0.35	0.0990146	-0.41	-0.49	-0.07	0.666554	-0.92	NS abi5
Medtr_v1_051256	MEDTR8G086300.1	Protein SCAR1 ; Actin-binding Alternative splicing Cytoplasm Cytoskeleton	AT2G34150.2	5e-95	WAVE1; SCAR family protein	Mtr.19718.1.S1_s_at	35	35.2	not assigned.unknown	2.4	1.33	-1.13	0.000468609	-2.63015	2.24	1.99	-0.24	0.127256	1.98	1.79	-0.18	0.550562	-0.92	NS abi5
Medtr_v1_073299	MT3.5.1S022167	UPF0481 protein At3g47200 ; Cell membrane Transmembrane helix	AT4G31980.1	5e-70	unknown protein; CONTAINS InterPro DOMAIN/s: Protein of unknown function DUF247, plant (InterPro:IPR004158),	Mtr.35272.1.S1_at	17	17.5.2	hormone metabolism.ethylene.signal transduction	2.97	1.58	-1.46	0.00057301	-3.02553	2.42	1.75	-0.67	0.0308529	2.75	2.34	-0.41	0.082071	-0.92	NS abi5
Medtr_v1_028025	MEDTR4G131940.1	Abnormal spindle-like microcephaly-associated protein homolog ; Calmodulin-binding Cell cycle division Coiled Cytoplasm Mitosis Nucleus Phosphoprotei	AT4G21820.1	0	binding;calmodulin binding	Mtr.34481.1.S1_at	30	30.3	signalling.calcium	2	0.42	-1.64	1.90867e-05	-3.9786	1.61	0.64	-0.97	0.0144416	1.27	0.78	-0.49	0.173286	-0.91	NS abi5
Medtr_v1_087328	MT3.5.1S051789	Kinesin-like protein KIF15 ; Acetylation ATP-binding Coiled Cytoplasm Cytoskeleton Microtubule Motor Nucleotide-binding	AT3G23670.2	0	PAKRP1L,KINESIN-12B; phragmoplast-associated kinesin-related protein, putative	Mtr.35118.1.S1_at	31	31.1	cell.organisation	1.28	-0.05	-1.4	0.000219978	-2.49861	0.72	-0.02	-0.74	0.0114869	0.63	0.38	-0.25	0.127765	-0.905	NS abi5
Medtr_v1_004542	MEDTR1G018040.1	Tetratricopeptide repeat protein 7A ; Phosphoprotein TPR	AT1G27460.1	1e-107	NPGR1; no pollen germination related 1	Mtr.49427.1.S1_at	30	30.3	signalling.calcium	2.15	0.8	-1.42	0.000930481	-3.169	1.87	1.23	-0.63	0.00448942	1.86	1.46	-0.4	0.0440389	-0.905	NS abi5
Medtr_v1_078510	MT3.5.1S032625	Transcription factor bHLH137 ; DNA-binding Nucleus regulation	AT5G50915.2	2e-51	basic helix-loop-helix (bHLH) DNA-binding superfamily protein	Mtr.41283.1.S1_at	27	27.3.6	RNA.regulation of transcription.bHLH,Basic Helix-Loop-Helix family	0.28	-1	-1.34	0.00182551	-1.21515	-0.61	-0.62	0	0.984603	0.44	-0.44	-0.88	0.0152691	-0.9	NS abi5
Medtr_v1_001953	AC233572_23.1	Endo-1,3(4)-beta-glucanase 2 EC=3.2.1.6 ; Cytoplasm Glycosidase Hydrolase	AT5G15870.1	0	glycosyl hydrolase family 81 protein	Mtr.1828.1.S1_at	20	20.1	stress.biotic	1.17	-0.04	-1.27	0.000220693	-3.39507	1.29	0.64	-0.65	0.0194656	1.18	1.08	-0.09	0.757637	-0.9	NS abi5
Medtr_v1_049615	MEDTR8G042090.1	Putative UPF0481 protein At3g02645 ; Glycoprotein Membrane Transmembrane helix	AT3G50130.1	2e-09	Plant protein of unknown function (DUF247)		35	35.2	not assigned.unknown	0.53	-0.88	-1.47	0.000930214	-2.26171	0.23	-0.41	-0.63	0.0346641	0.36	-0.17	-0.52	0.0115199	-0.895	NS abi5
Medtr_v1_006797	MEDTR1G087290.1	BRCT domain-containing protein At4g02110 ; Phosphoprotein Repeat	AT4G02110.1	1e-108	transcription coactivators	Mtr.24889.1.S1_at	35	35.1	not assigned.no ontology	3.39	2.3	-1.16	0.00104288	-2.37589	3.56	2.93	-0.62	0.14958	3.1	3.19	0.09	0.856442	-0.895	NS abi5
Medtr_v1_049716	MEDTR8G045070.1	Putative calcium-transporting ATPase 11, plasma membrane-type EC=3.6.3.8 ; ATP-binding Calmodulin-binding Hydrolase Ion Magnesium Metal-binding Nucl	AT3G57330.1	0	ACA11; autoinhibited Ca2+-ATPase 11		30	30.3	signalling.calcium	3.34	2.03	-1.38	0.000147655	-1.12487	3.35	2.65	-0.7	0.00207113	3.03	2.74	-0.28	0.326008	-0.89	NS abi5
Medtr_v1_060826	MT3.5.1CHR2D0878					Mtr.6559.1.S1_at	NA			0.88	-0.42	-1.36	9.57907e-05	-1.70292	0.32	-0.17	-0.48	0.0135316	0.44	-0.04	-0.47	0.0855477	-0.885	NS abi5
Medtr_v1_055591	MIRMED2PCHR3R7001						NA			1.91	0.46	-1.51	0.000216425	-1.52938	1.54	0.69	-0.84	0.00224623	1.17	0.75	-0.42	0.266364	-0.88	NS abi5
Medtr_v1_086754	MT3.5.1S051211	Disease resistance response protein 206 ; Pathogenesis-related Plant defense	AT1G64160.1	6e-48	Disease resistance-responsive (dirigent-like protein) family protein	Mtr.33824.1.S1_at	20	20.1	stress.biotic	0.56	-0.39	-1.01	0.00955093	-5.06467	-0.23	-0.12	0.12	0.590185	0.16	-0.22	-0.38	0.375735	-0.88	NS abi5
Medtr_v1_010518	MEDTR2G029800.1	Peroxidase 15 EC=1.11.1.7 ; Calcium Disulfide bond Glycoprotein Heme Hydrogen peroxide Iron Metal-binding Oxidoreductase Pyrrolidone carboxylic acid	AT2G38380.1	1e-102	Peroxidase superfamily protein	Mtr.10370.1.S1_at	26	26.12	misc.peroxidases	6.03	4.65	-1.44	0.000284768	-2.38336	5.77	5.16	-0.6	0.0135382	5.74	5.22	-0.52	0.016144	-0.88	NS abi5
Medtr_v1_076656	MT3.5.1S030758	Reticuline oxidase-like protein EC=1.21.-.- ; Alternative splicing Cell membrane FAD Flavoprotein Glycoprotein GPI-anchor Lipoprotein Oxidoreductase	AT4G20840.1	0	FAD-binding Berberine family protein		16	16.4.1	secondary metabolism.N misc.alkaloid-like	0.73	-0.63	-1.42	3.50679e-05	-1.88528	0.05	-0.44	-0.49	0.0458808	0.02	-0.57	-0.59	0.0133829	-0.88	NS abi5
Medtr_v1_009039	MEDTR2G006460.1	NA	NA	#N/A	NA	NA	NA	NA	NA	1.61	0.65	-1.02	0.000951083	-1.40607	1.79	1.03	-0.76	0.0459684	1.12	1.56	0.45	0.189222	-0.865	NS abi5
Medtr_v1_098073	MT3.5.1S071750	CLAVATA3/ESR (CLE)-related protein 42 ; Developmental Differentiation Glycoprotein Hydroxylation Secreted Signal	AT2G34925.1	0.001	CLE42; CLAVATA3/ESR-RELATED 42		NA			1.66	0.03	-1.69	1.3609e-05	-4.24245	1.5	0.55	-0.94	0.000912381	1.34	0.63	-0.71	0.0284729	-0.865	NS abi5
Medtr_v1_046520	MEDTR7G109560.1	Histone-lysine N-methyltransferase EZA1 EC=2.1.1.43 ; Nucleus Repressor S-adenosyl-L-methionine Transcription regulation	AT4G02020.1	1e-124	EZA1,SWN,SDG10; SET domain-containing protein	Mtr.2017.1.S1_at	27	27.3.65	RNA.regulation of transcription.Polycomb Group (PcG)	2.12	0.43	-1.75	1.71281e-05	-2.81341	0.9	0.02	-0.88	0.00545851	1.45	0.56	-0.89	0.00161034	-0.865	NS abi5
Medtr_v1_024782	MEDTR4G070800.1		AT5G42905.1	0.008	Polynucleotidyl transferase, ribonuclease H-like superfamily protein	Mtr.52011.1.S1_at	35	35.2	not assigned.unknown	0.9	-0.3	-1.26	6.63673e-05	-1.94957	0.49	-0.2	-0.68	0.0135452	0.13	0	-0.12	0.538886	-0.86	NS abi5
Medtr_v1_051898	MEDTR8G095520.1	Respiratory burst oxidase homolog protein C EC=1.11.1.- EC=1.6.3.- ; Calcium Coiled FAD Membrane Metal-binding NADP Oxidoreductase Peroxida	AT5G51060.1	0	RHD2,ATRBOHC,RBOHC; NADPH/respiratory burst oxidase protein D	Mtr.17607.1.S1_at	20	20.1.1	stress.biotic.respiratory burst	6.05	5.09	-1.02	0.00273226	-5.15923	5.42	5.31	-0.1	0.450147	5.43	5.21	-0.22	0.501279	-0.86	NS abi5
Medtr_v1_023749	MEDTR4G047800.1	Homeobox-leucine zipper protein HDG2 ; Alternative splicing Coiled DNA-binding Nucleus Transcription regulation	AT1G05230.4	0	HDG2; homeodomain GLABROUS 2	Mtr.34211.1.S1_at	27	27.3.22	RNA.regulation of transcription.HB,Homeobox transcription factor family	4.55	3.19	-1.42	0.000261316	-2.17006	4.18	3.58	-0.6	0.0450954	4.16	3.64	-0.52	0.12808	-0.86	NS abi5
Medtr_v1_031474	MEDTR5G029320.1	Homeobox-leucine zipper protein ROC3 ; Coiled DNA-binding Nucleus Transcription regulation	AT5G46880.1	0	HB-7,HDG5; homeobox-7		27	27.3.22	RNA.regulation of transcription.HB,Homeobox transcription factor family	2.02	0.63	-1.45	3.48967e-05	-1.62194	1.99	1.16	-0.82	0.00108909	2.14	1.75	-0.38	0.119869	-0.85	NS abi5
Medtr_v1_039707	MEDTR6G065160.1	Pentatricopeptide repeat-containing protein At4g02750	AT4G02750.1	3e-10	Tetratricopeptide repeat (TPR)-like superfamily protein	Mtr.50609.1.S1_at	35	35.1.5	not assigned.no ontology.pentatricopeptide (PPR) repeat-containing protein	1.4	0.3	-1.17	0.00434875	-2.7204	0.62	0.2	-0.42	0.130943	0.49	0.27	-0.22	0.53593	-0.85	NS abi5
Medtr_v1_018254	MEDTR3G082480.1	NA	NA	#N/A	NA	NA	NA	NA	NA	4.29	2.93	-1.42	8.4187e-05	-3.27802	4.24	3.48	-0.76	0.00534556	4.08	3.69	-0.38	0.220517	-0.85	NS abi5
Medtr_v1_018959	MEDTR3G091620.1	RING-H2 finger protein ATL65 ; Membrane Metal-binding Transmembrane helix Ubl conjugation pathway Zinc Zinc-finger	AT3G18930.2	4e-77	RING/U-box superfamily protein		27	27.3.12	RNA.regulation of transcription.C3H zinc finger family	2.63	1.16	-1.53	9.72797e-05	-2.51509	2.33	1.5	-0.82	0.00642004	2.22	1.65	-0.56	0.126862	-0.84	NS abi5
Medtr_v1_076308	MT3.5.1S030407	Probable L-type lectin-domain containing receptor kinase S.7 EC=2.7.11.1 ; ATP-binding Cell membrane Glycoprotein Nucleotide-binding Serin	AT5G55830.1	0	Concanavalin A-like lectin protein kinase family protein	Mtr.30850.1.S1_at	30	30.2.19	signalling.receptor kinases.legume-lectin	0.44	-0.75	-1.25	0.000476241	-1.11099	-0.11	-0.36	-0.24	0.161067	0.42	-0.17	-0.58	0.00698696	-0.84	NS abi5
Medtr_v1_079405	MT3.5.1S033526	Amino acid permease 3 ; Amino-acid transport Cell membrane Nucleus Symport Transmembrane helix	AT1G77380.1	0	AAP3,ATAAP3; amino acid permease 3		34	34.3	transport.amino acids	2.14	0.38	-1.83	2.7701e-05	-2.47827	2.08	1.02	-1.06	0.0152403	2.17	1.25	-0.92	0.00422076	-0.84	NS abi5
Medtr_v1_031100	MEDTR5G024740.1	Monosaccharide-sensing protein 3 ; Membrane Sugar transport Transmembrane helix	AT3G51490.2	0	TMT3; tonoplast monosaccharide transporter3	Mtr.35717.1.S1_at	34	34.2	transporter.sugars	0.92	-0.47	-1.45	0.000414457	-2.63313	1.42	0.65	-0.76	0.00111588	1.62	1.15	-0.47	0.0955816	-0.835	NS abi5
Medtr_v1_027801	MEDTR4G128800.1	Putative lipase YOR059C EC=3.1.-.- ; Hydrolase Lipid degradation droplet metabolism Membrane Transmembrane helix	AT4G25770.1	1e-131	alpha/beta-Hydrolases superfamily protein	Mtr.16230.1.S1_at	35	35.2	not assigned.unknown	3.96	2.96	-1.06	0.000144141	-2.90434	3.85	3.47	-0.37	0.11448	3.8	3.71	-0.09	0.456474	-0.83	NS abi5
Medtr_v1_038692	MEDTR6G015010.1		AT5G15510.1	1e-119	TPX2 (targeting protein for Xklp2) protein family	Mtr.680.1.S1_at	35	35.2	not assigned.unknown	0.5	-0.67	-1.23	0.000259644	-2.73536	0.1	-0.35	-0.45	0.0406118	0.23	-0.12	-0.35	0.104607	-0.83	NS abi5
Medtr_v1_029452	MEDTR5G005770.1		AT5G19260.1	2e-21	Protein of unknown function (DUF3049)	Mtr.115.1.S1_at	35	35.2	not assigned.unknown	0.53	-0.8	-1.39	0.00018539	-3.09164	-0.23	-0.88	-0.64	0.0156562	-0.23	-0.72	-0.48	0.0143055	-0.83	NS abi5
Medtr_v1_074049	MT3.5.1S022921		AT1G42550.1	0	PMI1; plastid movement impaired1	Mtr.32925.1.S1_at	35	35.2	not assigned.unknown	1.88	0.57	-1.37	0.000442239	-2.09238	2.7	1.6	-1.1	0.0195043	1.76	1.76	0.01	0.987886	-0.825	NS abi5
Medtr_v1_058678	MIRMED2PCHR8R2046						NA			2.85	1.59	-1.32	0.000203511	-1.67617	2.46	1.54	-0.91	0.00538153	2.33	2.24	-0.08	0.641632	-0.825	NS abi5
Medtr_v1_068865	MT3.5.1S012246	Aldehyde dehydrogenase family 3 member H1 EC=1.2.1.3 ; Alternative splicing NAD Oxidoreductase Stress response	AT1G44170.2	2e-18	ALDH3H1,ALDH4; aldehyde dehydrogenase 3H1		5	5.1	fermentation.aldehyde dehydrogenase	0.32	-0.68	-1.07	0.00155482	-3.19883	-0.45	-0.6	-0.14	0.377833	-0.09	-0.44	-0.35	0.0456882	-0.825	NS abi5
Medtr_v1_042897	MEDTR7G031900.1	Uncharacterized membrane protein At3g27390 ; Phosphoprotein Transmembrane helix	AT5G40640.1	0	unknown protein; LOCATED IN: plasma membrane; EXPRESSED IN: 19 plant structures; EXPRESSED DURING: 7 growth s	Mtr.9475.1.S1_at	35	35.2	not assigned.unknown	5.64	4.11	-1.59	1.7378e-05	-1.77491	5.08	4.26	-0.82	0.00178185	5.1	4.38	-0.72	0.00905094	-0.82	NS abi5
Medtr_v1_086171	MT3.5.1S050627	Lipid phosphate phosphatase 1 EC=3.1.3.- ; Alternative splicing Hydrolase Hypersensitive response Membrane Plant defense Transmembrane helix	AT2G01180.1	1e-71	ATPAP1,PAP1,LPP1,ATLPP1; phosphatidic acid phosphatase 1	Mtr.32397.1.S1_s_at	26	26.13	misc.acid and other phosphatases	1.79	0.22	-1.63	7.37643e-05	-2.31708	0.88	0.11	-0.77	0.00721615	1.04	0.18	-0.86	0.0290709	-0.815	NS abi5
Medtr_v1_076928	MT3.5.1S031032		AT4G31540.1	3e-06	ATEXO70G1,EXO70G1; exocyst subunit exo70 family protein G1		27	27.3.99	RNA.regulation of transcription.unclassified	2.43	0.88	-1.62	0.000441941	-1.26846	2.02	0.78	-1.23	0.0104198	1.57	1.17	-0.39	0.264195	-0.81	NS abi5
Medtr_v1_038835	MEDTR6G024000.1		AT4G01020.1	0.16	helicase domain-containing protein / IBR domain-containing protein / zinc finger protein-related	Mtr.28602.1.S1_at	27	27.3.12	RNA.regulation of transcription.C3H zinc finger family	1.2	-0.23	-1.49	0.000541664	-1.77639	0.84	0.23	-0.61	0.00935908	1.13	0.37	-0.75	0.00379594	-0.81	NS abi5
Medtr_v1_084203	MT3.5.1S043632	Protein E6 ; Cell wall Secreted	AT1G03820.1	2e-14	unknown protein; FUNCTIONS IN: molecular_function unknown; INVOLVED IN: biological_process unknown; LOCATED IN: e	Mtr.7337.1.S1_at	35	35.1	not assigned.no ontology	0.23	-0.85	-1.14	0.00145734	-1.76706	0.52	0.22	-0.29	0.39682	0.56	0.19	-0.37	0.49369	-0.81	NS abi5
Medtr_v1_050662	MEDTR8G073730.1	TMV resistance protein N ; Alternative splicing ATP-binding Cytoplasm Hypersensitive response Leucine-rich repeat Nucleotide-binding Plant def	AT5G36930.1	1e-172	Disease resistance protein (TIR-NBS-LRR class) family		20	20.1	stress.biotic	2.35	1.26	-1.15	0.000282228	-1.8151	1.88	1.21	-0.67	0.0324656	2.15	2.13	-0.01	0.969439	-0.81	NS abi5
Medtr_v1_036421	MEDTR5G096890.1	Neutral ceramidase EC=3.5.1.23 ; Alternative splicing Endoplasmic reticulum Glycoprotein Golgi apparatus Hydrolase Secreted Signal	AT1G07380.1	0	Neutral/alkaline non-lysosomal ceramidase	Mtr.38602.1.S1_at	11	11.8.1	lipid metabolism.'exotics' (steroids, squalene etc).sphingolipids	5.1	3.61	-1.55	4.57516e-05	-1.32007	5.14	4.23	-0.91	0.00339272	5.04	4.45	-0.58	0.0271332	-0.805	NS abi5
Medtr_v1_045755	MEDTR7G092370.1	Serine/threonine-protein kinase Nek6 EC=2.7.11.1 ; ATP-binding Nucleotide-binding Transferase	AT3G20860.1	1e-109	ATNEK5,NEK5; NIMA-related kinase 5	Mtr.49164.1.S1_at	29	29.4	protein.postranslational modification	1.46	-0.04	-1.56	0.000116046	-1.59921	0.92	0.18	-0.74	0.00135904	1.05	0.27	-0.78	0.00352012	-0.8	NS abi5
Medtr_v1_030585	MEDTR5G018820.1	Transcription factor SOX-5 ; Activator Alternative splicing Coiled DNA-binding Nucleus Phosphoprotein regulation	AT5G66600.3	1e-177	Protein of unknown function, DUF547	Mtr.25122.1.S1_at	35	35.2	not assigned.unknown	2.37	1.24	-1.19	0.000235759	-1.53656	2.17	1.42	-0.74	0.00308679	2.08	2.04	-0.04	0.808332	-0.8	NS abi5
Medtr_v1_019014	MEDTR3G092200.1		AT1G57680.2	6e-25	FUNCTIONS IN: molecular_function unknown; INVOLVED IN: biological_process unknown; LOCATED IN: endomembrane s	Mtr.2497.1.S1_at	35	35.2	not assigned.unknown	1.15	-0.16	-1.38	0.0016224	-1.73881	0.52	0.07	-0.45	0.0147081	1.03	0.32	-0.71	0.0033189	-0.8	NS abi5
Medtr_v1_010429	MEDTR2G028220.1		AT2G44190.1	3e-54	EDE1,QWRF5; Family of unknown function (DUF566)	Mtr.7855.1.S1_at	35	35.2	not assigned.unknown	1.97	0.7	-1.34	0.000110229	-3.02801	1.49	0.99	-0.49	0.0233794	1.68	1.08	-0.6	0.0157775	-0.795	NS abi5
Medtr_v1_095778	MT3.5.1S06D0016						NA			1.9	0.73	-1.23	0.00015156	-3.98896	1.42	0.98	-0.43	0.0486594	1.92	1.48	-0.44	0.0473206	-0.795	NS abi5
Medtr_v1_031154	MEDTR5G025370.1	Auxin-induced protein 5NG4 ; Glycoprotein Membrane Transmembrane helix	AT4G19185.1	1e-125	nodulin MtN21 /EamA-like transporter family protein	Mtr.35530.1.S1_at	35	35.1	not assigned.no ontology	1.68	0.3	-1.45	7.64764e-05	-2.8875	1.69	1.16	-0.52	0.0257465	1.92	1.12	-0.79	0.0164455	-0.795	NS abi5
Medtr_v1_040817	MEDTR6G091900.1	Shikimate dehydrogenase EC=1.1.1.25 ; Amino-acid biosynthesis Aromatic NADP Oxidoreductase	AT5G11780.1	9e-33	unknown protein; Has 37 Blast hits to 37 proteins in 12 species: Archae - 0; Bacteria - 0; Metazoa - 0; Fungi -	Mtr.20247.1.S1_s_at	35	35.2	not assigned.unknown	3.85	2.58	-1.33	0.000221645	-1.16921	3.53	2.76	-0.76	0.00153107	3.65	3.33	-0.32	0.243636	-0.79	NS abi5
[truncated: 2,293 more rows]
