# Supplementary material for: An emerging picture of the seed desiccome: confirmed regulators and newcomers identified using transcriptome comparison
Source: Front Plant Sci. 2013 Dec 11;4:497. doi: 10.3389/fpls.2013.00497 (PMC3859232; doi:10.3389/fpls.2013.00497)
Supplement: Table S1 — List of transcripts that are differentially expressed in relation to desiccation tolerance (DT-UP and DT-DOWN) list (Figure 1). [file DataSheet1.ZIP › 69794_Leprince_Data_Sheet_3.XLSX]

## Sheet: Feuil1
Supplemental table S3
Identification of probes corresponding to genes with transcript levels that are affected by the absence of MtABI3 compared to wild type seeds during seed maturation at 32 DAP (Mtabi3 32 DAP), or that show increased or decreased transcript levels in hairy roots ectopically expressing MtABI3 compared to roots with an empty plasmid.
Probes were considered differentially expressed when p<0.001 and M>1
											DT list UP or DOWN					Overexpression of MtABI3 in hairy root system					abi3 mutant at 32 DAP UP or DOWN compared to wild type
probe_id	seq	Description.BH.SP	BestHit.TAIR10	e-value	Description.BH.TAIR10	Affy.probeset	BIN..global.	BIN..detailed.	Bin.name	32DAP/14DAP	WT control log2 intensity	WT PEG log2 intensity	WT P/C	pvalue	diff RDT	GUS control	35S ::MtABI3	MtABI3/GUS control	pvalue	diff ABI3	WT 32 DAP	Mtabi3 32 DAP	abi3/WT 32DAP	pvalue	diff 32 DAP	class
Medtr_v1_003183	AC235669_6_1	Protein still life, isoforms C/SIF type 2 ; Alternative splicing Cell junction Developmental Guanine-nucleotide releasing factor Repeat Syna	AT1G07985.1	5e-12	Expressed protein		35	35.2	not assigned.unknown	3.71209	2.02	6.33	4.25	2.625e-07	U	0.89	4.69	3.81	7.04041e-05	U	7.83	5.41	-2.41	2.109e-07	D	UUD
Medtr_v1_002022	AC233577_2_1	Common plant regulatory factor 1 ; DNA-binding Nucleus Transcription regulation	AT2G46270.1	2e-52	GBF3; G-box binding factor 3		27	27.3.35	RNA.regulation of transcription.bZIP transcription factor family	1.79948	2.41	6.35	3.88	4.092e-07	U	3.34	3.29	-0.04	0.889894	N	6.26	5.57	-0.68	0.0139309	N	UNN
Medtr_v1_002457	AC233669_8_1	6-phosphofructokinase 2 EC=2.7.1.11 ; ATP-binding Cytoplasm Glycolysis Nucleotide-binding Transferase	AT5G47810.1	0	PFK2; phosphofructokinase 2	Mtr.38008.1.S1_at	4	4.4	glycolysis.PPFK	1.55157	2.77	6.17	3.33	6.5493e-06	U	3.58	4.26	0.69	0.0833906	N	7.2	6.1	-1.09	5.32333e-05	D	UND
Medtr_v1_000858	AC225458_70_1	Vicilin-like antimicrobial peptides 2-2 ; Antibiotic Fungicide Plant defense Secreted Seed storage protein Signal	AT4G36700.1	1e-100	RmlC-like cupins superfamily protein		35	35.1	not assigned.no ontology	3.55579	3.46	6.81	3.29	3.9037e-06	U	2.82	5.66	2.85	0.00425152	U	7.34	7.28	-0.05	0.697847	N	UUN
Medtr_v1_000286	AC146630_1_1	Electron transport complex protein rnfD ; Cell inner membrane Transmembrane helix	AT2G33180.1	6e-38	unknown protein; FUNCTIONS IN: molecular_function unknown; INVOLVED IN: biological_process unknown; LOCATED I	Mtr.8406.1.S1_at	35	35.2	not assigned.unknown	2.71101	-0.25	2.81	3	0.000199239	U	0.86	1.13	0.28	0.144686	N	3.18	2.97	-0.2	0.16484	N	UNN
Medtr_v1_002361	AC233663_13_1	Uncharacterized protein DDB_G0273453/DDB_G0273565 ; Coiled	AT5G60760.1	0	P-loop containing nucleoside triphosphate hydrolases superfamily protein	Mtr.41609.1.S1_at	35	35.2	not assigned.unknown	6.12962	0.46	3.49	2.97	9.9845e-06	U	0.35	0.67	0.32	0.258929	N	5.83	3.76	-2.05	1.13719e-05	D	UND
Medtr_v1_001534	AC231371_8_1	TGACG-sequence-specific DNA-binding protein TGA-2.1 ; Activator Coiled Nucleus Transcription regulation	AT4G18650.1	7e-58	transcription factor-related		27	27.3.67	RNA.regulation of transcription.putative transcription regulator	1.97354	0.4	3.21	2.75	0.00319485	U	0.19	0.4	0.22	0.253356	N	6.89	2.85	-4.03	1.572e-07	D	UND
Medtr_v1_000876	AC225458_89_1	Histone RNA hairpin-binding protein ; Cytoplasm mRNA processing Nucleus Phosphoprotein Ribonucleoprotein RNA-binding	AT2G45480.1	6e-31	AtGRF9,GRF9; growth-regulating factor 9	Mtr.10117.1.S1_at	35	35.2	not assigned.unknown	1.61388	0.24	2.83	2.53	5.47937e-05	U	1.53	1.13	-0.39	0.0713874	N	4.28	4.54	0.27	0.204573	N	UNN
Medtr_v1_003139	AC235665_69_1	Electron transport complex protein rnfC ; 4Fe-4S Cell inner membrane Iron Iron-sulfur Metal-binding Repeat	AT1G27990.1	1e-87	unknown protein; BEST Arabidopsis thaliana protein match is: unknown protein (TAIR:AT5G52420.1); Has 86 Blast h	Mtr.17433.1.S1_at	35	35.2	not assigned.unknown	1.50498	-0.34	2.12	2.4	7.34514e-05	U	-0.1	0.13	0.23	0.291292	N	1.44	0.45	-0.97	0.0012137	N	UNN
Medtr_v1_002229	AC233659_21_1	RING finger protein 141 ; Metal-binding Zinc Zinc-finger	AT3G47160.1	1e-97	RING/U-box superfamily protein	Mtr.41467.1.S1_at	35	35.1	not assigned.no ontology	1.15479	0.07	2.53	2.39	0.000729434	U	1.33	0.87	-0.45	0.0465834	N	4.25	3.21	-1.03	0.00059342	N	UNN
Medtr_v1_002924	AC235487_16_1	ABC transporter F family member 1 ; ATP-binding Cell membrane Nucleotide-binding Repeat Ubl conjugation	AT5G60790.1	0	ATGCN1,GCN1; ABC transporter family protein		34	34.16	transport.ABC transporters and multidrug resistance systems	1.06182	1.7	3.6	1.84	3.37067e-05	U	1.92	2.13	0.22	0.23897	N	4.98	4.59	-0.37	0.0363246	N	UNN
Medtr_v1_001798	AC233140_53_1		AT4G14615.1	2e-24	unknown protein; FUNCTIONS IN: molecular_function unknown; INVOLVED IN: biological_process unknown; LOCATED IN:	Mtr.42993.1.S1_at	35	35.2	not assigned.unknown	1.12836	4.09	5.87	1.72	0.000266185	U	5.13	4.91	-0.22	0.231156	N	6.99	6.57	-0.4	0.0283783	N	UNN
Medtr_v1_001911	AC233571_12_1	Putative F-box protein At1g47790	AT1G47790.1	3e-08	F-box and associated interaction domains-containing protein		29	29.5.11.4.3.2	protein.degradation.ubiquitin.E3.SCF.FBOX	1.61968	-0.04	1.74	1.72	0.000187664	U	0.9	0.67	-0.22	0.232291	N	3.98	2.93	-1.04	0.00114413	D	UND
Medtr_v1_001559	AC232874_1024_1	MADS-box transcription factor 15 ; DNA-binding Nucleus regulation	AT1G22130.1	5e-43	AGL104; AGAMOUS-like 104		27	27.3.24	RNA.regulation of transcription.MADS box transcription factor family	2.47868	-0.3	1.43	1.67	0.0056155	U	0.26	1.05	0.8	0.0249531	N	6.26	4.61	-1.64	9.6929e-06	D	UND
Medtr_v1_003158	AC235668_12_1	GTP-binding protein hflX ; Nucleotide-binding	AT5G57960.1	0	GTP-binding protein, HflX	Mtr.38665.1.S1_at	30	30.5	signalling.G-proteins	1.52939	0.77	2.48	1.65	2.40076e-05	U	2.72	3.01	0.3	0.282156	N	4.64	4.82	0.19	0.234954	N	UNN
Medtr_v1_002408	AC233668_35_1		AT4G14615.1	2e-23	unknown protein; FUNCTIONS IN: molecular_function unknown; INVOLVED IN: biological_process unknown; LOCATED IN:	Mtr.42993.1.S1_at	35	35.2	not assigned.unknown	1.12662	4.31	6	1.63	3.26051e-05	U	4.73	4.49	-0.24	0.246819	N	7.05	6.65	-0.39	0.0325307	N	UNN
Medtr_v1_000787	AC225458_100_1	Cytochrome P450 704C1 EC=1.14.-.- ; Heme Iron Membrane Metal-binding Monooxygenase Oxidoreductase Transmembrane helix	AT2G44890.1	2e-52	CYP704A1; cytochrome P450, family 704, subfamily A, polypeptide 1	Mtr.49924.1.S1_s_at	26	26.1	misc.cytochrome P450	3.72414	1.93	3.25	1.26	0.000163018	U	2.83	2.84	0.01	0.951367	N	5.46	3.11	-2.34	2.767e-07	D	UND
Medtr_v1_002308	AC233662_10_1	Disease resistance protein RGA2 ; ATP-binding Leucine-rich repeat Nucleotide-binding Plant defense	AT1G67210.1	4e-28	Proline-rich spliceosome-associated (PSP) family protein / zinc knuckle (CCHC-type) family protein		27	27.1	RNA.processing	1.08706	3.84	5.06	1.16	0.000103219	U	3.38	2.92	-0.45	0.517393	N	3.36	3.43	0.08	0.712558	N	UNN
Medtr_v1_001565	AC233070_1005_1	Cytochrome P450 704C1 EC=1.14.-.- ; Heme Iron Membrane Metal-binding Monooxygenase Oxidoreductase Transmembrane helix	AT2G44890.1	7e-52	CYP704A1; cytochrome P450, family 704, subfamily A, polypeptide 1		26	26.1	misc.cytochrome P450	4.17388	2.48	3.66	1.11	0.000163727	U	3.09	2.89	-0.2	0.265001	N	5.33	2.9	-2.42	1.929e-07	D	UND
Medtr_v1_003028	AC235662_8_1		AT5G42146.1	0.14	unknown protein; Has 98 Blast hits to 98 proteins in 12 species: Archae - 0; Bacteria - 0; Metazoa - 0; Fungi		NA			5.24906	-0.81	0.35	1.1	0.000293092	U	-0.21	-0.16	0.06	0.741389	N	0.88	0.75	-0.12	0.359454	N	UNN
Medtr_v1_000330	AC146711_8_1	Probable serine/threonine-protein kinase WNK11 EC=2.7.11.1 ; ATP-binding Nucleotide-binding Transferase	AT5G55560.1	6e-25	Protein kinase superfamily protein		29	29.4	protein.postranslational modification	2.4158	1.36	2.5	1.08	0.00316121	U	2.62	2.58	-0.03	0.883207	N	5.78	3.5	-2.27	2.779e-07	D	UND
Medtr_v1_000234	AC146550_1009_1	Prolyl 3-hydroxylase 1 EC=1.14.11.7 ; Coiled Dioxygenase Endoplasmic reticulum Glycoprotein Iron Metal-binding Oxidoreductase Repeat Signal TPR Vit	AT1G68080.3	1e-56	2-oxoglutarate (2OG) and Fe(II)-dependent oxygenase superfamily protein		35	35.2	not assigned.unknown	-1.33148	3.75	2.78	-1.03	0.000264364	D	3.87	3.32	-0.55	0.0263072	N	4.52	4.66	0.15	0.266241	N	DNN
Medtr_v1_002258	AC233660_29_1	Uncharacterized protein ycf45 ; ATP-binding Chloroplast Nucleotide-binding Plastid	AT3G10420.2	1e-173	SPD1; P-loop containing nucleoside triphosphate hydrolases superfamily protein	Mtr.27872.1.S1_at	35	35.1	not assigned.no ontology	-1.0477	2.45	1.47	-1.04	0.000345239	D	1.38	1.36	-0.02	0.914507	N	1.94	2.09	0.16	0.430811	N	DNN
Medtr_v1_001696	AC233109_30_1	ATPase family AAA domain-containing protein 2B ; Alternative splicing ATP-binding Bromodomain Coiled Nucleotide-binding Phosphoprotein Po	AT1G05910.1	0	cell division cycle protein 48-related / CDC48-related		31	31.2	cell.division	-1.65423	2.28	1.28	-1.07	0.000642095	D	1.96	1.3	-0.66	0.128722	N	1.02	1.78	0.78	0.0189572	N	DNN
Medtr_v1_002185	AC233657_38_1	Probable arylformamidase EC=3.5.1.9 ; Alternative splicing Cytoplasm Hydrolase Nucleus Tryptophan catabolism	AT3G02410.1	1e-164	ICME-LIKE2; alpha/beta-Hydrolases superfamily protein		35	35.2	not assigned.unknown	-2.24772	3.67	2.66	-1.07	0.00015709	D	3.52	3.57	0.06	0.716321	N	1.29	2.87	1.59	2.32593e-05	U	DNU
Medtr_v1_000242	AC146550_1017_1	Protein SRG1 ; Iron Metal-binding Oxidoreductase	AT4G25300.1	1e-05	2-oxoglutarate (2OG) and Fe(II)-dependent oxygenase superfamily protein		16	16.8.4	secondary metabolism.flavonoids.flavonols	-2.34794	0.11	-0.91	-1.08	0.00191698	D	1.73	1.06	-0.66	0.0151778	N	1.66	1.56	-0.09	0.529518	N	DNN
Medtr_v1_001878	AC233556_25_1	WD repeat-containing protein 8 ; Cytoplasm Polymorphism	AT5G07590.1	0	Transducin/WD40 repeat-like superfamily protein	Mtr.27940.1.S1_at	27	27.3.99	RNA.regulation of transcription.unclassified	-1.08802	4.17	3.15	-1.08	0.000653802	D	3.08	2.64	-0.43	0.0539996	N	4.19	4.18	0.01	0.94957	N	DNN
Medtr_v1_003222	AC235673_28_1	Probable disease resistance protein At1g12280 ; ATP-binding Coiled Leucine-rich repeat Nucleotide-binding Plant defense	AT1G12280.1	2e-31	LRR and NB-ARC domains-containing disease resistance protein		20	20.1	stress.biotic	-1.88803	1.64	0.6	-1.1	0.00023398	D	0.4	0.31	-0.09	0.584496	N	1.79	1.55	-0.23	0.148655	N	DNN
Medtr_v1_002981	AC235488_25_1	Carbon catabolite repressor protein 4 homolog 2 EC=3.1.13.4 ; Cytoplasm Exonuclease Hydrolase Magnesium Metal-binding Nucleus Repeat RNA-binding	AT3G58580.1	1e-140	DNAse I-like superfamily protein	Mtr.43396.1.S1_at	28	28.1	DNA.synthesis/chromatin structure	-1.57869	4.19	3.15	-1.11	0.000154602	D	2.97	3.63	0.67	0.149979	N	2.7	2.76	0.07	0.78425	N	DNN
Medtr_v1_001948	AC233572_19_1	Putative endo-1,3(4)-beta-glucanase 2 EC=3.2.1.6 ; Glycosidase Hydrolase Membrane Transmembrane helix	AT5G15870.1	0	glycosyl hydrolase family 81 protein	Mtr.41683.1.S1_at	20	20.1	stress.biotic	-3.60584	1.36	0.27	-1.15	0.000382012	D	4.64	3.28	-1.36	0.0561766	N	-0.25	0.26	0.53	0.00762775	N	DNN
Medtr_v1_000392	AC146807_24_1	E3 ubiquitin-protein ligase XBAT33 EC=6.3.2.- ; ANK repeat Metal-binding Ubl conjugation pathway Zinc Zinc-finger	AT5G07270.1	0	XBAT33; XB3 ortholog 3 in Arabidopsis thaliana	Mtr.37541.1.S1_at	31	31.1	cell.organisation	-1.24022	3.57	2.47	-1.16	0.000596963	D	3.65	3.63	-0.02	0.94296	N	2.63	3.2	0.58	0.00262912	N	DNN
Medtr_v1_001995	AC233576_4_1	UPF0544 protein C5orf45 homolog	AT1G71760.1	5e-30	unknown protein; Has 92 Blast hits to 92 proteins in 41 species: Archae - 0; Bacteria - 0; Metazoa - 44; Fung	Mtr.6502.1.S1_at	35	35.2	not assigned.unknown	-2.61057	1.48	0.38	-1.16	0.000151601	D	1.6	1.1	-0.49	0.0380511	N	0.88	1.56	0.69	0.00208473	N	DNN
Medtr_v1_002140	AC233656_18_1	Lipoxygenase 6, choloroplastic EC=1.13.11.12 ; Chloroplast Dioxygenase Fatty acid biosynthesis Iron Lipid Metal-binding Oxidoreductase Oxylipi	AT1G67560.1	0	LOX6; PLAT/LH2 domain-containing lipoxygenase family protein	Mtr.12720.1.S1_at	17	17.7.1	hormone metabolism.jasmonate.synthesis-degradation	-4.57515	1.22	0.12	-1.16	0.000554277	D	1.11	1.45	0.34	0.0914289	N	2.79	5.45	2.67	1.2382e-06	U	DNU
Medtr_v1_002094	AC233655_25_1	Putative receptor-like protein kinase At1g80870 EC=2.7.11.1 ; ATP-binding Cell membrane Nucleotide-binding Serine/threonine-protein Transferase Trans	AT1G80870.1	0	Protein kinase superfamily protein	Mtr.11491.1.S1_at	29	29.4.1.61	protein.postranslational modification.kinase.receptor like cytoplasmatic kinase X	-3.00539	3.06	1.94	-1.18	0.000112723	D	3.55	3.41	-0.14	0.400669	N	2.26	2.86	0.61	0.0084104	N	DNN
Medtr_v1_002679	AC233685_33_1	Endo-1,3(4)-beta-glucanase 2 EC=3.2.1.6 ; Cytoplasm Glycosidase Hydrolase	AT5G15870.1	1e-131	glycosyl hydrolase family 81 protein	Mtr.34783.1.S1_at	20	20.1	stress.biotic	-2.13633	0.58	-0.55	-1.19	0.000744788	D	2.19	1.15	-1.03	0.149564	N	0.4	0.49	0.1	0.428891	N	DNN
Medtr_v1_002459	AC233671_10_1	Protein FAM179B ; Phosphoprotein Repeat	AT5G14790.1	2e-97	ARM repeat superfamily protein	Mtr.44442.1.S1_at	35	35.2	not assigned.unknown	-1.11429	6.2	5.04	-1.22	9.35783e-05	D	4.99	4.87	-0.12	0.71526	N	5.24	5.6	0.37	0.0180217	N	DNN
Medtr_v1_003173	AC235669_12_1	TMV resistance protein N ; Alternative splicing ATP-binding Cytoplasm Hypersensitive response Leucine-rich repeat Nucleotide-binding Plant def	AT5G36930.1	1e-159	Disease resistance protein (TIR-NBS-LRR class) family		20	20.1	stress.biotic	-2.24539	2.04	0.86	-1.24	0.00156521	D	3.14	2.97	-0.16	0.357834	N	1.84	3.71	1.88	0.000213917	U	DNU
Medtr_v1_000623	AC158498_9_1		AT3G20395.1	0.47	RING/U-box superfamily protein		NA			-1.58255	0.28	-0.93	-1.27	0.000731272	D	0.48	0.2	-0.28	0.397468	N	1.15	1.45	0.31	0.0405657	N	DNN
Medtr_v1_001953	AC233572_23_1	Endo-1,3(4)-beta-glucanase 2 EC=3.2.1.6 ; Cytoplasm Glycosidase Hydrolase	AT5G15870.1	0	glycosyl hydrolase family 81 protein	Mtr.1828.1.S1_at	20	20.1	stress.biotic	-3.39507	1.17	-0.04	-1.27	0.000220693	D	3.65	2.09	-1.56	0.0915976	N	0.58	0.82	0.25	0.117282	N	DNN
Medtr_v1_003257	AC235674_10_1	LRR receptor-like serine/threonine-protein kinase GSO1 EC=2.7.11.1 ; ATP-binding Developmental Glycoprotein Leucine-rich repeat Membrane Nucle	AT2G34930.1	1e-102	disease resistance family protein / LRR family protein		20	20.1	stress.biotic	-3.06044	1.12	-0.08	-1.27	0.00278222	D	1.85	1.46	-0.39	0.321069	N	1.72	2.03	0.32	0.0480788	N	DNN
Medtr_v1_001072	AC225518_25_1	Minor histocompatibility antigen H13 EC=3.4.23.- ; Alternative splicing Cell membrane Endoplasmic reticulum Glycoprotein Hydrolase Polymorphis	AT2G03120.1	4e-67	ATSPP,SPP; signal peptide peptidase	Mtr.10843.1.S1_at	29	29.5	protein.degradation	-1.22182	2.05	0.82	-1.29	6.62166e-05	D	2.33	1.23	-1.1	0.340081	N	2.21	2.87	0.68	0.00119634	N	DNN
Medtr_v1_003220	AC235673_26_1	Phosphoenolpyruvate carboxylase EC=4.1.1.31 ; Carbon dioxide fixation Lyase Tricarboxylic acid cycle	AT3G55060.1	0.85	unknown protein; BEST Arabidopsis thaliana protein match is: unknown protein (TAIR:AT2G39300.2); Has 61765 Bl		28	28.1	DNA.synthesis/chromatin structure	-1.86284	0.98	-0.26	-1.31	0.000120007	D	1.77	1.78	0.01	0.960967	N	1.9	1.96	0.08	0.578621	N	DNN
Medtr_v1_001887	AC233556_7_1	Charged multivesicular body protein 5 ; Coiled Endosome Membrane transport	AT3G10640.1	1e-106	VPS60.1; SNF7 family protein	Mtr.8747.1.S1_at	27	27.3.71	RNA.regulation of transcription.SNF7	-1.60638	2.9	1.63	-1.34	0.00020693	D	3.36	3.64	0.28	0.229522	N	1.97	2.76	0.8	0.000324175	N	DNN
Medtr_v1_001409	AC229724_1044_1	Kinesin-3 ; ATP-binding Cell cycle division Coiled Cytoplasm Cytoskeleton Microtubule Mitosis Motor protein Nucleotide-binding	AT5G54670.1	0	ATK3,KATC; kinesin 3		35	35.1	not assigned.no ontology	-2.74623	2.35	1.06	-1.35	0.000122097	D	1.83	1.89	0.07	0.65256	N	1.16	0.76	-0.38	0.0173259	N	DNN
Medtr_v1_003073	AC235664_6_1	RNA-binding protein Nova-2 ; Nucleus Repeat	AT5G04430.2	5e-45	BTR1,BTR1L; binding to TOMV RNA 1L (long form)	Mtr.37622.1.S1_at	27	27.4	RNA.RNA binding	-1.33131	4.05	2.75	-1.37	0.00100073	D	2.68	2.7	0.02	0.945808	N	1.64	1.81	0.18	0.197743	N	DNN
Medtr_v1_002227	AC233659_1_1	Vesicle-fusing ATPase EC=3.6.4.6 ; ATP-binding Cytoplasm ER-Golgi transport Hydrolase Magnesium Metal-binding Nucleotide-binding Protein Repeat	AT4G04910.1	0	NSF; AAA-type ATPase family protein	Mtr.11850.1.S1_at	29	29.5.9	protein.degradation.AAA type	-1.62867	5.09	3.76	-1.39	7.08475e-05	D	3.23	3.29	0.06	0.827575	N	4.12	4.93	0.83	0.00024678	N	DNN
Medtr_v1_000879	AC225458_91_1	Serine/threonine-protein kinase Aurora-3 EC=2.7.11.1 ; ATP-binding Centromere Chromosome Cytoplasm Nucleotide-binding Nucleus Phosphoprotein Tra	AT2G45490.1	1e-125	AtAUR3,AUR3; ataurora3		29	29.4	protein.postranslational modification	-2.27929	2.47	1.12	-1.42	3.08441e-05	D	2.3	1.89	-0.41	0.0762241	N	1.91	2.55	0.65	0.00118982	N	DNN
Medtr_v1_002778	AC233842_6_1	F-box/FBD/LRR-repeat protein At1g13570 ; Leucine-rich	AT1G13570.1	1e-109	F-box/RNI-like superfamily protein	Mtr.4070.1.S1_at	29	29.5.11.4.3.2	protein.degradation.ubiquitin.E3.SCF.FBOX	-1.17078	4.94	3.57	-1.43	0.00011207	D	2.53	2.1	-0.42	0.0599238	N	3.61	3.45	-0.15	0.439011	N	DNN
Medtr_v1_001951	AC233572_21_1	Endo-1,3(4)-beta-glucanase 1 EC=3.2.1.6 ; Cell cycle division Glycoprotein Glycosidase Hydrolase Membrane Signal	AT5G15870.1	0	glycosyl hydrolase family 81 protein	Mtr.34783.1.S1_at	20	20.1	stress.biotic	-1.44529	0.65	-0.73	-1.44	0.000274266	D	0.76	0.45	-0.3	0.142535	N	-0.3	-0.19	0.12	0.444026	N	DNN
Medtr_v1_003084	AC235665_16_1	Vacuolar protein sorting-associated protein 20 homolog 2 ; Coiled Endosome Lipoprotein Membrane Myristate transport	AT4G14750.1	5e-66	IQD19; IQ-domain 19	Mtr.31830.1.S1_at	30	30.3	signalling.calcium	-1.01795	5.57	4.19	-1.44	0.000344205	D	3.97	2.75	-1.21	0.00321274	D	2.13	2.64	0.52	0.0457532	N	DDN
Medtr_v1_001036	AC225517_17_1	Galactosylgalactosylxylosylprotein 3-beta-glucuronosyltransferase 3 EC=2.4.1.135 ; Disulfide bond Glycoprotein Golgi apparatus Manganese Membra	AT1G27600.2	1e-91	IRX9-L,I9H; Nucleotide-diphospho-sugar transferases superfamily protein	Mtr.11796.1.S1_at	29	29.7	protein.glycosylation	-1.70177	4.52	3.13	-1.46	7.64429e-05	D	3.09	2.69	-0.4	0.315717	N	1.81	3.67	1.88	2.971e-06	U	DNU
Medtr_v1_001563	AC232874_1028_1	Putative cyclin-A3-1 ; Cell cycle division	AT5G43080.1	1e-105	CYCA3;1; Cyclin A3;1	Mtr.27379.1.S1_at	31	31.3	cell.cycle	-1.93389	4.9	3.44	-1.52	0.00021587	D	3.93	3.98	0.06	0.920054	N	4.61	4.94	0.34	0.0329354	N	DNN
Medtr_v1_002732	AC233685_93_1	Endo-1,3(4)-beta-glucanase 2 EC=3.2.1.6 ; Cytoplasm Glycosidase Hydrolase	AT5G15870.1	0	glycosyl hydrolase family 81 protein		20	20.1	stress.biotic	-3.58696	1.8	0.34	-1.52	5.29331e-05	D	3.46	1.96	-1.5	0.0371197	N	0.15	0.43	0.29	0.0517376	N	DNN
Medtr_v1_003146	AC235667_14_1	Phospholipid-transporting ATPase 1 EC=3.6.3.1 ; ATP-binding Hydrolase Magnesium Membrane Metal-binding Nucleotide-binding Phosphoprotein Transme	AT5G04930.1	0	ALA1; aminophospholipid ATPase 1		35	35.1	not assigned.no ontology	-1.18414	5.82	4.35	-1.53	2.15407e-05	D	4.68	5.28	0.61	0.114683	N	3.97	4.44	0.48	0.00590604	N	DNN
Medtr_v1_000593	AC157372_3_1	BTB/POZ domain-containing protein At1g30440 ; Coiled Phosphoprotein	AT5G66560.1	0	Phototropic-responsive NPH3 family protein	Mtr.13676.1.S1_at	27	27.3.99	RNA.regulation of transcription.unclassified	-2.71234	3.29	1.78	-1.57	0.000144948	D	2.78	2.09	-0.68	0.0157899	N	1.97	2.41	0.45	0.0461876	N	DNN
Medtr_v1_002289	AC233660_9_1	Dihydrolipoyllysine-residue acetyltransferase component of pyruvate dehydrogenase complex EC=2.3.1.12 ; Acyltransferase Glycolysis	AT3G25860.1	7e-94	LTA2,PLE2; 2-oxoacid dehydrogenases acyltransferase family protein	Mtr.3503.1.S1_at	11	11.1.31	lipid metabolism.FA synthesis and FA elongation.pyruvate DH	-2.23934	6.65	5.14	-1.57	4.01081e-05	D	5.57	5.36	-0.2	0.405369	N	3.84	5.24	1.41	0.000193127	U	DNU
Medtr_v1_002691	AC233685_46_1	Putative endo-1,3(4)-beta-glucanase 2 EC=3.2.1.6 ; Glycosidase Hydrolase Membrane Transmembrane helix	AT5G15870.1	2e-90	glycosyl hydrolase family 81 protein		20	20.1	stress.biotic	-1.39984	2.21	0.67	-1.6	2.88951e-05	D	2.41	2.12	-0.29	0.562893	N	1.65	2.61	0.97	9.71805e-05	N	DNN
Medtr_v1_002982	AC235488_26_1	Rho GTPase-activating protein gacA ; Cytoplasm activation	AT4G03100.1	1e-129	Rho GTPase activating protein with PAK-box/P21-Rho-binding domain	Mtr.39712.1.S1_at	30	30.5	signalling.G-proteins	-5.51794	0.89	-0.64	-1.6	3.5044e-05	D	1.78	1.62	-0.15	0.485717	N	1.13	1.75	0.63	0.0220107	N	DNN
Medtr_v1_003137	AC235665_67_1	Neutral alpha-glucosidase AB EC=3.2.1.84 ; Endoplasmic reticulum Glycoprotein Glycosidase Golgi apparatus Hydrolase Signal	AT5G63840.1	0	RSW3,PSL5; Glycosyl hydrolases family 31 protein	Mtr.40923.1.S1_at	2	2.2.2.1	major CHO metabolism.degradation.starch.starch cleavage	-1.00275	5.74	4.19	-1.61	0.000235533	D	4.64	4.14	-0.49	0.123896	N	4.43	4.78	0.36	0.151895	N	DNN
Medtr_v1_003325	AC235678_10_1	Isocitrate dehydrogenase kinase/phosphatase EC=2.7.11.5 EC=3.1.3.- ; ATP-binding Cytoplasm Glyoxylate bypass Hydrolase NADP Nucleotide-binding Protein Transferase	AT4G39350.1	0.64	CESA2,ATH-A,ATCESA2; cellulose synthase A2	Mtr.27650.1.S1_at	10	10.2	cell wall.cellulose synthesis	-4.02951	3.04	1.47	-1.63	7.05698e-05	D	3.65	3.88	0.24	0.53722	N	1.67	2.64	0.99	8.7841e-05	N	DNN
Medtr_v1_003267	AC235674_1_1	Remorin ; Cell membrane Coiled Phosphoprotein Transport	AT3G48940.1	1e-51	Remorin family protein	Mtr.37637.1.S1_at	27	27.3.99	RNA.regulation of transcription.unclassified	-1.22358	4.25	2.67	-1.65	0.000362054	D	3.47	3.49	0.02	0.935856	N	1.58	2.85	1.28	3.95113e-05	U	DNU
Medtr_v1_003341	AC235678_25_1	Zinc finger CCCH domain-containing protein 15 ; Alternative splicing Coiled DNA-binding Metal-binding Repeat Zinc-finger	AT1G68200.2	2e-19	Zinc finger C-x8-C-x5-C-x3-H type family protein	Mtr.27491.1.S1_at	27	27.3.12	RNA.regulation of transcription.C3H zinc finger family	-1.22246	1.22	-0.42	-1.7	8.09533e-05	D	1.74	0.76	-0.97	0.00711472	N	2.5	1.97	-0.52	0.582924	N	DNN
Medtr_v1_003326	AC235678_11_1	Putative lipid phosphate phosphatase 3, chloroplastic EC=3.1.3.- ; Alternative splicing Hydrolase Membrane Plastid Transit peptide Transmembr	AT3G02600.1	8e-42	LPP3,ATLPP3; lipid phosphate phosphatase 3		26	26.13	misc.acid and other phosphatases	-2.79475	2.83	1.18	-1.71	1.32875e-05	D	3.99	4.21	0.23	0.381829	N	2.43	2.63	0.21	0.196625	N	DNN
Medtr_v1_003083	AC235665_15_1		AT3G22790.1	0	Kinase interacting (KIP1-like) family protein		29	29.4	protein.postranslational modification	-1.71128	3.12	1.43	-1.75	0.00143616	D	1.82	1.2	-0.62	0.0370931	N	0.94	1.56	0.63	0.0894013	N	DNN
Medtr_v1_001440	AC229727_17_1	Uncharacterized protein At1g32220, chloroplastic ; Plastid Transit peptide	AT1G32220.1	7e-15	NAD(P)-binding Rossmann-fold superfamily protein		35	35.2	not assigned.unknown	-1.70282	3.17	1.43	-1.8	7.38623e-05	D	1.3	0.85	-0.45	0.24969	N	1.19	2.1	0.92	0.00124405	N	DNN
Medtr_v1_003255	AC235673_8_1	Ubiquitin carboxyl-terminal hydrolase 12 EC=3.4.19.12 ; Alternative splicing Protease Thiol Ubl conjugation pathway	AT5G06600.2	0	UBP12; ubiquitin-specific protease 12		29	29.5.11.5	protein.degradation.ubiquitin.ubiquitin protease	-1.03363	4.01	2.26	-1.81	0.00890979	D	2.86	2.05	-0.8	0.226598	N	2.86	2.84	-0.01	0.975315	N	DNN
Medtr_v1_000887	AC225474_12_1	Ras-related protein Rab7 ; Cell membrane GTP-binding Lipoprotein Methylation Nucleotide-binding Prenylation transport	AT4G09720.1	2e-90	ATRABG3A,RABG3A; RAB GTPase homolog G3A	Mtr.43764.1.S1_at	30	30.5	signalling.G-proteins	-1.30412	4.18	2.42	-1.83	1.01802e-05	D	2.1	1.58	-0.51	0.0542493	N	2.39	3.03	0.65	0.00891779	N	DNN
Medtr_v1_001518	AC231371_20_1	2-aminoethanethiol dioxygenase EC=1.13.11.19 ; Iron Metal-binding Oxidoreductase	AT2G42670.1	7e-77	Protein of unknown function (DUF1637)	Mtr.29126.1.S1_at	35	35.2	not assigned.unknown	-4.65071	1.74	-0.06	-1.86	2.20933e-05	D	1.2	0.9	-0.3	0.238154	N	1.26	1.72	0.47	0.0263931	N	DNN
Medtr_v1_002558	AC233678_9_1	Glucan endo-1,3-beta-glucosidase-like protein 1 ; Cell membrane Glycoprotein GPI-anchor Lipoprotein Signal	AT3G58100.1	2e-33	PDCB5; plasmodesmata callose-binding protein 5	Mtr.50292.1.S1_at	26	26.4	misc.beta 1,3 glucan hydrolases	-2.0383	3.52	1.69	-1.89	2.57694e-05	D	1.34	1.67	0.34	0.199464	N	3.35	3.42	0.08	0.599054	N	DNN
Medtr_v1_000364	AC146721_1025_1	Bifunctional 3'-phosphoadenosine 5'-phosphosulfate synthase 2 EC=2.7.7.4 EC=2.7.1.25 ; Alternative splicing ATP-binding Disease mutation Dwarf	AT1G19920.1	4e-48	APS2,ASA1; Pseudouridine synthase/archaeosine transglycosylase-like family protein	Mtr.45729.1.S1_s_at	14	14.1	S-assimilation.APS	-3.7836	4.18	2.35	-1.9	4.87805e-05	D	2.99	3.32	0.33	0.126596	N	3.23	4.97	1.75	4.4275e-06	U	DNU
Medtr_v1_003334	AC235678_19_1	Zinc finger CCCH domain-containing protein 15 ; Alternative splicing Coiled DNA-binding Metal-binding Repeat Zinc-finger	AT1G68200.1	5e-44	Zinc finger C-x8-C-x5-C-x3-H type family protein	Mtr.9891.1.S1_at	27	27.3.12	RNA.regulation of transcription.C3H zinc finger family	-2.04889	2.24	0.4	-1.9	0.000231993	D	2.65	2.25	-0.4	0.434876	N	-0.13	1.02	1.17	3.1595e-05	U	DNU
Medtr_v1_003336	AC235678_20_1	Putative zinc finger protein At1g68190 ; Metal-binding Nucleus Repeat Zinc-finger	AT1G68190.1	8e-54	B-box zinc finger family protein		27	27.3.7	RNA.regulation of transcription.C2C2(Zn) CO-like, Constans-like zinc finger family	-2.77189	2.03	0.19	-1.9	8.20959e-05	D	1.82	1.52	-0.3	0.123712	N	-0.39	1.4	1.8	2.89469e-05	U	DNU
Medtr_v1_000128	AC140545_20_1	Rac-like GTP-binding protein RAC2 ; Cytoplasm Lipoprotein Membrane Methylation Nucleotide-binding Prenylation	AT1G75840.1	9e-94	ARAC5,ATGP3,ROP4,ATROP4; RAC-like GTP binding protein 5	Mtr.50278.1.S1_at	30	30.5	signalling.G-proteins	-5.85325	2.22	0.36	-1.92	2.12729e-05	D	3.8	3.18	-0.61	0.290919	N	0.14	2.16	2.03	7.3128e-06	U	DNU
Medtr_v1_001560	AC232874_1025_1	Cyclin-A3-4 ; Alternative splicing Cell cycle division	AT1G47230.1	2e-84	CYCA3;4; CYCLIN A3;4		31	31.3	cell.cycle	-2.54507	1.77	-0.13	-1.97	0.00010818	D	1.02	0.65	-0.37	0.332907	N	0.62	0.76	0.15	0.321713	N	DNN
Medtr_v1_002071	AC233653_1010_1		AT5G66600.3	1e-179	Protein of unknown function, DUF547	Mtr.34482.1.S1_at	35	35.2	not assigned.unknown	-1.62052	3.06	1.15	-1.97	6.17087e-05	D	2.97	2.1	-0.87	0.0130769	N	2.1	2.73	0.64	0.00126488	N	DNN
Medtr_v1_000362	AC146721_1023_1	Bifunctional 3'-phosphoadenosine 5'-phosphosulfate synthase 2 EC=2.7.7.4 EC=2.7.1.25 ; Alternative splicing ATP-binding Disease mutation Dwarf	AT1G19920.1	0	APS2,ASA1; Pseudouridine synthase/archaeosine transglycosylase-like family protein	Mtr.45729.1.S1_s_at	14	14.1	S-assimilation.APS	-4.08299	2.81	0.88	-2	2.81364e-05	D	1.69	1.67	-0.01	0.979027	N	1.95	3.33	1.39	0.000153259	U	DNU
Medtr_v1_002501	AC233675_22_1	Transcription factor RF2b ; Activator DNA-binding Nucleus regulation	AT3G58120.1	7e-83	ATBZIP61,BZIP61; Basic-leucine zipper (bZIP) transcription factor family protein	Mtr.35454.1.S1_at	27	27.3.35	RNA.regulation of transcription.bZIP transcription factor family	-2.69776	6.05	4.09	-2.03	5.39365e-05	D	3.86	3.16	-0.69	0.10669	N	2.2	2.99	0.8	0.000388666	N	DNN
Medtr_v1_000146	AC140773_10_1		AT3G04860.1	2e-06	Plant protein of unknown function (DUF868)		35	35.2	not assigned.unknown	-1.1723	3.13	1.12	-2.07	3.09568e-05	D	0.98	0.97	-0.01	0.986437	N	2.3	2.34	0.05	0.748191	N	DNN
Medtr_v1_001704	AC233109_38_1	DNA (cytosine-5)-methyltransferase 3 EC=2.1.1.37 ; Chromatin regulator DNA-binding Nucleus S-adenosyl-L-methionine Transcription regulation	AT1G80740.1	0	CMT1,DMT4; chromomethylase 1	Mtr.30458.1.S1_at	27	27.3.46	RNA.regulation of transcription.DNA methyltransferases	-2.68228	4.02	1.99	-2.1	4.09213e-05	D	3.17	2.74	-0.43	0.0639093	N	3.41	4.34	0.95	0.000328078	N	DNN
Medtr_v1_000186	AC145220_4_1		AT1G59710.1	0.006	Protein of unknown function (DUF569)		35	35.2	not assigned.unknown	-1.07659	4.24	2.19	-2.11	1.42138e-05	D	3.01	2.73	-0.28	0.173346	N	2.76	2.83	0.08	0.633468	N	DNN
Medtr_v1_003128	AC235665_59_1	Auxilin-related protein 1 ; Cell membrane Chaperone Coiled Cytoplasm	AT4G12780.1	5e-79	Chaperone DnaJ-domain superfamily protein	Mtr.17424.1.S1_at	31	31.4	cell. vesicle transport	-2.5695	5.62	3.55	-2.13	8.0914e-06	D	3.71	3.35	-0.36	0.240819	N	2.47	3.2	0.74	0.0319993	N	DNN
Medtr_v1_000365	AC146721_1026_1	Bifunctional 3'-phosphoadenosine 5'-phosphosulfate synthase 1 EC=2.7.7.4 EC=2.7.1.25 ; ATP-binding Kinase Multifunctional enzyme Nucleotide-binding Nuc	AT1G19920.1	3e-32	APS2,ASA1; Pseudouridine synthase/archaeosine transglycosylase-like family protein	Mtr.20763.1.S1_s_at	14	14.1	S-assimilation.APS	-3.67829	4.31	2.22	-2.15	5.1872e-06	D	2.56	2.12	-0.44	0.107517	N	3.48	4.72	1.25	4.68938e-05	U	DNU
Medtr_v1_000426	AC147714_9_1	Protein AF-10 ; Chromosomal rearrangement DNA-binding Metal-binding Nucleus Phosphoprotein Proto-oncogene Repeat Transcription regulation Zi	AT3G14740.2	2e-77	RING/FYVE/PHD zinc finger superfamily protein	Mtr.964.1.S1_at	27	27.3.11	RNA.regulation of transcription.C2H2 zinc finger family	-1.93417	3.11	1.01	-2.17	0.000196662	D	1.74	1.68	-0.06	0.913739	N	1.12	2.09	0.98	0.000237355	N	DNN
Medtr_v1_002263	AC233660_33_1	Zinc finger protein CONSTANS-LIKE 16 ; Coiled Metal-binding Nucleus Zinc-finger	AT1G25440.1	7e-33	B-box type zinc finger protein with CCT domain	Mtr.34929.1.S1_at	27	27.3.7	RNA.regulation of transcription.C2C2(Zn) CO-like, Constans-like zinc finger family	-5.26186	1.85	-0.44	-2.35	1.91428e-05	D	2.86	3.32	0.46	0.256714	N	1.03	1.41	0.39	0.0162005	N	DNN
Medtr_v1_001194	AC225529_15_1	Laccase-17 EC=1.10.3.2 ; Apoplast Copper Glycoprotein Lignin degradation Metal-binding Oxidoreductase Repeat Secreted Signal	AT5G60020.1	0	LAC17,ATLAC17; laccase 17	Mtr.13825.1.S1_at	16	16.1	secondary metabolism.simple phenols	-1.53704	2.02	-0.3	-2.38	0.000155323	D	2.99	3.34	0.36	0.131132	N	-0.29	3	3.3	2.1749e-06	U	DNU
Medtr_v1_000703	AC202489_32_1	Cyclin-U4-1 ; Cell cycle division	AT2G44740.1	1e-74	CYCP4;1; cyclin p4;1	Mtr.44714.1.S1_at	31	31.3	cell.cycle	-2.56786	5.29	2.94	-2.41	9.53891e-05	D	3.8	3.12	-0.68	0.130819	N	1.61	3.79	2.2	4.548e-07	U	DNU
Medtr_v1_003141	AC235665_8_1	3-oxoacyl-[acyl-carrier-protein] synthase I, chloroplastic EC=2.3.1.41 ; Acyltransferase Alternative splicing Fatty acid biosynthesis Lipid Pla	AT5G46290.3	1e-171	KASI; 3-ketoacyl-acyl carrier protein synthase I	Mtr.17695.1.S1_x_at	11	11.1.3	lipid metabolism.FA synthesis and FA elongation.ketoacyl ACP synthase	-1.59024	6.09	3.65	-2.5	2.191e-06	D	4.5	3.89	-0.6	0.0261113	N	4.64	5.01	0.39	0.0544851	N	DNN
Medtr_v1_000125	AC140545_18_1	Ras-related protein Rab11B ; Cell membrane GTP-binding Lipoprotein Nucleotide-binding Prenylation	AT5G60860.1	8e-99	AtRABA1f,RABA1f; RAB GTPase homolog A1F	Mtr.38959.1.S1_s_at	30	30.5	signalling.G-proteins	-2.29198	4.75	2.29	-2.52	1.59602e-05	D	2.88	2.68	-0.2	0.279795	N	4.18	3.75	-0.42	0.0110337	N	DNN
Medtr_v1_000165	AC145023_15_1	Serine/threonine-protein phosphatase 7 long form homolog EC=3.1.3.16 ; Hydrolase Iron Manganese Metal-binding	AT1G48120.1	3e-35	hydrolases;protein serine/threonine phosphatases		29	29.4	protein.postranslational modification	-2.58227	4.34	1.86	-2.55	0.000177615	D	1.5	1.22	-0.27	0.372252	N	2.35	3.78	1.44	0.00114347	U	DNU
Medtr_v1_000482	AC149807_4_1	Transcription factor RF2b ; Activator DNA-binding Nucleus regulation	AT1G06850.1	3e-20	AtbZIP52,bZIP52; basic leucine-zipper 52	Mtr.9591.1.S1_at	27	27.3.35	RNA.regulation of transcription.bZIP transcription factor family	-2.88778	4.38	1.88	-2.56	1.38293e-05	D	2.15	1.6	-0.54	0.151547	N	1.44	2.11	0.69	0.00766847	N	DNN
Medtr_v1_001536	AC232874_1001_1	Subtilisin-like protease EC=3.4.21.- ; Calcium Cell wall Glycoprotein Hydrolase Secreted Serine Signal Zymogen	AT5G67360.1	5e-30	ARA12; Subtilase family protein	Mtr.43250.1.S1_at	29	29.5.1	protein.degradation.subtilases	-2.96659	3.19	0.69	-2.56	1.93606e-05	D	4.55	4.64	0.1	0.54466	N	2.29	2.77	0.49	0.0071546	N	DNN
Medtr_v1_002120	AC233655_49_1	Tubby-like protein 8 ; Alternative splicing	AT1G16070.1	1e-101	AtTLP8,TLP8; tubby like protein 8		27	27.3.31	RNA.regulation of transcription.TUB transcription factor family	-5.23466	2.27	-0.23	-2.57	2.4815e-06	D	3.33	2.6	-0.72	0.0642772	N	1.83	2.44	0.63	0.00301108	N	DNN
Medtr_v1_001746	AC233112_1021_1		AT4G37080.3	0	Protein of unknown function, DUF547	Mtr.7493.1.S1_at	35	35.2	not assigned.unknown	-2.10856	2.69	0.07	-2.69	4.7125e-06	D	1.42	0.57	-0.84	0.0318604	N	1.26	2.11	0.87	0.000817774	N	DNN
Medtr_v1_000424	AC147714_7_1	Protein RUPTURED POLLEN GRAIN 1 ; Alternative splicing Cell membrane Repeat Transmembrane helix	AT3G14770.1	8e-84	SWEET2,AtSWEET2; Nodulin MtN3 family protein	Mtr.5409.1.S1_at	33	33.99	development.unspecified	-4.26112	3.52	0.89	-2.7	7.4565e-06	D	1.48	1.74	0.27	0.179924	N	1.7	3.15	1.47	0.000163958	U	DNU
Medtr_v1_001164	AC225528_46_1		AT2G42840.1	2e-46	PDF1; protodermal factor 1		35	35.1	not assigned.no ontology	-3.94579	5.06	2.38	-2.74	0.000268398	D	-0.07	0.01	0.09	0.567607	N	0.32	2.01	1.71	3.04088e-05	U	DNU
Medtr_v1_002082	AC233655_14_1	3-oxoacyl-[acyl-carrier-protein] synthase III, chloroplastic EC=2.3.1.180 ; Fatty acid biosynthesis Lipid Plastid Transferase Transit peptide	AT1G62640.2	9e-81	KASIII; 3-ketoacyl-acyl carrier protein synthase III		11	11.1.3	lipid metabolism.FA synthesis and FA elongation.ketoacyl ACP synthase	-1.84233	5.24	2.56	-2.74	4.4732e-06	D	2.97	2.12	-0.85	0.00722067	N	3.13	3.8	0.68	0.0272954	N	DNN
Medtr_v1_001787	AC233140_43_1	3-ketoacyl-CoA synthase 17 EC=2.3.1.- ; Acyltransferase Membrane Transmembrane helix	AT1G04220.1	0	KCS2; 3-ketoacyl-CoA synthase 2	Mtr.41403.1.S1_at	11	11.1.10	lipid metabolism.FA synthesis and FA elongation.beta ketoacyl CoA synthase	-2.67733	2.94	0.21	-2.8	9.8809e-06	D	1.41	1.37	-0.04	0.909736	N	0.52	0.51	0	0.982656	N	DNN
Medtr_v1_002087	AC233655_19_1	Anthranilate N-benzoyltransferase protein 3 EC=2.3.1.144 ; Acyltransferase Flavonoid biosynthesis	AT5G48930.1	0	HCT; hydroxycinnamoyl-CoA shikimate/quinate hydroxycinnamoyl transferase	Mtr.34620.1.S1_at	16	16.2.1.4	secondary metabolism.phenylpropanoids.lignin biosynthesis.HCT	-3.64321	2.28	-0.46	-2.8	5.2656e-06	D	0.35	0.6	0.25	0.176438	N	1.12	1.46	0.35	0.0326934	N	DNN
Medtr_v1_002384	AC233668_10_1	3-ketoacyl-CoA synthase 17 EC=2.3.1.- ; Acyltransferase Membrane Transmembrane helix	AT1G04220.1	0	KCS2; 3-ketoacyl-CoA synthase 2	Mtr.12519.1.S1_at	11	11.1.10	lipid metabolism.FA synthesis and FA elongation.beta ketoacyl CoA synthase	-1.79441	3.23	0.45	-2.85	6.26902e-05	D	1.36	1.51	0.15	0.776114	N	0.96	0.88	-0.07	0.652404	N	DNN
Medtr_v1_001905	AC233560_1010_1	Reticuline oxidase-like protein EC=1.21.-.- ; Alternative splicing Cell membrane FAD Flavoprotein Glycoprotein GPI-anchor Lipoprotein Oxidoreductase	AT5G44440.1	1e-144	FAD-binding Berberine family protein	Mtr.13510.1.S1_at	16	16.4.1	secondary metabolism.N misc.alkaloid-like	-1.93424	4.74	1.8	-3.01	2.8421e-06	D	1.82	1.86	0.05	0.917869	N	1.16	1.57	0.42	0.0220737	N	DNN
Medtr_v1_001504	AC231360_4_1	Dynein light chain, cytoplasmic ; Cytoskeleton Microtubule Motor protein	AT5G20110.1	4e-21	Dynein light chain type 1 family protein		31	31.1	cell.organisation	-2.37025	4.74	1.74	-3.06	7.462e-07	D	1.98	1.47	-0.51	0.092543	N	1.37	1.9	0.54	0.00787992	N	DNN
Medtr_v1_003374	AC235749_19_1	Probable pectate lyase 15 EC=4.2.2.2 ; Calcium Glycoprotein Metal-binding Signal	AT4G13710.1	4e-62	Pectin lyase-like superfamily protein		10	10.6.3	cell wall.degradation.pectate lyases and polygalacturonases	-3.80986	6.13	2.96	-3.23	1.2414e-06	D	4.65	3.03	-1.61	0.00508337	D	0.43	1.65	1.23	0.00100076	U	DDU
Medtr_v1_001059	AC225518_13_1	Myb-related protein 3R-1 ; Alternative splicing DNA-binding Nucleus Repeat	AT4G32730.2	1e-116	PC-MYB1,MYB3R-1,ATMYB3R-1,ATMYB3R1; Homeodomain-like protein	Mtr.36181.1.S1_at	27	27.3.25	RNA.regulation of transcription.MYB domain transcription factor family	-5.48745	3.73	0.45	-3.34	2.2289e-06	D	3.89	3.39	-0.49	0.309091	N	0.95	2.51	1.57	4.1146e-06	U	DNU
Medtr_v1_003169	AC235668_9_1	Transmembrane protein 136 ; Alternative splicing helix	AT1G35180.1	3e-81	TRAM, LAG1 and CLN8 (TLC) lipid-sensing domain containing protein	Mtr.33896.1.S1_at	35	35.2	not assigned.unknown	-6.03895	4.7	0.15	-4.61	1.6167e-06	D	0.84	0.99	0.15	0.695563	N	1.01	0.83	-0.16	0.286743	N	DNN
Medtr_v1_001749	AC233112_1024_1	3-oxoacyl-[acyl-carrier-protein] reductase EC=1.1.1.100 ; Fatty acid biosynthesis Lipid NADP Oxidoreductase	AT3G50560.1	1e-100	NAD(P)-binding Rossmann-fold superfamily protein	Mtr.13050.1.S1_at	26	26.22	misc.short chain dehydrogenase/reductase (SDR)	-1.36932	4.22	-0.37	-4.65	1.23849e-05	D	3.47	3.09	-0.37	0.388667	N	0.54	0.44	-0.09	0.502603	N	DNN
Medtr_v1_001740	AC233112_1014_1	Suppression of tumorigenicity 5 protein ; Alternative promoter usage splicing Phosphoprotein Polymorphism	AT2G23440.1	1e-05	unknown protein; FUNCTIONS IN: molecular_function unknown; INVOLVED IN: biological_process unknown; LOCATED IN:		35	35.2	not assigned.unknown	-1.7012	5.23	0.29	-5.01	8.48e-08	D	2.74	1.62	-1.11	0.412568	N	0.97	2.76	1.8	2.61756e-05	U	DNU
Medtr_v1_003385	AC235749_29_1						NA			-1.39937	4.92	3.5	-1.48	0.00113002	D	0.1	0.15	0.05	0.750908	N	4.27	5.01	0.76	0.00120706	N	DNN
Medtr_v1_003424	AC235754_17_1	Probable inactive serine/threonine-protein kinase scy1 ; Repeat	AT2G40730.1	1e-115	Protein kinase family protein with ARM repeat domain		35	35.2	not assigned.unknown	-1.27046	4.98	1.65	-3.39	5.2262e-06	D	2.92	1.79	-1.12	0.0842543	N	2.25	2.54	0.3	0.134803	N	DNN
Medtr_v1_003432	AC235754_24_1	N-terminal kinase-like protein ; Coiled Cytoplasm Cytoskeleton ER-Golgi transport apparatus Phosphoprotein Repeat	AT2G40730.1	1e-160	Protein kinase family protein with ARM repeat domain	Mtr.38623.1.S1_at	35	35.2	not assigned.unknown	-1.26848	5.65	2.83	-2.88	6.6993e-06	D	3.78	2.67	-1.1	0.067154	N	1.99	2.78	0.8	0.0765157	N	DNN
Medtr_v1_003441	AC235754_32_1	Serine carboxypeptidase-like 27 EC=3.4.16.- ; Disulfide bond Glycoprotein Hydrolase Protease Secreted Signal	AT3G07990.1	0	SCPL27; serine carboxypeptidase-like 27	Mtr.37930.1.S1_at	29	29.5.5	protein.degradation.serine protease	-1.78773	5.49	1.88	-3.67	8.41e-07	D	2.88	2.46	-0.42	0.298615	N	0.94	2.48	1.55	7.0603e-06	U	DNU
Medtr_v1_003468	AC235756_28_1	Exocyst complex component 5 ; Alternative splicing Coiled Exocytosis Protein transport	AT5G12370.3	1e-08	SEC10; exocyst complex component sec10		35	35.1	not assigned.no ontology	-1.30597	4.27	2.9	-1.43	7.63785e-05	D	1.97	2.26	0.3	0.153158	N	2.48	2.8	0.34	0.0438208	N	DNN
Medtr_v1_003510	AC235757_1_1	Proline-rich receptor-like protein kinase PERK8 EC=2.7.11.1 ; ATP-binding Cell membrane Glycoprotein Nucleotide-binding Phosphoprotein Serine/	AT3G13690.1	1e-62	Protein kinase protein with adenine nucleotide alpha hydrolases-like domain	Mtr.28764.1.S1_at	30	30.2.22	signalling.receptor kinases.proline extensin like	-4.73412	4.34	3.19	-1.21	0.00141182	D	3.41	2.35	-1.06	0.0221029	N	2.53	4	1.48	2.82928e-05	U	DNU
Medtr_v1_003542	AC235757_49_1	ABC transporter C family member 8 EC=3.6.3.44 ; ATP-binding Hydrolase Membrane Nucleotide-binding Repeat Signal Transmembrane helix	AT3G21250.2	0	MRP6,ABCC8; multidrug resistance-associated protein 6	Mtr.40236.1.S1_s_at	34	34.16	transport.ABC transporters and multidrug resistance systems	-2.94884	3.41	0.91	-2.56	2.38943e-05	D	0.53	0.39	-0.13	0.592979	N	4.16	2.53	-1.62	9.0271e-06	D	DND
Medtr_v1_003581	AC235758_37_1	Calcineurin B-like protein 4 ; Calcium Cell membrane Lipoprotein Manganese Myristate Repeat	AT5G24270.2	1e-71	SOS3; Calcium-binding EF-hand family protein	Mtr.32444.1.S1_at	30	30.3	signalling.calcium	-1.94383	3.77	2.32	-1.51	0.00063015	D	4.27	3.71	-0.55	0.0818202	N	1.96	3	1.05	0.00144698	U	DNU
Medtr_v1_003619	CU013523_4_1	Probable amino acid permease 7 ; Alternative splicing Amino-acid transport Cell membrane Symport Transmembrane helix	AT5G23810.1	1e-146	AAP7; amino acid permease 7		34	34.3	transport.amino acids	3.55718	2.08	3.49	1.35	4.20067e-05	U	1.97	2.19	0.23	0.237957	N	5.05	3.69	-1.35	1.40027e-05	D	UND
Medtr_v1_003666	CU571152_1013_1	Ethylene-responsive transcription factor ERF109 ; Activator DNA-binding signaling pathway Nucleus regulation	AT4G34410.1	2e-26	RRTF1; redox responsive transcription factor 1	Mtr.31190.1.S1_at	17	17.5.2	hormone metabolism.ethylene.signal transduction	3.9666	1.87	6.11	4.18	2.474e-07	U	1.33	1.63	0.31	0.351431	N	4.57	2.59	-1.97	1.2022e-06	D	UND
Medtr_v1_003687	CU633465_5_1	Zinc finger protein 4 ; Metal-binding Zinc-finger	AT1G66140.1	2e-33	ZFP4; zinc finger protein 4	Mtr.41264.1.S1_at	27	27.3.11	RNA.regulation of transcription.C2H2 zinc finger family	-1.93616	3.19	1.85	-1.41	0.000198348	D	1.86	1.54	-0.31	0.582124	N	1.24	3.33	2.11	5.67511e-05	U	DNU
Medtr_v1_003690	CU633465_8_1	Cytochrome b reductase 1 EC=1.-.-.- ; Electron transport Glycoprotein Heme Iron Membrane Metal-binding Oxidoreductase Transmembrane helix	AT1G14730.1	1e-68	Cytochrome b561/ferric reductase transmembrane protein family	Mtr.44525.1.S1_at	21	21.2	redox.ascorbate and glutathione	-1.67031	3.19	0.72	-2.54	2.0826e-06	D	3.83	3.44	-0.39	0.143652	N	3.4	4.49	1.1	7.2658e-05	U	DNU
Medtr_v1_003727	CU651566_1_1	Ribosomal protein L11 methyltransferase EC=2.1.1.- ; Cytoplasm	AT1G78020.1	2e-33	Protein of unknown function (DUF581)	Mtr.40716.1.S1_at	33	33.99	development.unspecified	-1.90299	3.36	1.12	-2.31	4.5573e-06	D	3.38	2.63	-0.75	0.264657	N	3.54	3.69	0.16	0.306032	N	DNN
Medtr_v1_003729	CU651566_3_1	Pollen-specific protein C13 ; Disulfide bond Glycoprotein Signal	AT4G08685.1	3e-41	SAH7; Pollen Ole e 1 allergen and extensin family protein	Mtr.35417.1.S1_at	20	20.2.99	stress.abiotic.unspecified	-1.24798	6.17	3.63	-2.6	4.59239e-05	D	4.3	4.17	-0.13	0.83547	N	3.1	3.37	0.28	0.239459	N	DNN
Medtr_v1_003751	CU651589_5_1		AT1G65900.1	4e-30	unknown protein; FUNCTIONS IN: molecular_function unknown; INVOLVED IN: biological_process unknown; LOCATED I		35	35.2	not assigned.unknown	-1.94513	1.69	0.2	-1.55	4.15953e-05	D	1.37	0.58	-0.78	0.0156988	N	0.1	1.16	1.07	0.000144158	U	DNU
Medtr_v1_003812	MEDTR1G005580_1	Probable cytochrome c biosynthesis protein ; c-type biogenesis Mitochondrion RNA editing	ATMG00830.1	1e-164	CCB382; cytochrome C biogenesis 382	Mtr.7691.1.S1_at	9	9.6	mitochondrial electron transport / ATP synthesis.cytochrome c	2.24426	1.26	2.87	1.55	0.000558803	U	3.33	2.77	-0.56	0.122488	N	3.96	3.76	-0.19	0.397099	N	UNN
Medtr_v1_003908	MEDTR1G006990_1	Cucumisin EC=3.4.21.25 ; Allergen Autocatalytic cleavage Glycoprotein Hydrolase Protease Secreted Serine Signal Zymogen	AT5G59100.1	0	Subtilisin-like serine endopeptidase family protein		29	29.5.1	protein.degradation.subtilases	-1.82423	3.82	2.84	-1.04	0.000386987	D	2.61	0.54	-2.07	0.00321963	D	3.85	3.15	-0.69	0.0067137	N	DDN
Medtr_v1_003956	MEDTR1G007510_1	Helicase POLQ-like EC=3.6.4.12 ; Alternative splicing ATP-binding Coiled Hydrolase Nucleotide-binding Polymorphism	AT4G32700.2	0	helicases;ATP-dependent helicases;nucleic acid binding;ATP binding;DNA-directed DNA polymerases;DNA binding		28	28.1	DNA.synthesis/chromatin structure	-1.65133	1.31	-0.03	-1.4	0.000953837	D	1.27	0.96	-0.31	0.118562	N	0.59	0.75	0.18	0.19883	N	DNN
Medtr_v1_003970	MEDTR1G007670_1	Histone-lysine N-methyltransferase ATXR6 EC=2.1.1.43 ; Chromatin regulator Metal-binding Nucleus S-adenosyl-L-methionine Zinc Zinc-finger	AT5G24330.1	1e-134	ATXR6,SDG34; ARABIDOPSIS TRITHORAX-RELATED PROTEIN 6	Mtr.14445.1.S1_at	27	27.3.69	RNA.regulation of transcription.SET-domain transcriptional regulator family	-2.20282	2.6	0.18	-2.48	6.1299e-06	D	1.69	1.73	0.05	0.93875	N	1.2	2.4	1.22	4.23997e-05	U	DNU
Medtr_v1_003981	MEDTR1G007840_1		AT2G46550.2	1e-42	unknown protein; FUNCTIONS IN: molecular_function unknown; INVOLVED IN: biological_process unknown; EXPRESSED	Mtr.38097.1.S1_at	35	35.2	not assigned.unknown	6.0288	1.93	4.83	2.84	1.41291e-05	U	3.69	3.55	-0.13	0.601774	N	5.89	5.53	-0.34	0.0559378	N	UNN
Medtr_v1_004007	MEDTR1G008140_1	Probable pectinesterase/pectinesterase inhibitor 61 EC=3.1.1.11 ; Aspartyl Cell wall biogenesis/degradation Disulfide bond Hydrolase Membrane	AT5G53370.1	0	ATPMEPCRF,PMEPCRF; pectin methylesterase PCR fragment F	Mtr.15938.1.S1_at	10	10.8.99	cell wall.pectin*esterases.misc	-1.00067	5.69	1.97	-3.78	8.252e-07	D	4.77	3.35	-1.42	0.00203529	D	5.34	4.74	-0.59	0.0171204	N	DDN
Medtr_v1_004108	MEDTR1G009350_1	Exocyst complex component 7 ; Alternative splicing Cell membrane Coiled Cytoplasm Exocytosis Phosphoprotein transport	AT4G31540.1	3e-88	ATEXO70G1,EXO70G1; exocyst subunit exo70 family protein G1		27	27.3.99	RNA.regulation of transcription.unclassified	-1.06688	4.15	3.04	-1.17	0.000533632	D	3.76	3.6	-0.16	0.346169	N	3.51	3.95	0.45	0.0247741	N	DNN
Medtr_v1_004117	MEDTR1G009440_1	Exocyst complex component 7 ; Alternative splicing Cell membrane Coiled Cytoplasm Exocytosis Phosphoprotein transport	AT4G31540.1	0	ATEXO70G1,EXO70G1; exocyst subunit exo70 family protein G1		27	27.3.99	RNA.regulation of transcription.unclassified	-1.49561	3.54	1.57	-2.03	9.70352e-05	D	1.88	1.42	-0.46	0.049632	N	1.1	1.54	0.45	0.141515	N	DNN
Medtr_v1_004134	MEDTR1G009620_1	Exocyst complex component 7 ; Alternative splicing Cell membrane Coiled Cytoplasm Exocytosis Phosphoprotein transport	AT4G31540.1	1e-159	ATEXO70G1,EXO70G1; exocyst subunit exo70 family protein G1		27	27.3.99	RNA.regulation of transcription.unclassified	-1.1372	3.92	2.93	-1.05	0.00025582	D	3.82	3.69	-0.13	0.477089	N	3.58	4.02	0.45	0.0211726	N	DNN
Medtr_v1_004180	MEDTR1G011640_1	Pleiotropic drug resistance protein 4 ; ATP-binding Membrane Nucleotide-binding Repeat Transmembrane helix Transport	AT1G15520.1	0	PDR12,ATPDR12,ABCG40,ATABCG40; pleiotropic drug resistance 12	Mtr.18815.1.S1_at	34	34.16	transport.ABC transporters and multidrug resistance systems	-1.37816	1.45	0.35	-1.16	0.000185231	D	2.54	2.89	0.35	0.54795	N	2.27	2.23	-0.02	0.907988	N	DNN
Medtr_v1_004201	MEDTR1G011880_1	Cytochrome b-c1 complex subunit 7 ; Electron transport Membrane Mitochondrion inner Respiratory chain	AT5G25450.1	1e-53	Cytochrome bd ubiquinol oxidase, 14kDa subunit	Mtr.40452.1.S1_at	9	9.5	mitochondrial electron transport / ATP synthesis.cytochrome c reductase	-1.71779	4.42	2.41	-2.08	0.000102973	D	4.03	4.01	-0.02	0.915099	N	2.85	3.57	0.73	0.000621319	N	DNN
Medtr_v1_004205	MEDTR1G011920_1	Protein brittle-1, chloroplastic/amyloplastic ; Membrane Plastid inner Repeat Transit peptide Transmembrane helix Transport	AT4G32400.1	1e-139	EMB104,SHS1,EMB42,ATBT1; Mitochondrial substrate carrier family protein		2	2.1.2.1	major CHO metabolism.synthesis.starch.AGPase	-2.82782	4.46	3.38	-1.14	0.001114	D	3.36	2.75	-0.6	0.0290439	N	3.3	3.71	0.42	0.0329072	N	DNN
Medtr_v1_004233	MEDTR1G012360_1	Vacuolar protein 8 ; Lipoprotein Membrane Myristate Palmitate Repeat Vacuole	AT5G13060.1	2e-17	ABAP1; ARMADILLO BTB protein 1	Mtr.50218.1.S1_s_at	35	35.1.3	not assigned.no ontology.armadillo/beta-catenin repeat family protein	-2.11294	2.41	0.95	-1.52	0.000386872	D	0.75	0.9	0.16	0.526046	N	1.95	1.98	0.04	0.746952	N	DNN
Medtr_v1_004234	MEDTR1G012370_1	Uncharacterized protein C115.02c ; ATP-binding Nucleotide-binding	AT2G25530.1	1e-143	AFG1-like ATPase family protein	Mtr.50217.1.S1_s_at	35	35.1	not assigned.no ontology	-1.1408	4.57	3.29	-1.34	0.000443509	D	3.61	3.92	0.32	0.208425	N	4.03	4.67	0.65	0.0164017	N	DNN
Medtr_v1_004252	MEDTR1G012550_1	G-type lectin S-receptor-like serine/threonine-protein kinase SD2-5 EC=2.7.11.1 ; ATP-binding Cell membrane Disulfide bond Glycoprotein Nucleo	AT4G32300.1	0	SD2-5; S-domain-2 5	Mtr.50208.1.S1_at	26	26.16	misc.myrosinases-lectin-jacalin	-3.46017	3.16	0.57	-2.65	6.036e-06	D	1.51	2.46	0.96	0.0435857	N	1.09	1.18	0.11	0.42714	N	DNN
Medtr_v1_004255	MEDTR1G012590_1	UDP-sugar transporter sqv-7 ; Golgi apparatus Membrane Transmembrane helix	AT4G32272.1	1e-140	Nucleotide/sugar transporter family protein	Mtr.38675.1.S1_s_at	NA			-1.52377	3.94	1.76	-2.25	1.44655e-05	D	3.08	3.45	0.37	0.19123	N	2.33	2.87	0.55	0.0159473	N	DNN
Medtr_v1_004316	MEDTR1G013800_1	Formin-like protein 6 ; Hydrolase phosphatase	AT2G25050.1	1e-179	Actin-binding FH2 (Formin Homology) protein		35	35.1.20	not assigned.no ontology.formin homology 2 domain-containing protein	-2.14629	0.31	-0.7	-1.07	0.000656863	D	0.39	0.43	0.05	0.782209	N	0.34	0.47	0.14	0.392248	N	DNN
Medtr_v1_004318	MEDTR1G013820_1	Chorismate mutase, chloroplastic EC=5.4.99.5 ; Allosteric enzyme Amino-acid biosynthesis Aromatic Isomerase Plastid Transit peptide	AT5G10870.1	3e-89	ATCM2,CM2; chorismate mutase 2	Mtr.41245.1.S1_at	13	13.1.6.2	amino acid metabolism.synthesis.aromatic aa.phenylalanine and tyrosine	-1.64011	2.35	-0.13	-2.55	1.53765e-05	D	4.07	4.15	0.08	0.660132	N	0.67	1.63	0.97	0.000391365	N	DNN
Medtr_v1_004329	MEDTR1G014080_1	Transmembrane 9 superfamily member 4 ; Phosphoprotein Signal helix	AT5G10840.1	0	Endomembrane protein 70 protein family	Mtr.48924.1.S1_at	35	35.2	not assigned.unknown	-1.20072	6.65	4.5	-2.22	4.76046e-05	D	4.29	4.26	-0.02	0.955315	N	4.62	5.16	0.55	0.0033209	N	DNN
Medtr_v1_004332	MEDTR1G014110_1		AT4G31830.1	3e-34	unknown protein; Has 42 Blast hits to 42 proteins in 10 species: Archae - 0; Bacteria - 0; Metazoa - 0; Fungi	Mtr.17894.1.S1_at	35	35.2	not assigned.unknown	3.53306	2.69	6.27	3.52	5.7e-07	U	1.47	4.62	3.15	8.41883e-05	U	7.23	6.13	-1.09	0.00115845	D	UUD
Medtr_v1_004344	MEDTR1G014240_1	L-type lectin-domain containing receptor kinase IX.1 EC=2.7.11.1 ; ATP-binding Cell membrane Glycoprotein Nucleotide-binding Serine/threoni	AT5G10530.1	1e-148	Concanavalin A-like lectin protein kinase family protein	Mtr.17910.1.S1_at	30	30.2.19	signalling.receptor kinases.legume-lectin	-1.67083	4.09	2.16	-2	0.00413255	D	3.22	2.96	-0.26	0.171022	N	0.38	0.55	0.19	0.276442	N	DNN
Medtr_v1_004407	MEDTR1G015470_1	CTL-like protein DDB_G0274487 ; Glycoprotein Membrane Transmembrane helix	AT5G21910.1	7e-08	unknown protein; Has 30201 Blast hits to 17322 proteins in 780 species: Archae - 12; Bacteria - 1396; Metazoa -	Mtr.24598.1.S1_x_at	35	35.2	not assigned.unknown	-1.34384	1.09	0.13	-1.02	0.00231084	D	2.13	2.78	0.66	0.0512972	N	2.38	3.47	1.1	0.000483463	U	DNU
Medtr_v1_004434	MEDTR1G015770_1	Methyltransferase-like protein 6 EC=2.1.1.- ; Alternative splicing	AT2G26200.1	0	S-adenosyl-L-methionine-dependent methyltransferases superfamily protein	Mtr.31505.1.S1_at	35	35.2	not assigned.unknown	-1.1977	4.05	2.2	-1.91	1.1952e-05	D	2.88	2.74	-0.13	0.462137	N	3.12	2.99	-0.11	0.415615	N	DNN
Medtr_v1_004435	MEDTR1G015780_1		AT2G26890.1	0.072	GRV2,KAM2; DNAJ heat shock N-terminal domain-containing protein	Mtr.46412.1.S1_at	20	20.2.1	stress.abiotic.heat	-2.53673	3.67	0.65	-3.08	8.882e-07	D	1.28	1.78	0.5	0.230462	N	0.12	1.45	1.34	2.05871e-05	U	DNU
Medtr_v1_004447	MEDTR1G015910_1	Beta-fructofuranosidase, insoluble isoenzyme CWINV3 EC=3.2.1.80 ; Alternative splicing Apoplast Cell wall Disulfide bond Glycoprotein Glycos	AT1G55120.1	0	ATFRUCT5,AtcwINV3,FRUCT5; beta-fructofuranosidase 5	Mtr.24817.1.S1_at	3	3.5	minor CHO metabolism.others	-4.20892	5.36	1.27	-4.15	3.4844e-06	D	3.42	3.13	-0.29	0.449604	N	1.2	2.29	1.1	9.96894e-05	U	DNU
Medtr_v1_004460	MEDTR1G016070_1	Fatty acid desaturase 3 EC=1.14.19.- ; Electron transport Endoplasmic reticulum biosynthesis Lipid Membrane Oxidoreductase Transmembrane helix	AT2G46210.1	1e-177	Fatty acid/sphingolipid desaturase	Mtr.241.1.S1_at	11	11.8.1	lipid metabolism.'exotics' (steroids, squalene etc).sphingolipids	-2.83048	2.58	1.23	-1.42	0.00187689	D	0.83	0.22	-0.61	0.0226345	N	0.47	2.19	1.73	0.000109135	U	DNU
Medtr_v1_004463	MEDTR1G016100_1		AT2G26110.1	1e-40	Protein of unknown function (DUF761)	Mtr.24883.1.S1_at	35	35.2	not assigned.unknown	-2.26884	4.28	1.83	-2.51	4.38222e-05	D	2.86	2.91	0.06	0.885244	N	1.64	2.22	0.59	0.00281753	N	DNN
Medtr_v1_004482	MEDTR1G016290_1	Protein CHUP1, chloroplastic ; Coiled Membrane Phosphoprotein Plastid outer Repeat	AT3G25690.3	6e-97	CHUP1; Hydroxyproline-rich glycoprotein family protein	Mtr.22036.1.S1_at	35	35.1.41	not assigned.no ontology.hydroxyproline rich proteins	-4.30782	1.58	-0.63	-2.27	5.9511e-06	D	2.22	1.59	-0.62	0.0344728	N	0.83	2.1	1.28	0.00151364	U	DNU
Medtr_v1_004491	MEDTR1G016390_1	Transmembrane protein 222 ; Alternative splicing helix	AT2G26070.1	1e-92	RTE1; Protein of unknown function (DUF778)	Mtr.11538.1.S1_at	35	35.2	not assigned.unknown	-1.96411	5.96	3.21	-2.82	1.0332e-06	D	4.72	4.31	-0.4	0.163739	N	4.32	4.53	0.23	0.107679	N	DNN
Medtr_v1_004496	MEDTR1G016440_1	Histone deacetylase 2 EC=3.5.1.98 ; Alternative splicing Chromatin regulator Hydrolase Nucleus Repressor Transcription regulation	AT5G26040.2	1e-157	HDA2; histone deacetylase 2	Mtr.45483.1.S1_at	27	27.3.55	RNA.regulation of transcription.HDA	1.31155	3.75	4.96	1.15	0.000108728	U	3.5	3.79	0.3	0.129188	N	7.11	5.06	-2.03	8.881e-07	D	UND
Medtr_v1_004501	MEDTR1G016510_1	Pollen-specific protein SF21	AT5G11790.1	1e-153	NDL2; N-MYC downregulated-like 2	Mtr.28079.1.S1_at	35	35.1	not assigned.no ontology	-1.81122	4.56	3.07	-1.56	8.27494e-05	D	3.12	2.72	-0.4	0.281844	N	3.85	3.77	-0.07	0.621708	N	DNN
Medtr_v1_004504	MEDTR1G016540_1	F-box protein SKIP23 ; Nucleus Ubl conjugation pathway	AT2G17030.1	4e-21	F-box family protein with a domain of unknown function (DUF295)		27	27.3.67	RNA.regulation of transcription.putative transcription regulator	-3.56445	1.29	0.34	-1.01	0.000648925	D	1.17	1.07	-0.09	0.819732	N	2.15	2.34	0.2	0.28808	N	DNN
Medtr_v1_004518	MEDTR1G017770_1	U-box domain-containing protein 30 EC=6.3.2.- ; Ligase Repeat Ubl conjugation pathway	AT3G49810.1	1e-146	ARM repeat superfamily protein	Mtr.15523.1.S1_at	27	27.3.64	RNA.regulation of transcription.PHOR1	-1.9931	3.12	2.04	-1.14	0.0010462	D	4.43	4	-0.43	0.123784	N	1.98	3.33	1.36	1.8052e-05	U	DNU
Medtr_v1_004531	MEDTR1G017920_1	NAD-dependent malic enzyme EC=1.1.1.38 ; Metal-binding Oxidoreductase	AT1G27461.1	1e-77	unknown protein; Has 30201 Blast hits to 17322 proteins in 780 species: Archae - 12; Bacteria - 1396; Metazoa -	Mtr.15549.1.S1_at	NA			1.22667	1.1	5	3.83	7.1e-07	U	0.2	2.5	2.3	0.0112501	N	5.33	4.56	-0.76	0.00047965	N	UNN
Medtr_v1_004534	MEDTR1G017950_1	Pollen-specific protein SF3 ; LIM domain Metal-binding Repeat Zinc	AT1G10200.1	8e-91	WLIM1; GATA type zinc finger transcription factor family protein	Mtr.15552.1.S1_at	27	27.3.67	RNA.regulation of transcription.putative transcription regulator	-2.26779	5.67	1.77	-3.96	3.7982e-06	D	4.41	3.74	-0.67	0.0210299	N	3.61	5.54	1.94	6.527e-06	U	DNU
Medtr_v1_004542	MEDTR1G018040_1	Tetratricopeptide repeat protein 7A ; Phosphoprotein TPR	AT1G27460.1	1e-107	NPGR1; no pollen germination related 1	Mtr.49427.1.S1_at	30	30.3	signalling.calcium	-3.169	2.15	0.8	-1.42	0.000930481	D	2.28	1.57	-0.71	0.0413592	N	0.68	1.25	0.58	0.00284563	N	DNN
Medtr_v1_004553	MEDTR1G018180_1	U-box domain-containing protein 4 EC=6.3.2.- ; Coiled Ligase Phosphoprotein Repeat Ubl conjugation pathway	AT3G01400.1	1e-154	ARM repeat superfamily protein	Mtr.12891.1.S1_at	35	35.1.3	not assigned.no ontology.armadillo/beta-catenin repeat family protein	1.32139	4.91	6.68	1.71	9.05113e-05	U	6.2	6.56	0.37	0.149698	N	7.86	6.7	-1.15	8.48503e-05	D	UND
Medtr_v1_004554	MEDTR1G018200_1	Beta-galactosidase EC=3.2.1.23 ; Apoplast Glycoprotein Glycosidase Hydrolase Secreted Signal	AT4G26140.1	0	BGAL12; beta-galactosidase 12	Mtr.43150.1.S1_at	10	10.6.2	cell wall.degradation.mannan-xylose-arabinose-fucose	-1.07845	1	-0.09	-1.16	0.000173253	D	2.47	2.36	-0.11	0.913993	N	1.13	3.02	1.9	0.000254256	U	DNU
Medtr_v1_004557	MEDTR1G018250_1	Tetratricopeptide repeat protein 7A ; Phosphoprotein TPR	AT1G27460.1	0	NPGR1; no pollen germination related 1	Mtr.42502.1.S1_at	30	30.3	signalling.calcium	-2.52436	1.68	-0.14	-1.88	0.000362265	D	1.08	0.52	-0.56	0.0591843	N	2	1.84	-0.14	0.374245	N	DNN
Medtr_v1_004590	MEDTR1G018710_1	MFP1 attachment factor 1 ; Cytoplasm Golgi apparatus Nucleus	AT1G47200.1	6e-28	WPP2; WPP domain protein 2	Mtr.35844.1.S1_at	35	35.1	not assigned.no ontology	-2.12394	3.96	2.86	-1.16	0.00443638	D	3.82	3.24	-0.57	0.0323788	N	3.55	3.78	0.24	0.361188	N	DNN
Medtr_v1_004594	MEDTR1G018750_1	Probable carbohydrate esterase At4g34215 EC=3.1.-.- ; Hydrolase	AT4G34215.2	2e-77	Domain of unknown function (DUF303)	Mtr.25984.1.S1_at	35	35.2	not assigned.unknown	-3.9842	1.09	-0.81	-1.96	2.36307e-05	D	2.74	2.65	-0.09	0.616716	N	-0.22	0.22	0.45	0.024999	N	DNN
Medtr_v1_004624	MEDTR1G019110_1	Ethylene-responsive transcription factor ERF008 ; Activator DNA-binding signaling pathway Nucleus regulation	AT2G23340.1	9e-42	DEAR3; DREB and EAR motif protein 3	Mtr.45730.1.S1_at	27	27.3.3	RNA.regulation of transcription.AP2/EREBP, APETALA2/Ethylene-responsive element binding protein family	1.29709	1.17	5.17	3.93	5.674e-07	U	2.54	3.78	1.24	0.00277231	U	6.88	5.13	-1.74	3.333e-05	D	UUD
Medtr_v1_004647	MEDTR1G019360_1		AT5G42900.3	2e-22	cold regulated gene 27	Mtr.24422.1.S1_at	35	35.2	not assigned.unknown	2.99668	1.3	3.34	1.98	5.822e-06	U	3.51	4.8	1.29	0.00343819	U	5.07	5.59	0.53	0.068113	N	UUN
Medtr_v1_004684	MEDTR1G019760_1	Probable protein phosphatase 2C 12 EC=3.1.3.16 ; Hydrolase Magnesium Manganese Metal-binding	AT1G47380.1	0	Protein phosphatase 2C family protein	Mtr.3389.1.S1_at	29	29.4	protein.postranslational modification	-1.38126	5.58	2.12	-3.52	4.435e-07	D	4.05	3.61	-0.44	0.100299	N	2.95	3.42	0.49	0.0136553	N	DNN
Medtr_v1_004688	MEDTR1G019800_1	Probable nucleolar complex protein 14 ; Nucleus Ribosome biogenesis rRNA processing	AT1G47410.2	1e-27	unknown protein; FUNCTIONS IN: molecular_function unknown; INVOLVED IN: biological_process unknown; LOCATED I		35	35.2	not assigned.unknown	-2.51288	1.99	-0.25	-2.3	0.000347185	D	4.4	4.55	0.16	0.363955	N	2.62	5.18	2.58	1.472e-07	U	DNU
Medtr_v1_004713	MEDTR1G021100_1	Probable disease resistance protein At4g33300 ; ATP-binding Coiled Leucine-rich repeat Nucleotide-binding Plant defense	AT4G33300.2	0	ADR1-L1; ADR1-like 1	Mtr.44548.1.S1_at	20	20.1	stress.biotic	-2.16867	1.85	0.76	-1.16	0.000211478	D	3.25	2.77	-0.48	0.039838	N	1.66	3.28	1.63	4.90264e-05	U	DNU
Medtr_v1_004724	MEDTR1G021250_1	Pentatricopeptide repeat-containing protein At1g12775, mitochondrial ; Mitochondrion Transit	AT1G12775.1	2e-24	Pentatricopeptide repeat (PPR) superfamily protein	Mtr.20289.1.S1_at	NA			-2.13374	4.9	3.69	-1.27	0.000129235	D	4.17	4.49	0.33	0.128587	N	4.07	5	0.95	0.000185291	N	DNN
Medtr_v1_004753	MEDTR1G021570_1	Proline-rich receptor-like protein kinase PERK10 EC=2.7.11.1 ; ATP-binding Cell membrane Glycoprotein Nucleotide-binding Phosphoprotein Seri	AT3G13690.1	1e-157	Protein kinase protein with adenine nucleotide alpha hydrolases-like domain		30	30.2.22	signalling.receptor kinases.proline extensin like	-2.26942	4.52	1.26	-3.33	6.2701e-06	D	2.62	2.85	0.24	0.498371	N	2.64	3.85	1.22	0.00183121	U	DNU
Medtr_v1_004781	MEDTR1G022950_1	Transmembrane protein 136 ; Alternative splicing helix	AT1G35180.1	2e-82	TRAM, LAG1 and CLN8 (TLC) lipid-sensing domain containing protein	Mtr.33896.1.S1_at	35	35.2	not assigned.unknown	-5.47999	3.73	-0.37	-4.16	1.719e-06	D	0.7	0.87	0.18	0.474827	N	1.1	0.71	-0.38	0.0277017	N	DNN
Medtr_v1_004783	MEDTR1G022980_1	GTP-binding protein hflX ; Nucleotide-binding	AT5G57960.1	0	GTP-binding protein, HflX	Mtr.38665.1.S1_at	30	30.5	signalling.G-proteins	1.5475	0.4	1.9	1.43	0.0012947	U	1.78	1.58	-0.19	0.410887	N	5.05	4.91	-0.13	0.379328	N	UNN
Medtr_v1_004789	MEDTR1G023050_1	BEL1-like homeodomain protein 7 ; DNA-binding Homeobox Nucleus Transcription regulation	AT2G16400.1	1e-94	BLH7; BEL1-like homeodomain 7	Mtr.40944.1.S1_at	27	27.3.22	RNA.regulation of transcription.HB,Homeobox transcription factor family	-2.30893	2.01	0.36	-1.71	0.000208762	D	3.53	3.25	-0.28	0.257071	N	3.3	3.22	-0.07	0.670051	N	DNN
Medtr_v1_004799	MEDTR1G023170_1	Dehydration-responsive element-binding protein 2D ; Activator DNA-binding Nucleus Stress response Transcription regulation	AT1G75490.1	1e-41	Integrase-type DNA-binding superfamily protein	Mtr.35724.1.S1_at	27	27.3.3	RNA.regulation of transcription.AP2/EREBP, APETALA2/Ethylene-responsive element binding protein family	4.87188	-0.51	2.01	2.46	1.80599e-05	U	0.07	0.66	0.6	0.214138	N	6.84	4.95	-1.88	1.01201e-05	D	UND
Medtr_v1_004872	MEDTR1G024090_1	Uncharacterized membrane protein yjcL ; Cell Transmembrane helix	AT5G24000.1	1e-136	Protein of unknown function (DUF819)		35	35.2	not assigned.unknown	-3.95433	2.13	0.84	-1.35	0.000422881	D	1.28	1.02	-0.25	0.653053	N	2.19	2.73	0.55	0.0222901	N	DNN
Medtr_v1_004938	MEDTR1G025140_1	Hexokinase-2, chloroplastic EC=2.7.1.1 ; ATP-binding Glycolysis Nucleotide-binding Plastid Transferase Transit peptide	AT1G47840.1	1e-168	HXK3; hexokinase 3	Mtr.27490.1.S1_s_at	2	2.2.1.4	major CHO metabolism.degradation.sucrose.hexokinase	-2.93924	4.53	3.56	-1.03	0.000910454	D	3.79	3.46	-0.32	0.219139	N	2.73	4.64	1.93	3.1166e-06	U	DNU
Medtr_v1_004943	MEDTR1G025220_1	Snakin-2 ; Antimicrobial Cell wall Disulfide bond Plant defense Secreted Signal	AT1G75750.1	2e-22	GASA1; GAST1 protein homolog 1	Mtr.12742.1.S1_at	17	17.6.3	hormone metabolism.gibberelin.induced-regulated-responsive-activated	-1.10419	3.25	-0.86	-4.17	3.41282e-05	D	0.64	0.67	0.04	0.860735	N	1.85	4.04	2.21	5.451e-07	U	DNU
Medtr_v1_004946	MEDTR1G025250_1	Snakin-2 ; Antimicrobial Cell wall Disulfide bond Plant defense Secreted Signal	AT1G75750.1	8e-24	GASA1; GAST1 protein homolog 1	Mtr.35796.1.S1_at	17	17.6.3	hormone metabolism.gibberelin.induced-regulated-responsive-activated	-1.70103	4.59	-0.16	-4.82	2.8981e-06	D	4.17	3.39	-0.77	0.00980302	N	3.44	6.26	2.83	1.3213e-06	U	DNU
Medtr_v1_004959	MEDTR1G025420_1	Thaumatin-like protein 1 ; Disulfide bond Plant defense Secreted Signal	AT1G75800.1	1e-118	Pathogenesis-related thaumatin superfamily protein	Mtr.9391.1.S1_at	20	20.1	stress.biotic	-5.35515	5.04	2.31	-2.79	2.58203e-05	D	3.53	2.42	-1.1	0.0258341	N	1.09	2.13	1.05	0.0201327	N	DNN
Medtr_v1_004965	MEDTR1G025490_1		AT1G75810.1	1e-24	unknown protein; FUNCTIONS IN: molecular_function unknown; INVOLVED IN: biological_process unknown; LOCATED I	Mtr.5445.1.S1_at	35	35.2	not assigned.unknown	3.06574	1.57	4.95	3.32	3.6481e-06	U	2.94	3.37	0.44	0.0976744	N	5.07	3.49	-1.56	7.32191e-05	D	UND
Medtr_v1_004981	MEDTR1G025700_1	GDSL esterase/lipase EXL1 EC=3.1.1.- ; Alternative splicing Glycoprotein Hydrolase Lipid degradation Secreted Signal	AT1G75880.2	1e-112	SGNH hydrolase-type esterase superfamily protein	Mtr.35307.1.S1_at	33	33.99	development.unspecified	-5.80194	1.39	0.3	-1.15	0.00025078	D	-0.24	-0.37	-0.12	0.493667	N	0.21	0.79	0.59	0.0138707	N	DNN
Medtr_v1_004982	MEDTR1G025720_1	GDSL esterase/lipase EXL1 EC=3.1.1.- ; Alternative splicing Glycoprotein Hydrolase Lipid degradation Secreted Signal	AT1G75880.2	1e-109	SGNH hydrolase-type esterase superfamily protein	Mtr.5374.1.S1_at	33	33.99	development.unspecified	-1.64861	3.71	0.26	-3.51	2.9141e-06	D	-0.11	-0.04	0.07	0.68534	N	-0.38	0.27	0.67	0.0027513	N	DNN
Medtr_v1_005000	MEDTR1G025950_1	Probable cinnamyl alcohol dehydrogenase 6 EC=1.1.1.195 ; Lignin biosynthesis Metal-binding NADP Oxidoreductase Zinc	AT4G39330.1	1e-121	ATCAD9,CAD9; cinnamyl alcohol dehydrogenase 9	Mtr.46050.1.S1_at	16	16.2.1.10	secondary metabolism.phenylpropanoids.lignin biosynthesis.CAD	-1.19541	5.27	4.2	-1.13	0.000127352	D	1.94	2.93	0.99	0.121371	N	3.92	4.79	0.88	0.000599068	N	DNN
Medtr_v1_005007	MEDTR1G026030_1	Probable 26S proteasome non-ATPase regulatory subunit 3 ; Nucleus	AT1G20200.1	0	EMB2719,HAP15; PAM domain (PCI/PINT associated module) protein	Mtr.13148.1.S1_at	29	29.5.11.20	protein.degradation.ubiquitin.proteasom	-1.90975	4.54	2.9	-1.7	1.28883e-05	D	3.57	3.63	0.06	0.811748	N	3.23	3.53	0.31	0.0898047	N	DNN
Medtr_v1_005017	MEDTR1G026140_1	Glutathione S-transferase EC=2.5.1.18 ; Auxin signaling pathway	AT2G47730.1	4e-50	ATGSTF8,ATGSTF5,GST6,GSTF8; glutathione S-transferase phi 8	Mtr.41265.1.S1_at	26	26.9	misc.glutathione S transferases	-2.97404	0.86	-0.4	-1.33	4.42836e-05	D	1.47	1.5	0.03	0.949409	N	1.96	5.31	3.36	2.15e-08	U	DNU
Medtr_v1_005112	MEDTR1G031720_1	Pentatricopeptide repeat-containing protein At1g22960, mitochondrial ; Mitochondrion Transit	AT1G22960.1	1e-167	Pentatricopeptide repeat (PPR) superfamily protein	Mtr.28844.1.S1_at	35	35.1.5	not assigned.no ontology.pentatricopeptide (PPR) repeat-containing protein	-1.10193	0.86	-0.34	-1.26	0.00119857	D	2.7	2.87	0.17	0.635657	N	0.48	0.52	0.06	0.657729	N	DNN
Medtr_v1_005160	MEDTR1G038290_1	Retrovirus-related Pol polyprotein from transposon TNT 1-94 EC=3.4.23.- EC=2.7.7.49 ; Aspartyl protease Endonuclease Hydrolase Metal-binding Nucleotidyltransf	AT2G41610.1	1e-44	unknown protein; Has 35333 Blast hits to 34131 proteins in 2444 species: Archae - 798; Bacteria - 22429; Meta		35	35.2	not assigned.unknown	-2.74721	2.48	-0.13	-2.67	1.98994e-05	D	1.8	1.83	0.04	0.920423	N	0.42	1.15	0.74	0.00208998	N	DNN
Medtr_v1_005212	MEDTR1G038920_1	Aminoacylase-1 EC=3.5.1.14 ; Cytoplasm Hydrolase Metal-binding Zinc	AT4G38220.2	0	Peptidase M20/M25/M40 family protein	Mtr.26178.1.S1_at	29	29.5	protein.degradation	-2.03976	5.02	4.05	-1.03	0.000173332	D	4.42	3.72	-0.69	0.0335669	N	4.15	5.1	0.96	0.00229722	N	DNN
Medtr_v1_005238	MEDTR1G039270_1	Aspartic proteinase nepenthesin-2 EC=3.4.23.12 ; Aspartyl protease Disulfide bond Glycoprotein Hydrolase Secreted Signal Zymogen	AT3G20015.1	1e-142	Eukaryotic aspartyl protease family protein	Mtr.30024.1.S1_at	29	29.5.4	protein.degradation.aspartate protease	-3.44979	3.63	1.19	-2.51	5.01576e-05	D	3.24	2.6	-0.64	0.0282492	N	1.19	3.66	2.48	1.0356e-06	U	DNU
Medtr_v1_005263	MEDTR1G039560_1	Annexin D3 ; Calcium Calcium/phospholipid-binding Repeat	AT2G38760.1	7e-12	ANNAT3,ANN3; annexin 3		31	31.1	cell.organisation	-4.03524	2.06	1	-1.13	0.00126165	D	2.34	2.89	0.55	0.260628	N	1.45	2.51	1.07	0.00114726	U	DNU
Medtr_v1_005276	MEDTR1G039970_1	Methylenetetrahydrofolate reductase 2 EC=1.5.1.20 ; FAD Flavoprotein NAD Oxidoreductase	AT2G44160.1	0	MTHFR2; methylenetetrahydrofolate reductase 2	Mtr.43050.1.S1_at	25	25	C1-metabolism	-1.83284	6.06	3.5	-2.62	2.9234e-06	D	4.9	4.29	-0.61	0.0368118	N	5.09	5.64	0.56	0.00806009	N	DNN
Medtr_v1_005363	MEDTR1G041710_1	Triose phosphate/phosphate translocator, non-green plastid, chloroplastic ; Membrane Transit peptide Transmembrane helix Transport	AT5G33320.1	5e-09	CUE1,PPT,ARAPPT; Glucose-6-phosphate/phosphate translocator-related		34	34.8	transport.metabolite transporters at the envelope membrane	-1.03286	2.96	0.22	-2.81	0.00010563	D	1.88	2.19	0.32	0.151581	N	0.59	0.72	0.15	0.274186	N	DNN
Medtr_v1_005369	MEDTR1G041810_1	Probable F-box protein At5g04010	AT5G04010.1	3e-22	F-box family protein	Mtr.26443.1.S1_at	35	35.2	not assigned.unknown	5.09094	2.17	6.19	3.96	1.835e-07	U	0.32	0.83	0.52	0.162766	N	6.57	2.76	-3.79	3.863e-07	D	UND
Medtr_v1_005370	MEDTR1G041820_1	Carboxylesterase BioH EC=3.1.1.1 ; Biotin biosynthesis Cytoplasm Hydrolase Serine				Mtr.1057.1.S1_at	NA			3.79498	-0.23	2.57	2.74	0.000220899	U	0.45	0.44	-0.01	0.963126	N	4.29	2.87	-1.41	0.00229787	D	UND
Medtr_v1_005558	MEDTR1G045030_1		AT5G12470.1	7e-16	Protein of unknown function (DUF3411)		35	35.2	not assigned.unknown	-2.36186	3.9	2.9	-1.07	0.000411186	D	3.65	3.21	-0.43	0.0885292	N	2.83	3.28	0.46	0.0337968	N	DNN
Medtr_v1_005570	MEDTR1G045180_1		AT2G33390.1	1e-15	unknown protein; Has 34 Blast hits to 34 proteins in 10 species: Archae - 0; Bacteria - 0; Metazoa - 0; Fungi	Mtr.42143.1.S1_at	35	35.2	not assigned.unknown	-1.18826	4.05	2.51	-1.6	0.000192596	D	3.8	3.45	-0.34	0.286235	N	3.02	3.91	0.9	0.000167253	N	DNN
Medtr_v1_005579	MEDTR1G045370_1		AT2G33390.1	1e-15	unknown protein; Has 34 Blast hits to 34 proteins in 10 species: Archae - 0; Bacteria - 0; Metazoa - 0; Fungi	Mtr.42143.1.S1_at	35	35.2	not assigned.unknown	-1.2438	3.91	2.32	-1.65	9.43878e-05	D	4.16	3.74	-0.41	0.0752852	N	3.06	3.84	0.8	0.000386825	N	DNN
Medtr_v1_005694	MEDTR1G050930_1	ABC transporter G family member 39 ; ATP-binding Membrane Nucleotide-binding Repeat Transmembrane helix	AT1G66950.1	1e-171	PDR11,ATPDR11; pleiotropic drug resistance 11		34	34.16	transport.ABC transporters and multidrug resistance systems	1.3632	-0.25	1.56	1.74	0.000139057	U	0	0.3	0.3	0.133012	N	1.72	1.27	-0.44	0.0485269	N	UNN
Medtr_v1_005711	MEDTR1G051130_1	2-aminoethanethiol dioxygenase EC=1.13.11.19 ; Iron Metal-binding Oxidoreductase Polymorphism	AT2G42670.1	1e-30	Protein of unknown function (DUF1637)	Mtr.12043.1.S1_at	35	35.2	not assigned.unknown	-4.47543	2.97	0.89	-2.14	0.000161815	D	2.52	1.89	-0.62	0.0349375	N	2.25	2.53	0.29	0.0881817	N	DNN
Medtr_v1_005747	MEDTR1G056560_1	Syntaxin-121 ; Alternative splicing Cell membrane Coiled Phosphoprotein transport Transmembrane helix	AT3G11820.1	1e-114	SYP121,AT-SYR1,ATSYP121,SYR1,ATSYR1,PEN1; syntaxin of plants 121	Mtr.38899.1.S1_at	31	31.4	cell. vesicle transport	-2.5907	5.05	3.62	-1.49	3.48354e-05	D	5.63	4.44	-1.18	0.0141898	N	2.28	1.76	-0.5	0.0201288	N	DNN
Medtr_v1_005800	MEDTR1G061510_1	Glucomannan 4-beta-mannosyltransferase 9 EC=2.4.1.32 ; Cell wall biogenesis/degradation Glycosyltransferase Golgi apparatus Membrane Transmembr	AT5G03760.1	0	ATCSLA09,CSLA09,ATCSLA9,CSLA9,RAT4; Nucleotide-diphospho-sugar transferases superfamily protein		10	10.2	cell wall.cellulose synthesis	-4.6063	0.21	-0.78	-1.05	0.00237639	D	0.14	-0.04	-0.17	0.378493	N	0.26	0.48	0.23	0.134014	N	DNN
Medtr_v1_005808	MEDTR1G061590_1	Probable leucine-rich repeat receptor-like protein kinase At1g68400 EC=2.7.11.1 ; ATP-binding Cell membrane Glycoprotein Nucleotide-binding Serine/t	AT2G36570.1	0	Leucine-rich repeat protein kinase family protein	Mtr.18414.1.S1_at	30	30.2.3	signalling.receptor kinases.leucine rich repeat III	-2.88718	3.2	1.24	-2.02	1.19384e-05	D	3.57	3.82	0.26	0.602	N	0.87	2.24	1.38	5.97488e-05	U	DNU
Medtr_v1_005821	MEDTR1G061730_1	MP2	AT2G36640.1	1e-53	ATECP63,ECP63; embryonic cell protein 63	Mtr.43533.1.S1_at	33	33.99	development.unspecified	3.46886	3.46	6.89	3.37	7.6315e-06	U	3.22	6.9	3.68	8.86916e-05	U	8.33	6.79	-1.53	5.0062e-06	D	UUD
Medtr_v1_005860	MEDTR1G062160_1	Uncharacterized protein At3g50808	AT1G32700.1	1e-56	PLATZ transcription factor family protein		35	35.1	not assigned.no ontology	-1.58088	2.58	-0.6	-3.25	5.0907e-06	D	1.25	0.61	-0.64	0.0518085	N	1	1.52	0.54	0.00631194	N	DNN
Medtr_v1_005863	MEDTR1G062190_1	Cytochrome P450 97B2, chloroplastic EC=1.14.-.- ; Heme Iron Membrane Metal-binding Monooxygenase Oxidoreductase Plastid Transit peptide	AT3G53130.1	0	LUT1,CYP97C1; Cytochrome P450 superfamily protein	Mtr.41659.1.S1_at	26	26.1	misc.cytochrome P450	-1.35988	2.48	0.89	-1.66	0.000208399	D	1.9	1.44	-0.45	0.0572493	N	2.46	3.2	0.76	0.00885638	N	DNN
Medtr_v1_005864	MEDTR1G062200_1		AT1G22060.1	4e-28	LOCATED IN: vacuole; EXPRESSED IN: 23 plant structures; EXPRESSED DURING: 13 growth stages; BEST Arabidopsis t	Mtr.7839.1.S1_at	35	35.2	not assigned.unknown	-2.52585	1.7	-0.34	-2.1	0.000123656	D	1.99	1.34	-0.65	0.0428246	N	-0.63	-0.18	0.46	0.0177099	N	DNN
Medtr_v1_005928	MEDTR1G066550_1	Zinc finger protein JACKDAW ; DNA-binding Metal-binding Nucleus Repeat Transcription regulation Zinc-finger	AT5G03150.1	1e-118	JKD; C2H2-like zinc finger protein	Mtr.39324.1.S1_at	27	27.3.11	RNA.regulation of transcription.C2H2 zinc finger family	-1.12138	2.73	1.51	-1.28	0.000595726	D	1.01	0.73	-0.28	0.156108	N	1.36	1.31	-0.03	0.874564	N	DNN
Medtr_v1_005968	MEDTR1G070970_1		AT3G22970.1	3e-92	Protein of unknown function (DUF506)	Mtr.11208.1.S1_at	35	35.2	not assigned.unknown	1.71102	2.45	6.01	3.49	5.308e-07	U	4.7	3.3	-1.39	0.0373716	N	7.1	5.16	-1.92	5.1751e-06	D	UND
Medtr_v1_005976	MEDTR1G071100_1	Ferrochelatase EC=4.99.1.1 ; Cytoplasm Heme biosynthesis Iron Lyase Metal-binding Porphyrin	AT3G63420.2	7e-25	AGG1,ATAGG1,GG1; Ggamma-subunit 1	Mtr.7374.1.S1_at	35	35.1	not assigned.no ontology	-1.50307	4.78	2.81	-2.04	1.35704e-05	D	3.31	3.52	0.22	0.712892	N	4.12	4.29	0.18	0.194791	N	DNN
Medtr_v1_006025	MEDTR1G071680_1	Type I inositol-1,4,5-trisphosphate 5-phosphatase CVP2 EC=3.1.3.56 ; Abscisic acid signaling pathway Alternative splicing Differentiation Hyd	AT3G63240.1	0	DNAse I-like superfamily protein	Mtr.46706.1.S1_at	28	28.1	DNA.synthesis/chromatin structure	-5.55322	4.07	1.9	-2.23	7.7208e-06	D	2.66	2.1	-0.55	0.307458	N	2.26	3.09	0.85	0.000908757	N	DNN
Medtr_v1_006027	MEDTR1G071710_1	Sucrose-binding protein ; Membrane Signal Sugar transport	AT3G22640.1	6e-44	PAP85; cupin family protein	Mtr.24397.1.S1_at	33	33.1	development.storage proteins	3.48341	3.68	6.65	2.9	7.0859e-06	U	1.67	4.22	2.55	0.00723604	U	8.11	5.24	-2.86	6.92e-08	D	UUD
Medtr_v1_006041	MEDTR1G072090_1	D34.I	AT3G22490.1	2e-68	Seed maturation protein	Mtr.48371.1.S1_at	33	33.99	development.unspecified	5.20708	1.25	5.1	3.79	2.9569e-06	U	0.38	1.79	1.42	0.137848	N	7.86	3.31	-4.54	6.5e-09	D	UND
Medtr_v1_006043	MEDTR1G072110_1		AT1G05420.1	4e-23	ATOFP12,OFP12; ovate family protein 12	Mtr.48369.1.S1_at	35	35.1	not assigned.no ontology	-2.83085	4.47	2.04	-2.49	1.9948e-06	D	3.02	2.48	-0.54	0.0277466	N	1.64	3.96	2.33	8.34e-07	U	DNU
Medtr_v1_006051	MEDTR1G072190_1	Patatin group A-3 EC=3.1.1.- ; Coiled Glycoprotein Hydrolase Lipid degradation metabolism Plant defense Signal Storage Vacuole	AT3G63200.1	1e-158	PLP9,PLAIIIB; PATATIN-like protein 9	Mtr.21886.1.S1_at	33	33.1	development.storage proteins	-2.64726	4.35	2.2	-2.22	4.38838e-05	D	3.53	2.68	-0.85	0.119974	N	2.67	4.16	1.51	7.9025e-06	U	DNU
Medtr_v1_006057	MEDTR1G072250_1	RAN GTPase-activating protein 1 ; Cytoplasm Cytoskeleton activation Leucine-rich repeat Membrane Nucleus	AT3G63130.2	0	RANGAP1; RAN GTPase activating protein 1	Mtr.21891.1.S1_at	30	30.5	signalling.G-proteins	-1.56454	4.4	2.44	-2.02	6.3773e-06	D	3.81	3.97	0.17	0.561133	N	2.11	2.86	0.76	0.000457486	N	DNN
Medtr_v1_006070	MEDTR1G072400_1	TBC1 domain family member 15 ; Acetylation Cytoplasm GTPase activation Phosphoprotein	AT4G28550.1	9e-23	Ypt/Rab-GAP domain of gyp1p superfamily protein		35	35.1	not assigned.no ontology	-1.90744	4.6	2.3	-2.37	7.2746e-06	D	3.17	2.97	-0.2	0.426666	N	2.02	2.17	0.16	0.434313	N	DNN
Medtr_v1_006089	MEDTR1G072600_1	Glycinin G4 ; Disulfide bond Seed storage protein Signal	AT5G44120.3	5e-47	CRA1,ATCRA1,CRU1; RmlC-like cupins superfamily protein	Mtr.37269.1.S1_at	33	33.1	development.storage proteins	4.6001	0.12	3.23	3.05	2.42235e-05	U	0.08	0.57	0.5	0.177253	N	6.62	6.18	-0.43	0.0450605	N	UNN
Medtr_v1_006090	MEDTR1G072610_1	Glycinin G4 ; Disulfide bond Seed storage protein Signal	AT4G28520.1	3e-53	CRU3,CRC; cruciferin 3	Mtr.8458.1.S1_at	33	33.1	development.storage proteins	3.34051	1.04	4.32	3.22	4.0094e-06	U	0.48	1.43	0.96	0.15372	N	5.37	3.92	-1.44	7.8088e-06	D	UND
Medtr_v1_006092	MEDTR1G072630_1	Glycinin G4 ; Disulfide bond Seed storage protein Signal	AT5G44120.3	2e-46	CRA1,ATCRA1,CRU1; RmlC-like cupins superfamily protein	Mtr.37271.1.S1_at	33	33.1	development.storage proteins	3.59414	2.46	6.13	3.61	8.078e-07	U	2.01	4.41	2.4	0.0108509	N	5.89	4.44	-1.43	7.0917e-06	D	UND
Medtr_v1_006093	MEDTR1G072640_1		AT2G48120.1	2e-92	PAC; pale cress protein (PAC)	Mtr.30482.1.S1_at	35	35.1	not assigned.no ontology	1.06245	2.78	4.22	1.38	0.000288056	U	4.29	4.38	0.1	0.634829	N	5.63	4.96	-0.66	0.002117	N	UNN
Medtr_v1_006109	MEDTR1G072830_1	Transmembrane protein 135 ; helix	AT5G51150.1	0	Mitochondrial import inner membrane translocase subunit Tim17/Tim22/Tim23 family protein	Mtr.44748.1.S1_at	35	35.2	not assigned.unknown	-1.82009	3.64	2.09	-1.61	9.39068e-05	D	2.62	1.69	-0.93	0.0157417	N	1.24	2.18	0.96	0.0151739	N	DNN
Medtr_v1_006128	MEDTR1G073070_1	Transmembrane protein 135 ; helix	AT5G51150.1	0	Mitochondrial import inner membrane translocase subunit Tim17/Tim22/Tim23 family protein	Mtr.44748.1.S1_at	35	35.2	not assigned.unknown	-1.91869	3.63	2.07	-1.63	0.000368516	D	2.7	1.84	-0.85	0.0494326	N	1.06	2.23	1.18	0.000158644	U	DNU
Medtr_v1_006150	MEDTR1G073320_1	Cysteine-rich repeat secretory protein 3 ; Secreted Signal	AT1G04520.1	1e-108	PDLP2; plasmodesmata-located protein 2	Mtr.19170.1.S1_at	35	35.2	not assigned.unknown	-2.2573	3.9	1.68	-2.28	0.000929365	D	0.84	0.65	-0.19	0.625796	N	0.63	1.09	0.47	0.0298765	N	DNN
Medtr_v1_006197	MEDTR1G075310_1		AT3G23090.1	5e-68	TPX2 (targeting protein for Xklp2) protein family	Mtr.43458.1.S1_s_at	35	35.2	not assigned.unknown	-2.44094	5.61	4.04	-1.63	4.77326e-05	D	5.28	4.19	-1.08	0.0253013	N	3.29	5.41	2.13	8.8245e-06	U	DNU
Medtr_v1_006200	MEDTR1G075340_1	Inhibitor of trypsin and hageman factor ; Acetylation Disulfide bond Protease Serine	AT2G38870.1	5e-15	Serine protease inhibitor, potato inhibitor I-type family protein	Mtr.14224.1.S1_at	20	20.1	stress.biotic	2.18381	0.28	1.9	1.55	0.000210547	U	4.13	5.63	1.5	0.00764055	U	2.02	2.7	0.69	0.0496603	N	UUN
Medtr_v1_006211	MEDTR1G075460_1	DAG protein, chloroplastic ; Plastid Transit peptide	AT2G33430.1	3e-81	DAL1,DAL; differentiation and greening-like 1	Mtr.47464.1.S1_at	33	33.99	development.unspecified	-1.17732	1.78	0.73	-1.11	0.000219162	D	2.14	2.16	0.03	0.911566	N	1.43	1.84	0.42	0.0194565	N	DNN
Medtr_v1_006217	MEDTR1G075520_1	Aconitate hydratase, cytoplasmic EC=4.2.1.3 ; 4Fe-4S Glyoxylate bypass Iron Iron-sulfur Lyase Metal-binding	AT2G05710.1	0	ACO3; aconitase 3	Mtr.50834.1.S1_s_at	8	8.1.3	TCA / org. transformation.TCA.aconitase.cyt	3.74462	1.75	5.86	4.05	2.8734e-06	U	0.36	1.82	1.47	0.165161	N	7.15	5.52	-1.62	4.2423e-06	D	UND
Medtr_v1_006225	MEDTR1G075610_1	Cell division control protein 2 homolog D EC=2.7.11.22 EC=2.7.11.23 ; ATP-binding cycle Kinase Mitosis Nucleotide-binding Phosphoprotein Serine/threo	AT1G20930.1	1e-157	CDKB2;2; cyclin-dependent kinase B2;2	Mtr.50839.1.S1_at	31	31.2	cell.division	-5.19387	4.94	2.64	-2.36	5.5757e-06	D	4.3	3.51	-0.79	0.011004	N	1.77	4.39	2.63	2.8541e-06	U	DNU
Medtr_v1_006228	MEDTR1G075640_1	Phosphate transporter PHO1 ; Cell membrane Transmembrane helix	AT3G23430.1	0	PHO1,ATPHO1; phosphate 1	Mtr.18461.1.S1_s_at	34	34.7	transport.phosphate	-1.70425	4.06	0.66	-3.46	1.54562e-05	D	5.12	5.12	0.01	0.984975	N	4.53	3.24	-1.28	0.000321562	D	DND
Medtr_v1_006232	MEDTR1G075680_1	Kinesin-1 ; ATP-binding Coiled Cytoplasm Cytoskeleton Meiosis Microtubule Motor protein Nucleotide-binding	AT4G14330.1	0	P-loop containing nucleoside triphosphate hydrolases superfamily protein	Mtr.50845.1.S1_at	31	31.1	cell.organisation	-5.85191	2.38	-0.34	-2.78	2.9786e-06	D	2.55	1.94	-0.6	0.126915	N	1.34	1.78	0.45	0.110801	N	DNN
Medtr_v1_006234	MEDTR1G075700_1	Pleckstrin homology domain-containing family A member 8 ; Cytoplasm Protein transport	AT2G33470.2	1e-74	GLTP1; glycolipid transfer protein 1	Mtr.18455.1.S1_s_at	35	35.1	not assigned.no ontology	-1.60579	4.82	3.37	-1.51	0.000251802	D	2.61	2.93	0.32	0.272687	N	4.38	4.79	0.42	0.0125751	N	DNN
Medtr_v1_006253	MEDTR1G075900_1	Probable methyltransferase PMT1 EC=2.1.1.- ; Glycoprotein Golgi apparatus Membrane Signal-anchor Transmembrane helix	AT3G23300.1	0	S-adenosyl-L-methionine-dependent methyltransferases superfamily protein	Mtr.39039.1.S1_at	20	20.2.3	stress.abiotic.drought/salt	-1.17675	6.28	3.34	-3	2.6017e-06	D	3.86	3.65	-0.21	0.241122	N	4.43	4.47	0.05	0.767411	N	DNN
Medtr_v1_006254	MEDTR1G075910_1	Probable methyltransferase PMT8 EC=2.1.1.- ; Glycoprotein Golgi apparatus Membrane Signal-anchor Transmembrane helix	AT1G04430.2	5e-55	S-adenosyl-L-methionine-dependent methyltransferases superfamily protein		20	20.2.3	stress.abiotic.drought/salt	-1.0131	6.36	2.25	-4.17	7.384e-07	D	2.81	1.87	-0.94	0.040643	N	1.92	2.21	0.3	0.398109	N	DNN
Medtr_v1_006301	MEDTR1G079480_1	Imidazole glycerol phosphate synthase subunit hisH EC=2.4.2.- ; Amino-acid biosynthesis Cytoplasm Glutamine amidotransferase Histidine					NA			-1.42276	1.33	-0.04	-1.43	7.57536e-05	D	0.11	0.22	0.11	0.569562	N	0.52	0.36	-0.15	0.419627	N	DNN
Medtr_v1_006313	MEDTR1G079630_1	Dehydration-responsive element-binding protein 2F ; Activator DNA-binding Nucleus Stress response Transcription regulation	AT3G57600.1	1e-17	Integrase-type DNA-binding superfamily protein	Mtr.4745.1.S1_at?	27	27.3.3	RNA.regulation of transcription.AP2/EREBP, APETALA2/Ethylene-responsive element binding protein family	6.19893	0	2.61	2.55	4.14416e-05	U	0.17	1.26	1.09	0.145668	N	6.9	2.77	-4.11	6.2e-09	D	UND
Medtr_v1_006316	MEDTR1G079690_1		AT5G18460.1	8e-76	Protein of Unknown Function (DUF239)		35	35.2	not assigned.unknown	-2.12655	2.17	-0.53	-2.76	5.01484e-05	D	1.75	0.92	-0.83	0.00959016	N	0.14	0.91	0.78	0.00227505	N	DNN
Medtr_v1_006319	MEDTR1G079730_1	Microtubule-associated serine/threonine-protein kinase-like EC=2.7.11.1 ; Alternative splicing ATP-binding Cell cycle division Cytoplasm Cytos	AT5G18460.1	1e-179	Protein of Unknown Function (DUF239)	Mtr.10274.1.S1_at	35	35.2	not assigned.unknown	-2.39765	2.67	0.7	-2.03	5.4234e-06	D	2.16	1.03	-1.13	0.046398	N	1.95	2.36	0.42	0.0484724	N	DNN
Medtr_v1_006363	MEDTR1G080310_1	Ankyrin repeat domain-containing protein 13B ; Alternative splicing	AT3G04470.1	0	Ankyrin repeat family protein	Mtr.50946.1.S1_s_at	35	35.2	not assigned.unknown	-1.54496	5.32	3.62	-1.76	1.9891e-05	D	3.83	3.47	-0.36	0.491374	N	3.88	3.8	-0.07	0.612382	N	DNN
Medtr_v1_006377	MEDTR1G080460_1	Glycogenin-1 EC=2.4.1.186 ; Acetylation biosynthesis Glycoprotein Manganese Metal-binding Phosphoprotein Transferase	AT5G18480.1	0	PGSIP6; plant glycogenin-like starch initiation protein 6	Mtr.25519.1.S1_at	35	35.1	not assigned.no ontology	-1.00952	3.26	1.22	-2.11	5.8269e-06	D	2.22	2.21	-0.01	0.960663	N	2.45	2.8	0.36	0.16383	N	DNN
Medtr_v1_006393	MEDTR1G080670_1	Uncharacterized protein R707 ; Membrane Transmembrane helix Virus reference strain	AT5G18480.1	1e-41	PGSIP6; plant glycogenin-like starch initiation protein 6		35	35.1	not assigned.no ontology	-1.183	1.71	-0.21	-1.99	4.80076e-05	D	0.5	0.27	-0.22	0.244625	N	0.72	0.8	0.09	0.537613	N	DNN
Medtr_v1_006399	MEDTR1G081240_1	Pollen-specific protein SF21	AT5G11790.1	1e-133	NDL2; N-MYC downregulated-like 2	Mtr.51209.1.S1_at	35	35.1	not assigned.no ontology	-1.27301	5.11	2.48	-2.7	1.6506e-06	D	3.47	2.57	-0.9	0.086424	N	3.41	3.06	-0.34	0.0342866	N	DNN
Medtr_v1_006436	MEDTR1G082230_1	Uncharacterized J domain-containing protein C17A3.05c ; Endoplasmic reticulum Membrane Phosphoprotein Transmembrane helix	AT3G06340.3	6e-45	DNAJ heat shock N-terminal domain-containing protein		20	20.2.1	stress.abiotic.heat	-1.82984	2.48	-0.05	-2.6	5.0409e-06	D	0.98	0.38	-0.59	0.022941	N	0.08	0.71	0.65	0.0533009	N	DNN
Medtr_v1_006442	MEDTR1G082300_1	Breast carcinoma-amplified sequence 3 homolog ; Alternative splicing Nucleus Phosphoprotein Repeat WD	AT1G54710.1	0	ATATG18H,ATG18H; homolog of yeast autophagy 18 (ATG18) H	Mtr.11059.1.S1_at	35	35.2	not assigned.unknown	-1.08646	4.15	2.84	-1.38	0.00012133	D	3.72	3.54	-0.17	0.372798	N	2.27	2.82	0.56	0.023148	N	DNN
Medtr_v1_006450	MEDTR1G082390_1	GDSL esterase/lipase At1g54790 EC=3.1.1.- ; Alternative splicing Glycoprotein Hydrolase Lipid degradation Secreted Signal	AT1G54790.1	1e-141	GDSL-like Lipase/Acylhydrolase superfamily protein		26	26.28	misc.GDSL-motif lipase	-3.8812	0.67	-0.98	-1.72	0.000146305	D	2.62	1.82	-0.8	0.3161	N	-0.15	-0.11	0.06	0.682892	N	DNN
Medtr_v1_006484	MEDTR1G082760_1	Glucose and ribitol dehydrogenase EC=1.1.1.- ; Oxidoreductase	AT1G54870.1	1e-137	NAD(P)-binding Rossmann-fold superfamily protein	Mtr.1041.1.S1_at	26	26.22	misc.short chain dehydrogenase/reductase (SDR)	5.14025	2.01	6.22	4.14	1.4083e-06	U	0.28	2.36	2.08	0.0397804	N	7.25	4.61	-2.63	1.03e-07	D	UND
Medtr_v1_006488	MEDTR1G082810_1	Protein EFR3 homolog cmp44E ; Alternative splicing Membrane Transmembrane helix	AT5G26850.4	2e-66	Uncharacterized protein	Mtr.1045.1.S1_at	35	35.2	not assigned.unknown	-1.24499	1.95	0.67	-1.34	0.000216713	D	1.16	0.31	-0.84	0.0435837	N	0.26	0.72	0.47	0.0188531	N	DNN
Medtr_v1_006494	MEDTR1G082870_1	Mitochondrial Rho GTPase 1 EC=3.6.5.- ; Calcium GTP-binding Hydrolase Membrane Mitochondrion outer Nucleotide-binding Repeat Transmembrane helix	AT5G27540.2	0	MIRO1; MIRO-related GTP-ase 1	Mtr.8660.1.S1_at	30	30.5	signalling.G-proteins	-1.47854	3.19	1.73	-1.52	3.31307e-05	D	2.6	2.95	0.35	0.406501	N	2.7	3.07	0.39	0.0178496	N	DNN
Medtr_v1_006499	MEDTR1G082920_1	Kinesin-4 ; ATP-binding Coiled Cytoplasm Cytoskeleton Microtubule Motor protein Nucleotide-binding	AT5G27550.1	0	P-loop containing nucleoside triphosphate hydrolases superfamily protein	Mtr.38939.1.S1_at	31	31.1	cell.organisation	-6.49492	4.07	0.19	-3.94	2.3208e-06	D	4.06	3.41	-0.64	0.134363	N	3.03	3.19	0.17	0.531113	N	DNN
Medtr_v1_006527	MEDTR1G083260_1	Formin-like protein 11 ; Membrane Signal Transmembrane helix	AT3G05470.1	0	Actin-binding FH2 (formin homology 2) family protein		35	35.1.20	not assigned.no ontology.formin homology 2 domain-containing protein	-3.06624	2.21	0.68	-1.6	0.000259048	D	0.67	0.54	-0.13	0.730907	N	2.82	3.88	1.08	0.0449347	N	DNN
Medtr_v1_006542	MEDTR1G083440_1	Auxin-repressed 12.5 kDa protein ; signaling pathway	AT1G56220.3	1e-27	Dormancy/auxin associated family protein	Mtr.15895.1.S1_s_at	33	33.99	development.unspecified	3.70936	0.11	3.3	3.13	0.000102606	U	1.16	1.48	0.32	0.348471	N	3.11	4.31	1.21	7.54203e-05	U	UNU
Medtr_v1_006573	MEDTR1G083750_1	Probable protein phosphatase 2C 5 EC=3.1.3.16 ; Hydrolase Magnesium Manganese Metal-binding	AT1G09160.1	0	Protein phosphatase 2C family protein	Mtr.12278.1.S1_at	29	29.4	protein.postranslational modification	-2.2608	5.16	3.25	-1.98	4.14956e-05	D	4.66	3.92	-0.74	0.0624788	N	3.05	3.85	0.81	0.00150684	N	DNN
Medtr_v1_006577	MEDTR1G083790_1	Syntaxin-43 ; Alternative splicing Coiled Membrane Protein transport Transmembrane helix	AT3G05710.2	1e-144	SYP43,ATSYP43; syntaxin of plants 43	Mtr.7390.1.S1_at	31	31.4	cell. vesicle transport	-2.45169	3.62	2.34	-1.34	0.00292589	D	2.48	2.46	-0.02	0.952053	N	2.47	3.05	0.59	0.0018343	N	DNN
Medtr_v1_006601	MEDTR1G084050_1	Nicotianamine synthase EC=2.5.1.43 ; S-adenosyl-L-methionine Transferase	AT1G09240.1	1e-102	NAS3,ATNAS3; nicotianamine synthase 3	Mtr.46917.1.S1_at	15	15.2	metal handling.binding, chelation and storage	-5.27009	4.35	1.47	-2.94	5.32361e-05	D	3.71	5.25	1.55	0.0153464	N	0.74	2.68	1.96	2.0553e-06	U	DNU
Medtr_v1_006608	MEDTR1G084620_1	Uncharacterized FAM18-like protein At1g09330 ; Membrane Transmembrane helix	AT1G09330.1	5e-88	unknown protein; FUNCTIONS IN: molecular_function unknown; INVOLVED IN: biological_process unknown; LOCATED IN:	Mtr.37954.1.S1_at	35	35.2	not assigned.unknown	-1.0093	3.12	0.94	-2.24	3.48252e-05	D	0.83	0.93	0.11	0.825584	N	0.93	1.29	0.37	0.0213992	N	DNN
Medtr_v1_006614	MEDTR1G084720_1	ABC transporter I family member 20 ; ATP-binding Cytoplasm Nucleotide-binding	AT5G02270.1	1e-150	ATNAP9,NAP9; non-intrinsic ABC protein 9	Mtr.41142.1.S1_at	34	34.16	transport.ABC transporters and multidrug resistance systems	-1.03775	6.55	4.08	-2.53	4.3234e-06	D	3.93	4.48	0.56	0.0764956	N	5.28	5.3	0.04	0.777983	N	DNN
Medtr_v1_006621	MEDTR1G084820_1	DNA-directed RNA polymerase II subunit RPB1 EC=2.7.7.6 EC=2.7.7.48 ; Acetylation DNA-binding Magnesium Metal-binding Nucleotidyltransferase Nu	AT1G66250.1	7e-06	O-Glycosyl hydrolases family 17 protein		26	26.4	misc.beta 1,3 glucan hydrolases	-1.0267	5.63	4.05	-1.65	0.000215538	D	4.83	3.55	-1.27	0.129267	N	1.89	3.82	1.95	0.000209249	U	DNU
Medtr_v1_006639	MEDTR1G085040_1	Transcription factor MYB86 ; Activator DNA-binding Nucleus Repeat regulation	AT1G09540.1	5e-90	MYB61,ATMYB61; myb domain protein 61	Mtr.20337.1.S1_at	27	27.3.25	RNA.regulation of transcription.MYB domain transcription factor family	-4.09318	3.98	-0.3	-4.35	3.2458e-06	D	3.9	2.89	-1.01	0.0139803	N	2.02	1.09	-0.92	0.1084	N	DNN
Medtr_v1_006678	MEDTR1G085980_1	Probable S-acyltransferase At4g01730 EC=2.3.1.- ; Membrane Metal-binding Transmembrane helix Zinc Zinc-finger	AT4G01730.1	1e-156	DHHC-type zinc finger family protein	Mtr.46552.1.S1_at	27	27.3.99	RNA.regulation of transcription.unclassified	-5.33577	3.6	-0.08	-3.74	3.869e-07	D	3.25	2.52	-0.73	0.0775388	N	0.73	1.96	1.25	0.000190066	U	DNU
Medtr_v1_006716	MEDTR1G086390_1	Polygalacturonase At1g48100 EC=3.2.1.15 ; Cell wall biogenesis/degradation Glycosidase Hydrolase Repeat Secreted Signal	AT1G02460.1	1e-180	Pectin lyase-like superfamily protein	Mtr.14988.1.S1_at	10	10.6.3	cell wall.degradation.pectate lyases and polygalacturonases	-1.38242	1.64	0.37	-1.33	0.00437239	D	0.5	0.22	-0.28	0.306226	N	1.33	0.85	-0.46	0.0164575	N	DNN
Medtr_v1_006724	MEDTR1G086480_1	ADP-ribosylation factor 2 ; ER-Golgi transport apparatus GTP-binding Lipoprotein Myristate Nucleotide-binding	AT1G10630.1	1e-104	ATARFA1F,ARFA1F; ADP-ribosylation factor A1F	Mtr.15007.1.S1_s_at	29	29.4	protein.postranslational modification	-1.29057	6.19	3.39	-2.86	1.79934e-05	D	4.27	4.27	0	0.991403	N	2.52	3.6	1.09	5.53052e-05	U	DNU
Medtr_v1_006736	MEDTR1G086600_1	Long chain acyl-CoA synthetase 1 EC=6.2.1.3 ; ATP-binding Endoplasmic reticulum Fatty acid metabolism Ligase Lipid Magnesium Nucleotide-bi	AT2G47240.2	0	LACS1; AMP-dependent synthetase and ligase family protein	Mtr.31183.1.S1_x_at	11	11.1.9	lipid metabolism.FA synthesis and FA elongation.long chain fatty acid CoA ligase	-2.44678	0.34	-0.99	-1.4	9.62322e-05	D	1.41	1.84	0.43	0.305188	N	1.62	2.56	0.95	0.000635092	N	DNN
Medtr_v1_006766	MEDTR1G086950_1		AT2G47360.1	2e-41	unknown protein; BEST Arabidopsis thaliana protein match is: unknown protein (TAIR:AT1G02570.1); Has 58 Blast	Mtr.24640.1.S1_at	35	35.2	not assigned.unknown	-4.23681	3.73	1.03	-2.76	3.1211e-05	D	3.95	3.68	-0.26	0.39775	N	3.39	2.57	-0.81	0.000618584	N	DNN
Medtr_v1_006780	MEDTR1G087100_1	Protein fat-free homolog ; Coiled Golgi apparatus Lipid transport	AT4G02030.1	0	Vps51/Vps67 family (components of vesicular transport) protein	Mtr.9915.1.S1_at	35	35.2	not assigned.unknown	-1.55316	5.25	4.07	-1.24	0.000145769	D	3.88	3.24	-0.64	0.0176504	N	4.19	4.56	0.38	0.0242724	N	DNN
Medtr_v1_006785	MEDTR1G087150_1	E3 ubiquitin-protein ligase MARCH6 EC=6.3.2.- ; Endoplasmic reticulum Membrane Metal-binding Phosphoprotein Transmembrane helix Ubl conjugation pathway Zinc	AT1G02610.1	4e-52	RING/FYVE/PHD zinc finger superfamily protein	Mtr.24896.1.S1_at	27	27.3.99	RNA.regulation of transcription.unclassified	-1.44066	1.95	0.5	-1.51	0.00371668	D	1.74	1.84	0.11	0.675098	N	0.82	1.28	0.47	0.00797713	N	DNN
Medtr_v1_006794	MEDTR1G087240_1	Probable beta-D-xylosidase 2 EC=3.2.1.- ; Extracellular matrix Glycoprotein Glycosidase Hydrolase Secreted Signal	AT1G02640.1	0	BXL2,ATBXL2; beta-xylosidase 2	Mtr.24892.1.S1_at	10	10.6.2	cell wall.degradation.mannan-xylose-arabinose-fucose	-1.5414	1.79	-0.56	-2.42	4.74773e-05	D	2.55	1.64	-0.91	0.246109	N	-0.11	0.37	0.49	0.00841201	N	DNN
Medtr_v1_006797	MEDTR1G087290_1	BRCT domain-containing protein At4g02110 ; Phosphoprotein Repeat	AT4G02110.1	1e-108	transcription coactivators	Mtr.24889.1.S1_at	35	35.1	not assigned.no ontology	-2.37589	3.39	2.3	-1.16	0.00104288	D	3.24	2.83	-0.41	0.395608	N	3.48	3.8	0.33	0.319521	N	DNN
Medtr_v1_006826	MEDTR1G087710_1	Ral GTPase-activating protein subunit alpha-1 ; Alternative splicing Coiled Cytoplasm activation Nucleus Phosphoprotein	AT5G38700.1	1e-32	unknown protein; FUNCTIONS IN: molecular_function unknown; INVOLVED IN: biological_process unknown; LOCATED I	Mtr.15461.1.S1_at	35	35.2	not assigned.unknown	-2.53915	4.15	0.76	-3.45	8.928e-07	D	5.87	3.11	-2.75	0.00642499	D	0.67	0.97	0.31	0.0549079	N	DDN
Medtr_v1_006829	MEDTR1G087740_1		AT1G64340.1	0.12	unknown protein; BEST Arabidopsis thaliana protein match is: unknown protein (TAIR:AT5G41810.1); Has 30201 Bl	Mtr.46261.1.S1_at	35	35.2	not assigned.unknown	-1.0477	0.82	-0.62	-1.5	0.00207395	D	0.46	0.09	-0.36	0.0934568	N	1.88	1.92	0.05	0.802148	N	DNN
Medtr_v1_006841	MEDTR1G087880_1	Kinesin-4 ; ATP-binding Coiled Cytoplasm Cytoskeleton Microtubule Motor protein Nucleotide-binding	AT2G47500.1	0	P-loop nucleoside triphosphate hydrolases superfamily protein with CH (Calponin Homology) domain	Mtr.38511.1.S1_at	31	31.1	cell.organisation	-3.97153	3.37	0.46	-2.97	2.2282e-06	D	3.54	2.56	-0.98	0.0108588	N	1.29	2.36	1.08	0.000126869	U	DNU
Medtr_v1_006843	MEDTR1G087900_1	Fumarate hydratase 1, mitochondrial EC=4.2.1.2 ; Lyase Mitochondrion Transit peptide Tricarboxylic acid cycle	AT2G47510.2	0	FUM1; fumarase 1	Mtr.38626.1.S1_at	8	8.1.8	TCA / org. transformation.TCA.fumarase	-2.99888	5.51	3.31	-2.27	8.5853e-06	D	4.38	3.23	-1.15	0.00788579	D	3.02	4.06	1.05	0.00199986	U	DDU
Medtr_v1_006866	MEDTR1G088190_1	Endoglucanase 17 EC=3.2.1.4 ; Carbohydrate metabolism Cell wall biogenesis/degradation Cellulose Glycosidase Hydrolase Polysaccharide Secreted Signa	AT4G02290.1	0	AtGH9B13,GH9B13; glycosyl hydrolase 9B13	Mtr.9073.1.S1_at	10	10.6.1	cell wall.degradation.cellulases and beta -1,4-glucanases	-6.06113	6.27	2.27	-4.06	7.263e-07	D	4.92	3.71	-1.2	0.00823161	D	2.02	4.22	2.21	0.000158219	U	DDU
Medtr_v1_006935	MEDTR1G089280_1	LRR receptor-like serine/threonine-protein kinase ERECTA EC=2.7.11.1 ; ATP-binding Cell wall biogenesis/degradation Developmental Glycoprotein	AT1G03440.1	1e-164	Leucine-rich repeat (LRR) family protein	Mtr.41649.1.S1_at	35	35.1	not assigned.no ontology	-2.16925	3.67	2.12	-1.61	0.00774684	D	3.85	3.51	-0.34	0.0953153	N	5.16	5.08	-0.07	0.6294	N	DNN
Medtr_v1_006974	MEDTR1G090010_1		AT4G13690.1	5e-29	unknown protein; Has 37 Blast hits to 37 proteins in 16 species: Archae - 0; Bacteria - 2; Metazoa - 2; Fungi -	Mtr.33186.1.S1_at	35	35.2	not assigned.unknown	-3.04854	2.91	1.11	-1.86	2.69468e-05	D	3.15	2.89	-0.25	0.575676	N	3.28	3.82	0.55	0.00633676	N	DNN
Medtr_v1_006978	MEDTR1G090050_1		AT1G04650.1	1e-142	unknown protein; Has 30201 Blast hits to 17322 proteins in 780 species: Archae - 12; Bacteria - 1396; Metazoa -		35	35.2	not assigned.unknown	-1.75259	1.33	0.3	-1.09	0.000327075	D	1.58	1.22	-0.35	0.0890786	N	1.48	1.88	0.42	0.0272472	N	DNN
Medtr_v1_006993	MEDTR1G090250_1	Oleosin 16 kDa ; Acetylation Lipid droplet Membrane Repeat Transmembrane helix	AT4G25140.1	1e-36	OLEO1,OLE1; oleosin 1	Mtr.38007.1.S1_at	11	11.4	lipid metabolism.TAG synthesis	2.67071	2.21	5.78	3.51	2.3758e-06	U	1.39	5.34	3.96	4.37451e-05	U	7.98	4.64	-3.33	3.36e-08	D	UUD
Medtr_v1_007007	MEDTR1G090540_1	Mannosylfructose-phosphate synthase EC=2.4.1.246 ; Glycosyltransferase	AT3G10630.1	1e-176	UDP-Glycosyltransferase superfamily protein	Mtr.1827.1.S1_at	35	35.1	not assigned.no ontology	-2.64508	3.86	2.68	-1.25	0.000759311	D	2.22	2.08	-0.14	0.516262	N	1.53	1.45	-0.07	0.624434	N	DNN
Medtr_v1_007015	MEDTR1G090620_1	Exocyst complex component 7 ; Cell membrane Coiled Cytoplasm Exocytosis Phosphoprotein transport	AT5G03540.1	0	ATEXO70A1,EXO70A1; exocyst subunit exo70 family protein A1	Mtr.1826.1.S1_at	35	35.1	not assigned.no ontology	-1.61595	5.52	3.96	-1.62	0.000141031	D	4.57	4.21	-0.36	0.0879326	N	4.95	4.99	0.05	0.726027	N	DNN
Medtr_v1_007016	MEDTR1G090630_1	Pleckstrin homology domain-containing family A member 6 ; Phosphoprotein Polymorphism	AT5G04830.2	4e-69	Nuclear transport factor 2 (NTF2) family protein	Mtr.13189.1.S1_at	35	35.2	not assigned.unknown	2.76664	1.55	4.94	3.32	1.8231e-06	U	2.18	3.64	1.46	0.0366748	N	6.57	4.51	-2.05	1.0466e-06	D	UND
Medtr_v1_007117	MEDTR1G093120_1	1-aminocyclopropane-1-carboxylate oxidase homolog 1 ; Iron Metal-binding Oxidoreductase	AT1G06620.1	1e-114	2-oxoglutarate (2OG) and Fe(II)-dependent oxygenase superfamily protein	Mtr.40329.1.S1_at	17	17.5.1	hormone metabolism.ethylene.synthesis-degradation	-2.86771	2.69	0.4	-2.35	1.43468e-05	D	4.42	4.97	0.56	0.164803	N	0.93	1.03	0.12	0.447792	N	DNN
Medtr_v1_007142	MEDTR1G093410_1	AP2/ERF and B3 domain-containing transcription repressor TEM1 ; DNA-binding Ethylene signaling pathway Nucleus regulation	AT1G25560.1	1e-111	TEM1,EDF1; AP2/B3 transcription factor family protein	Mtr.43116.1.S1_at	27	27.3.3	RNA.regulation of transcription.AP2/EREBP, APETALA2/Ethylene-responsive element binding protein family	-1.20258	4.37	0.43	-4	4.58735e-05	D	4.1	2.7	-1.4	0.019118	N	2.73	2.91	0.2	0.369955	N	DNN
Medtr_v1_007186	MEDTR1G094620_1	Vacuolar amino acid transporter 1 ; Amino-acid Membrane Phosphoprotein Transmembrane helix Vacuole	AT2G39130.1	0	Transmembrane amino acid transporter family protein	Mtr.16936.1.S1_at	34	34.3	transport.amino acids	-3.80673	6.64	5.52	-1.18	0.000729864	D	5.5	5.2	-0.3	0.727263	N	2.22	3.1	0.89	0.00176212	N	DNN
Medtr_v1_007199	MEDTR1G094780_1	Phenylalanine ammonia-lyase 2 EC=4.3.1.24 ; Cytoplasm Phenylpropanoid metabolism	AT2G37040.1	0	PAL1,ATPAL1; PHE ammonia lyase 1	Mtr.51909.1.S1_at	16	16.2.1.1	secondary metabolism.phenylpropanoids.lignin biosynthesis.PAL	-2.5963	3.86	0.92	-3	1.72723e-05	D	2.19	1.46	-0.73	0.0411012	N	3.51	4.26	0.76	0.00238633	N	DNN
Medtr_v1_007220	MEDTR1G095040_1	Endoplasmic reticulum metallopeptidase 1 EC=3.4.-.- ; Alternative splicing Disulfide bond Glycoprotein Hydrolase Membrane Metal-binding Meta	AT5G20660.1	0	Zn-dependent exopeptidases superfamily protein	Mtr.13791.1.S1_at	35	35.2	not assigned.unknown	-1.65815	4.72	3.72	-1.06	0.000362606	D	3.12	3.16	0.04	0.878523	N	3.49	4.12	0.65	0.0250353	N	DNN
Medtr_v1_007239	MEDTR1G095240_1	Chorismate synthase, chloroplastic EC=4.2.3.5 ; Alternative splicing Amino-acid biosynthesis Aromatic Lyase Plastid Transit peptide	AT1G48850.1	3e-90	EMB1144; chorismate synthase, putative / 5-enolpyruvylshikimate-3-phosphate phospholyase, put	Mtr.35801.1.S1_at	13	13.1.6.1	amino acid metabolism.synthesis.aromatic aa.chorismate	-1.38304	3.68	2.34	-1.4	7.2552e-05	D	2.43	2.04	-0.39	0.138705	N	2.99	3.09	0.11	0.445898	N	DNN
Medtr_v1_007242	MEDTR1G095270_1	2,5-diketo-D-gluconic acid reductase A EC=1.1.1.274 ; Ascorbate biosynthesis Cytoplasm NADP Oxidoreductase					NA			-2.43013	2.84	1.22	-1.68	2.81055e-05	D	2.16	2.44	0.29	0.278095	N	0.99	2.12	1.14	9.19465e-05	U	DNU
Medtr_v1_007253	MEDTR1G095390_1						NA			-2.53255	2.74	1.43	-1.37	7.69164e-05	D	2.06	2.23	0.17	0.401015	N	0.76	1.86	1.11	0.000220429	U	DNU
Medtr_v1_007262	MEDTR1G095530_1	CD82 antigen ; Glycoprotein Membrane Transmembrane helix	AT3G12090.1	1e-104	TET6; tetraspanin6	Mtr.11468.1.S1_at	33	33.99	development.unspecified	-1.46403	3.86	2.61	-1.31	0.000124649	D	4.28	4.82	0.54	0.164314	N	4.47	5.05	0.59	0.0100136	N	DNN
Medtr_v1_007263	MEDTR1G095540_1	Serine carboxypeptidase-like 27 EC=3.4.16.- ; Disulfide bond Glycoprotein Hydrolase Protease Secreted Signal	AT3G07990.1	0	SCPL27; serine carboxypeptidase-like 27	Mtr.39498.1.S1_at	29	29.5.5	protein.degradation.serine protease	-1.5518	3.76	-0.13	-3.95	1.795e-07	D	3.51	3.19	-0.31	0.304975	N	0.7	1.81	1.13	0.00442296	U	DNU
Medtr_v1_007300	MEDTR1G096000_1	Uncharacterized protein ZK632.2 ; Coiled	AT1G34355.1	8e-54	ATPS1,PS1; forkhead-associated (FHA) domain-containing protein	Mtr.37129.1.S1_at	35	35.1	not assigned.no ontology	-3.56903	1.94	-0.09	-2.09	7.6709e-06	D	2.98	2.31	-0.66	0.1522	N	1.77	2.26	0.5	0.0172148	N	DNN
Medtr_v1_007347	MEDTR1G098240_1	Uncharacterized membrane protein At1g06890 ; Golgi apparatus Phosphoprotein Transmembrane helix	AT4G09810.1	1e-161	Nucleotide-sugar transporter family protein	Mtr.13227.1.S1_s_at	35	35.1	not assigned.no ontology	-1.61928	6.24	3.12	-3.18	1.6819e-06	D	3.71	3.11	-0.59	0.0215643	N	3.55	3.6	0.06	0.746009	N	DNN
Medtr_v1_007360	MEDTR1G098390_1	Probable S-acyltransferase At4g24630 EC=2.3.1.- ; Membrane Metal-binding Phosphoprotein Transmembrane helix Zinc Zinc-finger	AT4G24630.1	1e-164	DHHC-type zinc finger family protein		27	27.3.99	RNA.regulation of transcription.unclassified	-1.41214	4.62	2.97	-1.72	3.20406e-05	D	2.97	3.15	0.18	0.49162	N	3.61	3.78	0.18	0.294028	N	DNN
Medtr_v1_007381	MEDTR1G098640_1	UDP-sugar-dependent glycosyltransferase 52 EC=2.4.1.173 ; Lipid synthesis Metal-binding Repeat Steroid biosynthesis Sterol Zinc Zinc-finger	AT1G43620.3	0	UGT80B1; UDP-Glycosyltransferase superfamily protein	Mtr.15316.1.S1_s_at	11	11.8	lipid metabolism.'exotics' (steroids, squalene etc)	-1.78721	4.28	3.22	-1.12	0.000137807	D	2.26	2.45	0.19	0.606501	N	3.48	3.44	-0.03	0.886642	N	DNN
Medtr_v1_007383	MEDTR1G098660_1	Thioredoxin Y1, chloroplastic ; Disulfide bond Electron transport Plastid Redox-active center Transit peptide	AT1G76760.1	6e-54	ATY1,TRX-Y1,TY1; thioredoxin Y1	Mtr.15318.1.S1_at	21	21.1	redox.thioredoxin	-1.02785	4.42	3.46	-1.03	0.00739793	D	4	3.9	-0.09	0.628678	N	4.14	4.51	0.38	0.0223383	N	DNN
Medtr_v1_007401	MEDTR1G098870_1	Trihelix transcription factor GT-2 ; DNA-binding Nucleus Repeat regulation	AT1G76890.2	1e-116	GT2,AT-GT2; Duplicated homeodomain-like superfamily protein	Mtr.24662.1.S1_at	27	27.3.30	RNA.regulation of transcription.Trihelix, Triple-Helix transcription factor family	-5.91871	5.01	1.62	-3.45	1.11719e-05	D	3.46	3.98	0.53	0.31046	N	0.58	1.38	0.81	0.000382629	N	DNN
Medtr_v1_007423	MEDTR1G099110_1	Serine/threonine-protein kinase HT1 EC=2.7.11.1 ; ATP-binding Nucleotide-binding Transferase	AT4G38470.1	1e-102	ACT-like protein tyrosine kinase family protein	Mtr.12021.1.S1_at	29	29.4	protein.postranslational modification	1.32527	4.99	6.15	1.1	0.000143399	U	4.87	4.56	-0.3	0.149131	N	5.92	6.06	0.15	0.327306	N	UNN
Medtr_v1_007457	MEDTR1G099500_1	Reticulon-like protein B1 ; Cell membrane Endoplasmic reticulum Phosphoprotein Transmembrane helix	AT4G23630.1	4e-77	BTI1,RTNLB1; VIRB2-interacting protein 1	Mtr.14323.1.S1_at	35	35.1	not assigned.no ontology	-3.48241	1.48	0.41	-1.14	0.000567427	D	2.06	1.98	-0.08	0.647003	N	0.2	1.07	0.88	0.00107396	N	DNN
Medtr_v1_007497	MEDTR1G100110_1	Probable receptor-like protein kinase At5g24010 EC=2.7.11.- ; ATP-binding Glycoprotein Membrane Nucleotide-binding Phosphoprotein Serine/threonine-prot	AT5G24010.1	0	Protein kinase superfamily protein	Mtr.15104.1.S1_at	30	30.2.16	signalling.receptor kinases.Catharanthus roseus-like RLK1	-1.30158	1.42	-0.16	-1.64	8.16032e-05	D	3.56	3.94	0.39	0.118751	N	1.32	2.62	1.31	0.000130828	U	DNU
Medtr_v1_007498	MEDTR1G100120_1	Uncharacterized membrane protein yjcL ; Cell Transmembrane helix	AT5G52540.1	1e-138	Protein of unknown function (DUF819)	Mtr.51015.1.S1_at	35	35.2	not assigned.unknown	-3.18146	4.06	2.1	-2.03	4.9967e-05	D	2.64	2.28	-0.36	0.127451	N	0.63	2.15	1.53	0.000102821	U	DNU
Medtr_v1_007501	MEDTR1G100160_1	Uncharacterized protein At4g02000	AT2G01050.1	5e-12	zinc ion binding;nucleic acid binding	Mtr.51056.1.S1_at	35	35.2	not assigned.unknown	-5.83845	3.32	0.2	-3.18	2.1101e-06	D	4.14	3.34	-0.79	0.0334256	N	1	3.37	2.39	4.551e-07	U	DNU
Medtr_v1_007519	MEDTR1G100470_1	Pyruvate kinase EC=2.7.1.40 ; Allosteric enzyme ATP-binding Glycolysis Magnesium Metal-binding Nucleotide-binding Potassium Transferase	AT5G52420.1	4e-55	unknown protein; FUNCTIONS IN: molecular_function unknown; INVOLVED IN: biological_process unknown; LOCATED I		35	35.2	not assigned.unknown	1.61311	0.75	4.35	3.54	3.63288e-05	U	0.93	1.39	0.47	0.0820923	N	5.89	5.8	-0.08	0.674306	N	UNN
Medtr_v1_007539	MEDTR1G100700_1	L-ascorbate oxidase EC=1.10.3.3 ; Copper Disulfide bond Glycoprotein Metal-binding Oxidoreductase Repeat Secreted Signal	AT5G21105.2	1e-31	Plant L-ascorbate oxidase		21	21.2	redox.ascorbate and glutathione	-5.81818	5.97	1.31	-4.72	1.5489e-06	D	3.75	3.89	0.14	0.451589	N	4.19	4.08	-0.1	0.656024	N	DNN
Medtr_v1_007548	MEDTR1G100800_1		AT5G52420.1	5e-67	unknown protein; FUNCTIONS IN: molecular_function unknown; INVOLVED IN: biological_process unknown; LOCATED I	Mtr.47283.1.S1_at	35	35.2	not assigned.unknown	1.78302	0.51	4.06	3.49	0.000248364	U	0.87	1.11	0.25	0.173851	N	5.88	5.78	-0.09	0.643785	N	UNN
Medtr_v1_007566	MEDTR1G101000_1	Protein notum homolog EC=3.-.-.- ; Alternative splicing Glycoprotein Hydrolase Secreted Signal	AT5G23870.2	1e-152	Pectinacetylesterase family protein	Mtr.48133.1.S1_s_at	10	10.8.2	cell wall.pectin*esterases.acetyl esterase	-1.45064	5.61	1.39	-4.29	2.301e-07	D	3.76	3.04	-0.72	0.0569144	N	3.55	3.64	0.1	0.58867	N	DNN
Medtr_v1_007568	MEDTR1G101020_1	Protein notum homolog EC=3.-.-.- ; Alternative splicing Glycoprotein Hydrolase Secreted Signal	AT5G23870.3	1e-151	Pectinacetylesterase family protein	Mtr.48133.1.S1_s_at	10	10.8.2	cell wall.pectin*esterases.acetyl esterase	-1.36447	3.55	0.7	-2.91	1.37825e-05	D	1.9	1.87	-0.03	0.848144	N	2.03	2.3	0.28	0.11531	N	DNN
Medtr_v1_007575	MEDTR1G101130_1	Tubulin beta-1 chain ; Cytoplasm Cytoskeleton GTP-binding Microtubule Nucleotide-binding	AT5G23860.2	0	TUB8; tubulin beta 8	Mtr.8756.1.S1_at	31	31.1	cell.organisation	-4.37989	5.02	1.71	-3.37	7.5319e-06	D	4.09	3.63	-0.46	0.501416	N	1.08	2.3	1.23	2.35423e-05	U	DNU
Medtr_v1_007595	MEDTR1G101390_1	F-box protein PP2-A13 ; Alternative splicing Nucleus Ubl conjugation pathway	AT3G61060.1	1e-101	AtPP2-A13,PP2-A13; phloem protein 2-A13	Mtr.21397.1.S1_s_at	26	26.16	misc.myrosinases-lectin-jacalin	-1.02474	0.21	-0.9	-1.18	0.000234567	D	3.51	3.4	-0.11	0.537009	N	3.17	2.4	-0.76	0.000624218	N	DNN
Medtr_v1_007628	MEDTR1G101830_1	Peroxidase 66 EC=1.11.1.7 ; Calcium Disulfide bond Glycoprotein Heme Hydrogen peroxide Iron Metal-binding Oxidoreductase Secreted Signal	AT5G51890.1	1e-132	Peroxidase superfamily protein	Mtr.37908.1.S1_at	26	26.12	misc.peroxidases	-2.09831	1.55	0.48	-1.13	0.00231644	D	3.56	3.42	-0.14	0.771415	N	0.33	2.62	2.31	5.9558e-05	U	DNU
Medtr_v1_007662	MEDTR1G102230_1	Alpha-L-fucosidase 1 EC=3.2.1.51 ; Apoplast Glycoprotein Glycosidase Hydrolase Secreted Signal	AT2G28100.1	1e-141	ATFUC1,FUC1; alpha-L-fucosidase 1	Mtr.24210.1.S1_at	35	35.1	not assigned.no ontology	-5.59188	1.44	-0.19	-1.69	0.00243301	D	2.3	1.97	-0.32	0.171109	N	3.48	3.77	0.3	0.0644177	N	DNN
Medtr_v1_007693	MEDTR1G104610_1	Uncharacterized protein C24B11.05	AT2G32150.1	4e-86	Haloacid dehalogenase-like hydrolase (HAD) superfamily protein	Mtr.8621.1.S1_s_at	35	35.1	not assigned.no ontology	-1.94834	4.63	1.82	-2.87	1.04946e-05	D	6.26	5.61	-0.64	0.0505389	N	4.48	3.86	-0.6	0.00562386	N	DNN
Medtr_v1_007713	MEDTR1G104850_1	Putative leucine-rich repeat receptor-like serine/threonine-protein kinase At2g14440 EC=2.7.11.1 ; ATP-binding Cell membrane Glycoprotein Nucleotide-binding	AT3G05990.1	1e-171	Leucine-rich repeat (LRR) family protein	Mtr.44887.1.S1_at	30	30.2.99	signalling.receptor kinases.misc	-1.10264	1.96	-0.17	-2.19	7.5159e-06	D	2.94	2.81	-0.13	0.564379	N	-0.06	1.37	1.44	0.00205069	U	DNU
Medtr_v1_007746	MEDTR1G105280_1	Transcription factor bHLH130 ; Alternative splicing DNA-binding Nucleus Phosphoprotein regulation	AT2G42280.1	6e-53	basic helix-loop-helix (bHLH) DNA-binding superfamily protein	Mtr.38245.1.S1_at	27	27.3.6	RNA.regulation of transcription.bHLH,Basic Helix-Loop-Helix family	1.97547	3.69	5.59	1.84	0.000225779	U	4.13	4.04	-0.09	0.715732	N	5.75	6.15	0.41	0.0372031	N	UNN
Medtr_v1_007747	MEDTR1G105290_1	Mitogen-activated protein kinase kinase kinase 3 EC=2.7.11.25 ; ATP-binding Coiled Cytoplasm Cytoskeleton Isopeptide bond Microtubule Nucleoti	AT3G06030.1	1e-175	ANP3,MAPKKK12,NP3; NPK1-related protein kinase 3	Mtr.11742.1.S1_at	29	29.4	protein.postranslational modification	-3.76002	2.98	0.52	-2.53	4.5579e-06	D	3.03	1.8	-1.23	0.00300749	D	0.34	1.53	1.21	0.000921573	N	DDN
Medtr_v1_007753	MEDTR1G105360_1		AT5G19260.1	5e-27	Protein of unknown function (DUF3049)	Mtr.39610.1.S1_at	35	35.2	not assigned.unknown	-1.23245	2.1	0.25	-1.91	0.000271552	D	2.53	2.73	0.21	0.250381	N	0.52	0.63	0.12	0.365314	N	DNN
Medtr_v1_007757	MEDTR1G105410_1	Peroxisomal adenine nucleotide transporter 1 ; Hydrogen ion Membrane Peroxisome Repeat Transmembrane helix	AT3G05290.1	2e-48	PNC1; peroxisomal adenine nucleotide carrier 1	Mtr.45412.1.S1_at	34	34.9	transport.metabolite transporters at the mitochondrial membrane	-1.40985	3.95	2.93	-1.08	0.0004071	D	2.65	1.96	-0.69	0.0169897	N	3.06	3.34	0.29	0.0974783	N	DNN
Medtr_v1_007787	MEDTR1G106790_1	Endo-1,4-beta-xylanase A EC=3.2.1.8 ; Disulfide bond Glycosidase Hydrolase Lectin Secreted Signal degradation	AT4G33840.1	1e-156	Glycosyl hydrolase family 10 protein		10	10.6.2	cell wall.degradation.mannan-xylose-arabinose-fucose	-2.41266	3.66	2.17	-1.56	0.000300793	D	2.21	2.25	0.04	0.831882	N	4.37	4.12	-0.24	0.094661	N	DNN
Medtr_v1_007788	MEDTR1G106800_1	Endo-1,4-beta-xylanase A EC=3.2.1.8 ; Disulfide bond Glycosidase Hydrolase Lectin Secreted Signal degradation	AT4G33840.1	1e-118	Glycosyl hydrolase family 10 protein	Mtr.3514.1.S1_at	10	10.6.2	cell wall.degradation.mannan-xylose-arabinose-fucose	-4.68257	5.04	2.38	-2.72	0.000311248	D	4.52	4.14	-0.38	0.0928333	N	1.39	2.51	1.13	4.37171e-05	U	DNU
Medtr_v1_007795	MEDTR1G106890_1		AT4G09830.1	4e-58	Uncharacterised conserved protein UCP009193	Mtr.44472.1.S1_at	35	35.2	not assigned.unknown	-1.58484	4.97	3.88	-1.16	0.00325633	D	3.76	3.13	-0.63	0.0372922	N	3.84	4.29	0.46	0.0664356	N	DNN
Medtr_v1_007818	MEDTR1G108270_1	Pentatricopeptide repeat-containing protein At1g71060, mitochondrial ; Mitochondrion Transit	AT1G71060.1	1e-168	Tetratricopeptide repeat (TPR)-like superfamily protein	Mtr.35111.1.S1_at	35	35.1.5	not assigned.no ontology.pentatricopeptide (PPR) repeat-containing protein	-1.75049	2.73	1.77	-1.02	0.00927637	D	2.7	2.99	0.29	0.179056	N	3.6	3.37	-0.21	0.152823	N	DNN
Medtr_v1_007819	MEDTR1G108280_1	Xylosyltransferase 1 EC=2.4.2.26 ; Disulfide bond Endoplasmic reticulum Glycoprotein Glycosyltransferase Golgi apparatus Membrane Signal-anch	AT1G71070.1	1e-166	Core-2/I-branching beta-1,6-N-acetylglucosaminyltransferase family protein	Mtr.45023.1.S1_at	26	26.2	misc.UDP glucosyl and glucoronyl transferases	-1.57614	5.28	3.53	-1.81	5.31412e-05	D	3.33	3.56	0.23	0.302917	N	3.69	3.89	0.21	0.188289	N	DNN
Medtr_v1_007830	MEDTR1G108390_1	Uncharacterized transporter C5D6.04 ; Membrane Transmembrane helix	AT1G71090.1	1e-172	Auxin efflux carrier family protein		17	17.2.1	hormone metabolism.auxin.synthesis-degradation	-1.24804	4.06	2.84	-1.28	0.000390381	D	2.84	3.01	0.18	0.366902	N	3.72	3.92	0.21	0.194567	N	DNN
Medtr_v1_007901	MEDTR1G110210_1	Probable protein phosphatase 2C 15 EC=3.1.3.16 ; Hydrolase Magnesium Manganese Metal-binding	AT1G68410.2	0	Protein phosphatase 2C family protein	Mtr.45345.1.S1_at	29	29.4	protein.postranslational modification	-2.14962	5.42	3.86	-1.63	7.31125e-05	D	4.36	4	-0.36	0.18529	N	4.04	5.03	1	0.000144039	U	DNU
Medtr_v1_007910	MEDTR1G110300_1	Beta-lactamase-like protein 2 EC=3.-.-.- ; Hydrolase Metal-binding Zinc	AT1G25375.1	1e-159	Metallo-hydrolase/oxidoreductase superfamily protein	Mtr.29841.1.S1_at	35	35.1	not assigned.no ontology	-1.20937	4.11	2.47	-1.7	1.58786e-05	D	2.76	1.86	-0.89	0.0403126	N	2.58	3.04	0.47	0.0482046	N	DNN
Medtr_v1_007912	MEDTR1G110320_1	Zinc finger protein 6 ; Metal-binding Zinc-finger	AT1G68360.1	2e-40	C2H2 and C2HC zinc fingers superfamily protein		27	27.3.11	RNA.regulation of transcription.C2H2 zinc finger family	-1.39349	3.04	-0.2	-3.3	7.62e-06	D	3.03	3.66	0.63	0.0552786	N	1.2	0.97	-0.22	0.275426	N	DNN
Medtr_v1_007928	MEDTR1G110510_1	Nuclease S1 EC=3.1.30.1 ; Disulfide bond Endonuclease Glycoprotein Hydrolase Metal-binding Signal Zinc	AT1G68290.1	1e-103	ENDO2; endonuclease 2	Mtr.44300.1.S1_at	28	28.1	DNA.synthesis/chromatin structure	-2.92964	0.74	-0.35	-1.15	0.000163216	D	0.41	0.23	-0.18	0.318374	N	0.98	1.48	0.51	0.00471254	N	DNN
Medtr_v1_007970	MEDTR1G113960_1	Serine/threonine-protein kinase HT1 EC=2.7.11.1 ; ATP-binding Nucleotide-binding Transferase	AT4G38470.1	0	ACT-like protein tyrosine kinase family protein	Mtr.16733.1.S1_s_at	29	29.4	protein.postranslational modification	-1.86869	3.44	2.27	-1.24	9.53358e-05	D	3.86	3.52	-0.34	0.588703	N	3.72	4.41	0.7	0.000810169	N	DNN
Medtr_v1_007975	MEDTR1G114050_1	Histone H2A variant 1 ; Chromosome DNA-binding Nucleosome core Nucleus	AT3G54560.1	2e-55	HTA11; histone H2A 11	Mtr.51297.1.S1_x_at	28	28.1.3	DNA.synthesis/chromatin structure.histone	-1.95352	4.96	3.78	-1.24	0.00118212	D	5.08	5.42	0.34	0.218427	N	4.6	4.9	0.31	0.0794236	N	DNN
Medtr_v1_007991	MEDTR1G114250_1	Dolichyl-diphosphooligosaccharide--protein glycosyltransferase subunit STT3A EC=2.4.1.119 ; Endoplasmic reticulum Glycoprotein Membrane Transmembrane helix	AT5G19690.1	0	STT3A; staurosporin and temperature sensitive 3-like A	Mtr.43945.1.S1_at	35	35.1	not assigned.no ontology	-1.0768	6.38	5.14	-1.3	6.55211e-05	D	5.32	5.16	-0.15	0.606417	N	5.06	6.19	1.14	7.50096e-05	U	DNU
Medtr_v1_008022	MEDTR1G115120_1	Putative GEM-like protein 8	AT5G23370.1	7e-35	GRAM domain-containing protein / ABA-responsive protein-related		17	17.1.3	hormone metabolism.abscisic acid.induced-regulated-responsive-activated	-3.31187	4.67	3.4	-1.34	0.000579644	D	4.16	4.45	0.3	0.723714	N	2.94	3.6	0.68	0.00285745	N	DNN
Medtr_v1_008023	MEDTR1G115130_1	Putative GEM-like protein 8	AT5G23370.1	2e-54	GRAM domain-containing protein / ABA-responsive protein-related		17	17.1.3	hormone metabolism.abscisic acid.induced-regulated-responsive-activated	-2.37789	2.04	0.19	-1.91	2.62522e-05	D	2.08	2	-0.07	0.848372	N	0.78	2.52	1.75	3.6217e-06	U	DNU
Medtr_v1_008036	MEDTR1G115790_1	ABC transporter G family member 1 ; ATP-binding Membrane Nucleotide-binding Transmembrane helix	AT2G39350.1	0	ABC-2 type transporter family protein	Mtr.27722.1.S1_at	34	34.16	transport.ABC transporters and multidrug resistance systems	-2.78917	5.42	3.58	-1.9	5.16438e-05	D	2.84	3.44	0.6	0.185501	N	3.4	3.83	0.44	0.0168374	N	DNN
Medtr_v1_008043	MEDTR1G115860_1	Chalcone--flavonone isomerase 2-B EC=5.5.1.6 ; Flavonoid biosynthesis	AT3G55120.1	8e-07	TT5,A11,CFI; Chalcone-flavanone isomerase family protein		16	16.8.2	secondary metabolism.flavonoids.chalcones	-3.45215	3.53	-0.16	-3.75	1.1668e-06	D	1.79	1.05	-0.74	0.0445602	N	1.69	1.74	0.07	0.684208	N	DNN
Medtr_v1_008044	MEDTR1G115870_1	Chalcone--flavonone isomerase 2 EC=5.5.1.6 ; Flavonoid biosynthesis	AT3G55120.1	7e-78	TT5,A11,CFI; Chalcone-flavanone isomerase family protein	Mtr.10779.1.S1_at	16	16.8.2	secondary metabolism.flavonoids.chalcones	-2.76764	5.33	3.04	-2.35	9.0815e-05	D	4.34	2.42	-1.91	0.000490841	D	2.76	4.72	1.97	2.56367e-05	U	DDU
Medtr_v1_008046	MEDTR1G115890_1	Chalcone--flavonone isomerase 2 EC=5.5.1.6 ; Flavonoid biosynthesis	AT3G55120.1	3e-77	TT5,A11,CFI; Chalcone-flavanone isomerase family protein	Mtr.4347.1.S1_s_at	16	16.8.2	secondary metabolism.flavonoids.chalcones	-2.52417	3.09	1.25	-1.9	0.00124264	D	2.8	1.39	-1.41	0.0025818	D	2.14	3.75	1.62	0.000151281	U	DDU
Medtr_v1_008086	MEDTR1G116320_1	Probable plastid-lipid-associated protein 12, chloroplastic ; Transit peptide	AT1G51110.1	1e-140	Plastid-lipid associated protein PAP / fibrillin family protein	Mtr.14112.1.S1_s_at	31	31.1	cell.organisation	-4.42253	2.41	0.91	-1.56	7.19139e-05	D	2.25	3.21	0.97	0.0538445	N	1.52	4.37	2.86	8.091e-07	U	DNU
Medtr_v1_008108	MEDTR1G116570_1	Probable UDP-sugar transporter protein SLC35A4 ; Golgi apparatus Membrane Transmembrane helix	AT3G59360.2	0	UTR6,ATUTR6; UDP-galactose transporter 6	Mtr.44313.1.S1_at	34	34.2	transporter.sugars	-1.21628	6.02	3.8	-2.28	1.83515e-05	D	4.18	3.73	-0.45	0.129535	N	3.77	4.33	0.57	0.0071728	N	DNN
Medtr_v1_008124	MEDTR1G116790_1	Transcription factor bHLH128 ; DNA-binding Nucleus Phosphoprotein regulation	AT1G05805.1	6e-55	basic helix-loop-helix (bHLH) DNA-binding superfamily protein	Mtr.12342.1.S1_at	27	27.3.6	RNA.regulation of transcription.bHLH,Basic Helix-Loop-Helix family	-1.15582	6.3	4.29	-2.07	4.9521e-06	D	5.76	5.1	-0.65	0.118438	N	3.18	4.09	0.92	0.00207623	N	DNN
Medtr_v1_008150	MEDTR1TE006480_1	NA	NA	#N/A	NA	NA	NA	NA	NA	-1.47246	5.21	4.11	-1.16	0.00382635	D	4.18	4	-0.17	0.57329	N	5.12	4.95	-0.16	0.237887	N	DNN
Medtr_v1_008211	MEDTR1TE014200_1	Putative ribonuclease H protein At1g65750 EC=3.1.26.4 ; Endonuclease Hydrolase Magnesium Metal-binding	AT4G29090.1	7e-15	Ribonuclease H-like superfamily protein	Mtr.17906.1.S1_at	28	28.99	DNA.unspecified	-2.28208	1.97	0.73	-1.3	0.00298991	D	0.4	0.63	0.23	0.212744	N	1.02	1.04	0.03	0.823008	N	DNN
Medtr_v1_008266	MEDTR1TE021840_1		AT2G04865.1	0.12	Aminotransferase-like, plant mobile domain family protein		35	35.2	not assigned.unknown	-1.03185	1.59	0.33	-1.32	7.13377e-05	D	0.8	0.76	-0.03	0.908316	N	-0.26	0.28	0.55	0.0102159	N	DNN
Medtr_v1_008355	MEDTR1TE038320_1	NA	NA	#N/A	NA	NA	NA	NA	NA	1.15054	0.37	1.7	1.27	0.000247251	U	2.62	2.19	-0.42	0.257622	N	2.56	3.16	0.61	0.0881986	N	UNN
Medtr_v1_008358	MEDTR1TE038490_1	Transposon Ty3-I Gag-Pol polyprotein EC=3.4.23.- EC=2.7.7.49 EC=2.7.7.7 EC=3.1.26.4 ; Aspartyl protease ATP-binding Capsid maturation Cytoplasm	ATMG00860.1	2e-29	ORF158; DNA/RNA polymerases superfamily protein		35	35.2	not assigned.unknown	1.08683	0.43	1.57	1.07	0.00318551	U	0.08	0.39	0.31	0.126356	N	5.03	5.15	0.13	0.359499	N	UNN
Medtr_v1_008404	MEDTR1TE041510_1	Putative ribonuclease H protein At1g65750 EC=3.1.26.4 ; Endonuclease Hydrolase Magnesium Metal-binding	AT4G29090.1	1e-45	Ribonuclease H-like superfamily protein	Mtr.16844.1.S1_at	28	28.99	DNA.unspecified	1.39458	1.7	3.73	1.97	8.79078e-05	U	1.69	1.84	0.16	0.365124	N	3.16	3.8	0.65	0.00298966	N	UNN
Medtr_v1_008443	MEDTR1TE043390_1	NA	NA	#N/A	NA	NA	NA	NA	NA	1.52449	1.21	3.23	1.96	1.60964e-05	U	2.8	3.21	0.42	0.183827	N	6.17	5.22	-0.93	0.000219334	N	UNN
Medtr_v1_008719	MEDTR1TE088060_1	NA	NA	#N/A	NA	NA	NA	NA	NA	-1.82431	6.16	4.54	-1.68	1.72667e-05	D	4.83	4.59	-0.23	0.272179	N	4.59	5.63	1.06	0.000347684	U	DNU
Medtr_v1_008962	MEDTR2G005510_1	Ras-related protein RABA2a ; Cell membrane GTP-binding Lipoprotein Methylation Nucleotide-binding Prenylation	AT1G09630.1	1e-107	ATRAB11C,ATRABA2A,ATRAB-A2A,RAB-A2A,RAB11c; RAB GTPase 11C	Mtr.19383.1.S1_at	30	30.5	signalling.G-proteins	-2.80877	5.86	3.97	-1.95	7.29966e-05	D	4.75	3.98	-0.77	0.0153729	N	4.43	5.29	0.88	0.00132485	N	DNN
Medtr_v1_008973	MEDTR2G005660_1	NA	NA	#N/A	NA	NA	NA	NA	NA	-1.09989	1.64	0.42	-1.29	0.000102383	D	0.46	0.47	0.02	0.880192	N	0.84	0.83	0	0.992817	N	DNN
Medtr_v1_008981	MEDTR2G005760_1		AT2G32980.1	2e-14	unknown protein; Has 158 Blast hits to 154 proteins in 73 species: Archae - 0; Bacteria - 61; Metazoa - 0; Fu	Mtr.50129.1.S1_s_at	35	35.2	not assigned.unknown	-1.62488	4.81	3.13	-1.75	1.85156e-05	D	3.6	2.7	-0.9	0.00897189	N	3.9	4.37	0.48	0.0198107	N	DNN
Medtr_v1_008986	MEDTR2G005810_1	Leucine-rich repeat receptor-like serine/threonine-protein kinase BAM1 EC=2.7.11.1 ; ATP-binding Cell membrane Developmental Differentiation G	AT5G65700.2	0	BAM1; Leucine-rich receptor-like protein kinase family protein	Mtr.2441.1.S1_s_at	30	30.2.11	signalling.receptor kinases.leucine rich repeat XI	-2.51262	0.75	-0.26	-1.07	0.00821681	D	0.35	0.24	-0.1	0.66081	N	1.22	1.47	0.26	0.0986615	N	DNN
Medtr_v1_008994	MEDTR2G005910_1		AT1G58070.1	3e-29	unknown protein; Has 286 Blast hits to 266 proteins in 81 species: Archae - 2; Bacteria - 25; Metazoa - 90; F		35	35.2	not assigned.unknown	-2.9428	1.47	0	-1.54	0.000752817	D	2.18	1.78	-0.4	0.151912	N	0.1	1.37	1.28	0.000128001	U	DNU
Medtr_v1_009037	MEDTR2G006440_1	ATP-dependent DNA helicase Q-like 4A EC=3.6.4.12 ; ATP-binding Coiled Hydrolase Magnesium Manganese Metal-binding Nucleotide-binding Nucl	AT1G10930.1	0	ATSGS1,RECQ4A,ATRECQ4A; DNA helicase (RECQl4A)	Mtr.25031.1.S1_s_at	28	28.99	DNA.unspecified	-1.32608	2.07	0.9	-1.23	0.000102484	D	1.28	1.13	-0.15	0.452526	N	1.48	1.46	-0.01	0.969327	N	DNN
Medtr_v1_009039	MEDTR2G006460_1	NA	NA	#N/A	NA	NA	NA	NA	NA	-1.40607	1.61	0.65	-1.02	0.000951083	D	0.88	0.51	-0.37	0.10231	N	0.2	0.53	0.34	0.0781711	N	DNN
Medtr_v1_009062	MEDTR2G006790_1	Probable galacturonosyltransferase 10 EC=2.4.1.- ; Cell wall biogenesis/degradation Glycoprotein Glycosyltransferase Golgi apparatus Membrane	AT2G20810.1	0	GAUT10,LGT4; galacturonosyltransferase 10	Mtr.25037.1.S1_at	26	26.2	misc.UDP glucosyl and glucoronyl transferases	-1.16017	3.23	1.26	-2.03	5.0216e-06	D	2.2	1.93	-0.26	0.261382	N	1.99	2.51	0.54	0.01626	N	DNN
Medtr_v1_009063	MEDTR2G006800_1	Putative membrane protein ycf1 ; Chloroplast Plastid Transmembrane helix	AT5G50420.1	4e-25	O-fucosyltransferase family protein		35	35.2	not assigned.unknown	-1.33864	3.18	1.6	-1.64	2.77583e-05	D	1.87	1.99	0.12	0.458613	N	2.27	2.52	0.27	0.137174	N	DNN
Medtr_v1_009096	MEDTR2G007220_1	F-box protein At1g10780	AT1G10780.1	1e-166	F-box/RNI-like superfamily protein	Mtr.13674.1.S1_at	29	29.5.11.4.3.2	protein.degradation.ubiquitin.E3.SCF.FBOX	-1.81845	4.13	2.69	-1.51	3.49774e-05	D	3.2	2.85	-0.35	0.535753	N	2.7	3.54	0.85	0.000483901	N	DNN
Medtr_v1_009137	MEDTR2G007650_1	Patatin-like phospholipase domain-containing protein 2 EC=3.1.1.3 ; Alternative splicing Cell membrane Glycoprotein Hydrolase Lipid degrada	AT1G33270.1	1e-135	Acyl transferase/acyl hydrolase/lysophospholipase superfamily protein	Mtr.39931.1.S1_at	33	33.1	development.storage proteins	-1.44368	2.47	1.44	-1.1	0.000343754	D	2.45	2.88	0.43	0.147774	N	2.74	2.92	0.19	0.232351	N	DNN
Medtr_v1_009144	MEDTR2G007740_1	Transmembrane protein 87A ; Glycoprotein Signal helix	AT2G01070.1	0	Lung seven transmembrane receptor family protein	Mtr.11762.1.S1_at	35	35.1	not assigned.no ontology	-1.57617	5.84	3.73	-2.17	1.4259e-05	D	3.19	3.09	-0.09	0.58609	N	3.36	3.84	0.49	0.0589829	N	DNN
Medtr_v1_009165	MEDTR2G007960_1	Auxin-induced protein 5NG4 ; Glycoprotein Membrane Transmembrane helix	AT1G25270.1	5e-78	nodulin MtN21 /EamA-like transporter family protein	Mtr.47908.1.S1_at	33	33.99	development.unspecified	-1.86036	4.45	0.51	-4	5.3616e-06	D	2.49	2.91	0.43	0.0586381	N	0.21	0.84	0.64	0.0115511	N	DNN
Medtr_v1_009191	MEDTR2G008240_1	Beta-xylosidase/alpha-L-arabinofuranosidase 1 EC=3.2.1.37 EC=3.2.1.55 ; Extracellular matrix Glycoprotein Glycosidase Hydrolase Multifunctional enzyme Sec	AT5G64570.1	0	XYL4,ATBXL4; beta-D-xylosidase 4	Mtr.38022.1.S1_at	35	35.1	not assigned.no ontology	-5.81899	5.84	1.45	-4.46	1.2112e-06	D	4.5	3.56	-0.93	0.190152	N	0.86	1.63	0.79	0.00383264	N	DNN
Medtr_v1_009209	MEDTR2G008430_1	LL-diaminopimelate aminotransferase, chloroplastic EC=2.6.1.83 ; Plastid Pyridoxal phosphate Transit peptide	AT2G13810.1	1e-175	ALD1; AGD2-like defense response protein 1		13	13.1.6.2	amino acid metabolism.synthesis.aromatic aa.phenylalanine and tyrosine	-4.2984	1.48	-0.23	-1.77	0.00426709	D	2.04	0.86	-1.17	0.00263739	D	-0.27	0.78	1.06	0.000208017	U	DDU
Medtr_v1_009239	MEDTR2G008760_1	Putative pumilio homolog 7, chloroplastic ; Cytoplasm Plastid Repeat RNA-binding Transit peptide Translation regulation	AT1G78160.1	5e-53	APUM7,PUM7; pumilio 7		35	35.1.12	not assigned.no ontology.pumilio/Puf RNA-binding domain-containing protein	-1.78713	1.22	0.2	-1.08	0.00580086	D	0.11	0.12	0.02	0.905518	N	1.95	1.69	-0.25	0.0827196	N	DNN
Medtr_v1_009258	MEDTR2G008990_1	Metacaspase-1 EC=3.4.22.- ; Autocatalytic cleavage Hydrolase Protease Thiol	AT1G02170.1	3e-59	LOL3,ATMCPB1,MCP1B,ATMC1,MC1; metacaspase 1	Mtr.38889.1.S1_at	29	29.5	protein.degradation	-1.23932	1.71	-0.45	-2.22	0.000255473	D	2.24	1.68	-0.55	0.241322	N	1.55	2.58	1.05	0.0269317	N	DNN
Medtr_v1_009277	MEDTR2G009220_1	2-oxoglutarate/malate translocator, chloroplastic ; Membrane Plastid inner Transit peptide Transmembrane helix Transport	AT5G64290.1	0	DCT,DIT2.1; dicarboxylate transport 2.1	Mtr.13956.1.S1_at	34	34.9	transport.metabolite transporters at the mitochondrial membrane	-1.65047	6.04	4.98	-1.12	0.000519534	D	4.92	4.71	-0.2	0.478282	N	4.56	5.4	0.86	0.00373136	N	DNN
Medtr_v1_009298	MEDTR2G009480_1	IgA FC receptor ; Cell wall Immunoglobulin domain Peptidoglycan-anchor Secreted Signal	AT5G09520.1	9e-06	hydroxyproline-rich glycoprotein family protein	Mtr.37470.1.S1_at	35	35.1.41	not assigned.no ontology.hydroxyproline rich proteins	-5.03877	3.88	2.68	-1.27	0.000177522	D	4.33	4.57	0.25	0.191721	N	1.61	6.46	4.86	3.9e-09	U	DNU
Medtr_v1_009309	MEDTR2G009600_1	Magnesium-dependent phosphatase 1 EC=3.1.3.- EC=3.1.3.48 ; Alternative splicing Hydrolase Metal-binding Phosphoprotein	AT2G14110.1	5e-75	Haloacid dehalogenase-like hydrolase (HAD) superfamily protein	Mtr.45731.1.S1_at	35	35.2	not assigned.unknown	-1.03598	5.48	4.11	-1.43	0.00044838	D	4.7	4.77	0.07	0.828538	N	5.14	5.1	-0.03	0.829604	N	DNN
Medtr_v1_009320	MEDTR2G009720_1	Putative glutamine amidotransferase-like protein C13C5.04	AT2G23970.1	2e-55	Class I glutamine amidotransferase-like superfamily protein	Mtr.51345.1.S1_at	35	35.2	not assigned.unknown	-3.03931	2.82	1.67	-1.21	0.000438938	D	4.68	4.8	0.12	0.688201	N	0.34	1.28	0.95	0.000102985	N	DNN
Medtr_v1_009344	MEDTR2G010000_1	Zinc transport protein ZntB ; Cell inner membrane Ion Transmembrane helix	AT2G04305.1	0	Magnesium transporter CorA-like family protein	Mtr.50991.1.S1_at	34	34.14	transport.unspecified cations	-1.73969	5.86	4.35	-1.57	3.41151e-05	D	4.25	3.54	-0.7	0.0170583	N	3.27	4.03	0.77	0.00610553	N	DNN
Medtr_v1_009390	MEDTR2G010490_1		AT4G17000.1	4e-86	unknown protein; Has 2862 Blast hits to 2331 proteins in 349 species: Archae - 6; Bacteria - 408; Metazoa - 833	Mtr.44948.1.S1_at	35	35.2	not assigned.unknown	-3.61221	2.13	-0.74	-2.93	6.6636e-06	D	2.98	2.09	-0.88	0.0255463	N	0.11	1.5	1.4	0.000170779	U	DNU
Medtr_v1_009414	MEDTR2G010760_1	Kinesin-1 ; ATP-binding Coiled Cytoplasm Cytoskeleton Meiosis Microtubule Motor protein Nucleotide-binding	AT4G05190.1	0	ATK5; kinesin 5		31	31.1	cell.organisation	-5.73643	4.77	1.88	-2.95	4.9992e-06	D	4.25	3.64	-0.61	0.0308676	N	1.23	3.23	2.01	1.06355e-05	U	DNU
Medtr_v1_009419	MEDTR2G010820_1	Regulator of ribonuclease-like protein 3	AT5G56260.1	1e-68	Ribonuclease E inhibitor RraA/Dimethylmenaquinone methyltransferase	Mtr.37792.1.S1_at	25	25	C1-metabolism	1.09306	2.2	3.36	1.1	0.00742508	U	1.22	1.61	0.4	0.0896179	N	4.99	6.38	1.4	6.4857e-05	U	UNU
Medtr_v1_009484	MEDTR2G012080_1	Auxin-induced protein 6B ; signaling pathway	AT4G38840.1	6e-26	SAUR-like auxin-responsive protein family		17	17.2.3	hormone metabolism.auxin.induced-regulated-responsive-activated	-1.00272	3.53	1.69	-1.9	1.29509e-05	D	2.53	3.69	1.17	0.160714	N	1.1	1.49	0.41	0.0292471	N	DNN
Medtr_v1_009548	MEDTR2G012990_1		AT1G61100.1	1e-130	disease resistance protein (TIR class), putative	Mtr.11535.1.S1_at	20	20.1	stress.biotic	-1.82703	5.49	2.64	-2.91	1.08622e-05	D	3.75	3.23	-0.51	0.254284	N	2.45	2.67	0.23	0.280645	N	DNN
Medtr_v1_009554	MEDTR2G013060_1	Probable allantoinase 1 EC=3.5.2.5 ; Hydrolase Metal-binding Purine metabolism Zinc	AT4G04955.1	0	ATALN,ALN; allantoinase	Mtr.40480.1.S1_at	35	35.1	not assigned.no ontology	3.05379	3.02	5.44	2.36	4.95587e-05	U	3.53	3.27	-0.26	0.507316	N	6.19	6.55	0.37	0.026461	N	UNN
Medtr_v1_009568	MEDTR2G013210_1	Probable LRR receptor-like serine/threonine-protein kinase At1g56140 EC=2.7.11.1 ; Alternative splicing ATP-binding Cell membrane Glycoprotein Leuc	AT3G09010.1	1e-113	Protein kinase superfamily protein	Mtr.49234.1.S1_at	30	30.2.9	signalling.receptor kinases.leucine rich repeat VIII-2	1.0253	0.36	1.43	1.01	0.00873169	U	3.1	3.08	-0.02	0.936037	N	3.54	3.43	-0.1	0.513287	N	UNN
Medtr_v1_009577	MEDTR2G013310_1	Probable polyol transporter 4 ; Membrane Sugar Symport Transmembrane helix	AT2G20780.1	0	Major facilitator superfamily protein	Mtr.31164.1.S1_at	34	34.2	transporter.sugars	-4.72498	1.61	0.66	-1.01	0.00701735	D	3.24	3.16	-0.08	0.623977	N	1.12	1.88	0.78	0.00137121	N	DNN
Medtr_v1_009622	MEDTR2G013950_1		AT1G28280.2	1e-51	VQ motif-containing protein	Mtr.48688.1.S1_at	35	35.1	not assigned.no ontology	-1.16504	3.77	2.36	-1.47	0.000110903	D	4.31	3.7	-0.6	0.0376895	N	1.44	2.94	1.51	3.22447e-05	U	DNU
Medtr_v1_009625	MEDTR2G013980_1	Protein SMG7 ; Alternative splicing Cytoplasm Nonsense-mediated mRNA decay Nucleus Phosphoprotein Repeat TPR	AT1G28260.2	1e-149	Telomerase activating protein Est1	Mtr.13773.1.S1_at	35	35.2	not assigned.unknown	-1.70816	2.7	1.75	-1.01	0.000163904	D	3.26	3.02	-0.23	0.204187	N	2.55	3.57	1.04	0.0012901	U	DNU
Medtr_v1_009629	MEDTR2G014040_1	LEAm	AT5G44310.2	4e-32	Late embryogenesis abundant protein (LEA) family protein	Mtr.21257.1.S1_at	35	35.1.22	not assigned.no ontology.late embryogenesis abundant domain-containing protein	2.5856	3.7	6.91	3.15	1.60421e-05	U	4.32	6.7	2.39	0.00301646	U	8.26	7.32	-0.93	0.000896665	N	UUN
Medtr_v1_009647	MEDTR2G014240_1	Auxin-repressed 12.5 kDa protein ; signaling pathway	AT1G28330.1	1e-28	DRM1,DYL1; dormancy-associated protein-like 1	Mtr.48869.1.S1_at	33	33.99	development.unspecified	2.76972	1.41	4.81	3.34	1.7088e-06	U	4.39	5.39	1	0.0162322	N	4.74	6.39	1.66	1.30324e-05	U	UNU
Medtr_v1_009651	MEDTR2G014290_1	Putative leucine-rich repeat receptor-like serine/threonine-protein kinase At2g14440 EC=2.7.11.1 ; ATP-binding Cell membrane Glycoprotein Nucleotide-binding	AT1G28340.1	0	AtRLP4,RLP4; receptor like protein 4	Mtr.31551.1.S1_at	35	35.1	not assigned.no ontology	-1.34303	4.92	3.91	-1.07	0.000240492	D	4.55	3.82	-0.72	0.0140258	N	3.98	4.72	0.75	0.00170308	N	DNN
Medtr_v1_009702	MEDTR2G014860_1	OPA3-like protein ; Coiled	AT1G28510.1	4e-59	Optic atrophy 3 protein (OPA3)	Mtr.13441.1.S1_at	35	35.2	not assigned.unknown	-2.37934	4.34	2.09	-2.32	9.36116e-05	D	3.57	3.63	0.07	0.839642	N	2.08	3.19	1.12	0.000216182	U	DNU
Medtr_v1_009713	MEDTR2G014970_1		AT1G28540.1	9e-23	unknown protein; Has 25 Blast hits to 25 proteins in 10 species: Archae - 0; Bacteria - 0; Metazoa - 0; Fungi		35	35.2	not assigned.unknown	1.12316	2.05	4.13	2.01	3.7552e-05	U	2.28	2.31	0.03	0.916269	N	5.03	4.7	-0.31	0.0411644	N	UNN
Medtr_v1_009715	MEDTR2G014990_1	Ras-related protein Rab11B ; Cell membrane GTP-binding Lipoprotein Nucleotide-binding Prenylation	AT5G60860.1	1e-118	AtRABA1f,RABA1f; RAB GTPase homolog A1F	Mtr.13127.1.S1_at	30	30.5	signalling.G-proteins	-1.28505	5.04	3.98	-1.12	0.000288272	D	3.68	3.9	0.22	0.505141	N	4.96	4.66	-0.29	0.0942596	N	DNN
Medtr_v1_009748	MEDTR2G015370_1	Protein IQ-DOMAIN 1 ; Nucleus	AT2G33990.1	2e-66	iqd9; IQ-domain 9	Mtr.40894.1.S1_at	30	30.3	signalling.calcium	-2.94582	5.73	2.57	-3.22	8.5195e-06	D	4.53	4.3	-0.22	0.494868	N	3.58	4.17	0.6	0.00421468	N	DNN
Medtr_v1_009774	MEDTR2G015650_1	GDSL esterase/lipase At5g45910 EC=3.1.1.- ; Glycoprotein Hydrolase Lipid degradation Secreted Signal	AT5G45910.1	1e-110	GDSL-like Lipase/Acylhydrolase superfamily protein		26	26.28	misc.GDSL-motif lipase	2.02308	-0.57	0.71	1.22	0.00215048	U	-0.09	0.03	0.12	0.506455	N	1.3	0.86	-0.43	0.0157741	N	UNN
Medtr_v1_009781	MEDTR2G015720_1		AT1G29050.1	1e-145	TBL38; TRICHOME BIREFRINGENCE-LIKE 38	Mtr.37687.1.S1_at	35	35.2	not assigned.unknown	-2.67091	5.56	1.25	-4.37	5.237e-07	D	3.67	2.91	-0.75	0.13514	N	4.57	3.08	-1.47	3.35932e-05	D	DND
Medtr_v1_009802	MEDTR2G017440_1		AT5G45690.1	3e-84	Protein of unknown function (DUF1264)	Mtr.28833.1.S1_at	35	35.2	not assigned.unknown	3.57914	-0.41	3.24	3.59	0.00183573	U	0.45	1.88	1.43	0.137587	N	7.93	3.47	-4.45	4.3e-09	D	UND
Medtr_v1_009803	MEDTR2G017450_1	LRR receptor-like serine/threonine-protein kinase FLS2 EC=2.7.11.1 ; ATP-binding Cell membrane Endosome Glycoprotein Leucine-rich repeat Nucle	AT2G34930.1	1e-128	disease resistance family protein / LRR family protein		20	20.1	stress.biotic	3.50341	-0.58	0.87	1.39	0.0078131	U	-0.02	0.45	0.47	0.157793	N	4.73	1.33	-3.39	2.0082e-06	D	UND
Medtr_v1_009823	MEDTR2G017680_1	26S proteasome non-ATPase regulatory subunit 14 EC=3.4.19.- ; Alternative splicing Hydrolase Metal-binding Metalloprotease Ubl conjugation p	AT5G23540.1	1e-176	Mov34/MPN/PAD-1 family protein	Mtr.47523.1.S1_s_at	29	29.5.11.20	protein.degradation.ubiquitin.proteasom	-1.40498	3.27	1.98	-1.35	0.000253187	D	2.88	3.13	0.26	0.35339	N	2.63	2.92	0.31	0.0823218	N	DNN
Medtr_v1_009853	MEDTR2G018040_1	Mitochondrial import inner membrane translocase subunit TIM50 ; Mitochondrion Protein transport Transit peptide Translocation Transmembrane helix	AT5G45700.1	1e-16	Haloacid dehalogenase-like hydrolase (HAD) superfamily protein		35	35.1	not assigned.no ontology	-5.23181	3.31	0.56	-2.81	0.000157	D	2.58	2.53	-0.04	0.916743	N	1.26	1.95	0.71	0.00192501	N	DNN
Medtr_v1_009895	MEDTR2G018660_1	Putative hydrolase C777.06c ; Cytoplasm Nucleus	AT1G30300.1	1e-148	Metallo-hydrolase/oxidoreductase superfamily protein	Mtr.18443.1.S1_s_at	35	35.1	not assigned.no ontology	-1.57894	5.9	4.71	-1.26	0.000145851	D	4.51	4.39	-0.11	0.560044	N	4.45	4.89	0.46	0.00910592	N	DNN
Medtr_v1_009933	MEDTR2G019170_1	Piriformospora indica-insensitive protein 2 ; Cell membrane Leucine-rich repeat Signal	AT2G42800.1	3e-70	AtRLP29,RLP29; receptor like protein 29		35	35.1	not assigned.no ontology	-4.11074	4.07	3.05	-1.09	0.00306753	D	2.75	2.98	0.24	0.305665	N	1.71	3.07	1.37	0.000369131	U	DNU
Medtr_v1_009958	MEDTR2G019450_1		AT5G46220.1	1e-164	Protein of unknown function (DUF616)		35	35.2	not assigned.unknown	-3.33588	3.23	0.57	-2.72	2.61332e-05	D	1.85	1.68	-0.16	0.64737	N	-0.04	0.86	0.92	0.000187372	N	DNN
Medtr_v1_009965	MEDTR2G019520_1	Mannosyl-oligosaccharide 1,2-alpha-mannosidase MNS3 EC=3.2.1.113 ; Calcium Disulfide bond Glycoprotein Golgi apparatus Hydrolase Magnesium Mang	AT1G30000.1	0	MNS3; alpha-mannosidase 3	Mtr.7243.1.S1_at	35	35.1	not assigned.no ontology	-1.00447	5.15	3.15	-2.07	1.35279e-05	D	3.23	3.45	0.22	0.403051	N	4.13	4.26	0.14	0.298033	N	DNN
Medtr_v1_009975	MEDTR2G019640_1	Probable cytochrome P450 524A1 EC=1.14.-.- ; Heme Iron Membrane Metal-binding Monooxygenase Oxidoreductase Transmembrane helix	AT2G34500.1	0	CYP710A1; cytochrome P450, family 710, subfamily A, polypeptide 1	Mtr.8805.1.S1_at	26	26.1	misc.cytochrome P450	-1.4227	5.86	2.55	-3.37	3.803e-07	D	2.56	2.8	0.24	0.671177	N	3.69	3.48	-0.2	0.33245	N	DNN
Medtr_v1_009985	MEDTR2G019740_1	Zinc finger CCCH domain-containing protein 58 ; DNA-binding Metal-binding Nucleus Repeat Zinc-finger	AT5G18550.1	1e-114	Zinc finger C-x8-C-x5-C-x3-H type family protein	Mtr.11522.1.S1_at	27	27.3.11	RNA.regulation of transcription.C2H2 zinc finger family	-1.78227	4.65	2.81	-1.9	3.11746e-05	D	3.66	2.8	-0.85	0.05896	N	3.16	3.45	0.3	0.268196	N	DNN
Medtr_v1_009990	MEDTR2G019790_1	GTPase obg ; Cytoplasm GTP-binding Nucleotide-binding	AT5G18570.1	0	EMB269,ATOBGC,CPSAR1; GTP1/OBG family protein	Mtr.44919.1.S1_at	30	30.5	signalling.G-proteins	1.05138	1.97	4.51	2.48	6.46617e-05	U	3.32	3.66	0.34	0.25784	N	5.47	5.47	0.02	0.893147	N	UNN
Medtr_v1_010012	MEDTR2G020040_1	RING finger and CHY zinc finger domain-containing protein 1 EC=6.3.2.- ; Alternative splicing Cytoplasm Ligase Metal-binding Nucleus Phos	AT5G18650.1	1e-132	CHY-type/CTCHY-type/RING-type Zinc finger protein	Mtr.10581.1.S1_at	27	27.3.99	RNA.regulation of transcription.unclassified	-1.49148	6.14	5.18	-1.02	0.000184416	D	4.58	4.89	0.32	0.122437	N	3.31	4.42	1.13	5.90084e-05	U	DNU
Medtr_v1_010119	MEDTR2G021260_1	F-box protein At5g18780	AT4G14290.1	1e-110	alpha/beta-Hydrolases superfamily protein		35	35.2	not assigned.unknown	-1.64097	2.94	0.38	-2.63	1.8074e-06	D	3.1	2.5	-0.59	0.0739817	N	0.7	1.35	0.66	0.0271228	N	DNN
Medtr_v1_010187	MEDTR2G025050_1	Plastid-lipid-associated protein, chloroplastic ; Transit peptide	AT4G04020.1	1e-103	FIB; fibrillin	Mtr.753.1.S1_at	31	31.1	cell.organisation	2.30351	2.09	3.92	1.76	1.07462e-05	U	3.35	4.09	0.74	0.034039	N	5.68	5.7	0.03	0.868143	N	UNN
Medtr_v1_010190	MEDTR2G025080_1	E3 ubiquitin-protein ligase RNF135 EC=6.3.2.- ; Alternative splicing Coiled Cytoplasm Immunity Innate Metal-binding Polymorphism Ubl conju	AT4G03965.1	3e-47	RING/U-box superfamily protein	Mtr.750.1.S1_at	35	35.2	not assigned.unknown	-1.46015	6.15	3.21	-3	4.82793e-05	D	6.02	5.93	-0.09	0.740344	N	4.37	5.2	0.84	0.0537663	N	DNN
Medtr_v1_010199	MEDTR2G025180_1	EH domain-containing protein 1 ; ATP-binding Calcium Cell membrane Coiled Endosome Nucleotide-binding Phosphoprotein	AT4G05520.1	0	ATEHD2,EHD2; EPS15 homology domain 2	Mtr.15082.1.S1_at	30	30.3	signalling.calcium	-4.23272	4.07	2.34	-1.79	1.70655e-05	D	3.79	3.06	-0.72	0.014103	N	2.58	3.94	1.37	0.000117972	U	DNU
Medtr_v1_010220	MEDTR2G025410_1		AT1G12020.1	2e-40	unknown protein; BEST Arabidopsis thaliana protein match is: unknown protein (TAIR:AT1G62422.1); Has 89 Blast h	Mtr.20696.1.S1_at	35	35.2	not assigned.unknown	1.72445	2.27	4.01	1.67	0.00136958	U	3.26	3.09	-0.17	0.565241	N	6.5	5.13	-1.36	0.000120278	D	UND
Medtr_v1_010226	MEDTR2G025470_1	Brain protein 44 ; Acetylation	AT4G05590.1	2e-36	CONTAINS InterPro DOMAIN/s: Uncharacterised protein family UPF0041 (InterPro:IPR005336); BEST Arabidopsis thali	Mtr.20689.1.S1_at	35	35.2	not assigned.unknown	-2.18881	5.03	3.32	-1.78	0.000347787	D	4.93	4.77	-0.16	0.670659	N	3.21	4.75	1.55	0.000274352	U	DNU
Medtr_v1_010258	MEDTR2G025810_1	E3 ubiquitin-protein ligase UPL5 EC=6.3.2.- ; Cytoplasm Lectin Ubl conjugation pathway	AT4G12570.1	0	UPL5; ubiquitin protein ligase 5		29	29.5.11.4.1	protein.degradation.ubiquitin.E3.HECT	-2.03542	1.43	0.46	-1.03	0.000385303	D	0.73	0.88	0.15	0.745368	N	3.87	3.36	-0.5	0.0403122	N	DNN
Medtr_v1_010273	MEDTR2G026060_1	Inositol-phosphate phosphatase EC=3.1.3.25 EC=3.1.3.n5 ; Alternative splicing Hydrolase Lithium Magnesium Metal-binding	AT3G02870.1	1e-121	VTC4; Inositol monophosphatase family protein	Mtr.14192.1.S1_at	3	3.4.5	minor CHO metabolism.myo-inositol.inositol phosphatase	-2.40633	5.93	4.56	-1.43	0.000104506	D	5.58	5.42	-0.15	0.732662	N	6.04	6.36	0.33	0.0350205	N	DNN
Medtr_v1_010312	MEDTR2G026830_1	Uncharacterized protein At3g28850 ; Phosphoprotein	AT3G28850.1	6e-21	Glutaredoxin family protein		21	21.4	redox.glutaredoxins	-1.61714	2.24	1.04	-1.26	5.997e-05	D	1.34	1.06	-0.28	0.327216	N	2.16	2.03	-0.12	0.48173	N	DNN
Medtr_v1_010340	MEDTR2G027130_1	Protein PLASTID MOVEMENT IMPAIRED 2 ; Coiled	AT1G12150.1	1e-107	Plant protein of unknown function (DUF827)	Mtr.45792.1.S1_at	35	35.2	not assigned.unknown	-3.05481	0.99	-0.53	-1.59	0.000347682	D	1	0.9	-0.1	0.841759	N	0.76	0.2	-0.55	0.017659	N	DNN
Medtr_v1_010353	MEDTR2G027270_1	Phosphoglycolate phosphatase EC=3.1.3.18 ; Carbohydrate metabolism Hydrolase	AT5G47760.1	1e-134	PGLP2,ATPGLP2,ATPK5; 2-phosphoglycolate phosphatase 2	Mtr.35732.1.S1_at	35	35.1	not assigned.no ontology	-1.77595	4.8	3.42	-1.44	0.0010311	D	4.34	3.94	-0.4	0.0716713	N	3.38	3.97	0.6	0.0207009	N	DNN
Medtr_v1_010356	MEDTR2G027300_1	Farnesyl pyrophosphate synthase 1 EC=2.5.1.1 EC=2.5.1.10 ; Cholesterol biosynthesis Cytoplasm Isoprene Lipid Magnesium Metal-binding Steroid Transferas	AT5G47770.1	1e-169	FPS1; farnesyl diphosphate synthase 1	Mtr.17661.1.S1_at	16	16.1.2	secondary metabolism.isoprenoids.mevalonate pathway	-1.97058	6.27	2.36	-3.97	2.847e-07	D	4.62	3.6	-1.01	0.00411307	D	3.65	4.64	1.01	6.86448e-05	U	DDU
Medtr_v1_010364	MEDTR2G027410_1	Coleoptile phototropism protein 1 ; Coiled	AT5G47800.1	0	Phototropic-responsive NPH3 family protein	Mtr.17669.1.S1_s_at	27	27.3.99	RNA.regulation of transcription.unclassified	-1.29222	0.83	-0.21	-1.1	0.000134467	D	1.8	2.18	0.39	0.148848	N	-0.24	0.01	0.26	0.072379	N	DNN
Medtr_v1_010367	MEDTR2G027450_1	NA	NA	#N/A	NA	NA	NA	NA	NA	2.35213	-0.23	0.98	1.15	0.00013634	U	0.44	0.35	-0.08	0.635176	N	1.95	1.88	-0.05	0.820974	N	UNN
Medtr_v1_010375	MEDTR2G027560_1	Glucan endo-1,3-beta-glucosidase 5 EC=3.2.1.39 ; Cell membrane Glycoprotein Glycosidase GPI-anchor Hydrolase Lipoprotein Plant defense Signal	AT4G17180.1	0	O-Glycosyl hydrolases family 17 protein	Mtr.39361.1.S1_at	35	35.1	not assigned.no ontology	-2.41355	4.43	3.25	-1.24	6.5378e-05	D	2.79	2.8	0.01	0.985122	N	2.57	4.07	1.52	0.000221739	U	DNU
Medtr_v1_010376	MEDTR2G027570_1					Mtr.936.1.S1_at	NA			3.16678	0.7	2.11	1.35	0.000228539	U	1.57	2.08	0.52	0.184236	N	2.21	2.23	0.03	0.806906	N	UNN
Medtr_v1_010377	MEDTR2G027600_1		AT4G05030.1	2e-17	Copper transport protein family		35	35.1	not assigned.no ontology	-2.3362	0.76	-0.53	-1.35	0.00307003	D	1.45	1.9	0.45	0.199727	N	1.98	2.25	0.28	0.0986588	N	DNN
Medtr_v1_010388	MEDTR2G027740_1	Probable galacturonosyltransferase 4 EC=2.4.1.- ; Cell wall biogenesis/degradation Glycoprotein Glycosyltransferase Golgi apparatus Membrane	AT5G47780.1	0	GAUT4; galacturonosyltransferase 4	Mtr.28640.1.S1_at	26	26.2	misc.UDP glucosyl and glucoronyl transferases	-2.22741	5.91	3.87	-2.1	1.29242e-05	D	4.59	4.94	0.36	0.384212	N	3.52	4.11	0.6	0.00186574	N	DNN
Medtr_v1_010398	MEDTR2G027870_1	Uncharacterized protein yqkD ; Membrane Transmembrane helix	AT4G17150.1	1e-155	alpha/beta-Hydrolases superfamily protein		35	35.2	not assigned.unknown	-2.85856	1.08	-0.34	-1.48	7.921e-05	D	2.39	2.61	0.22	0.228598	N	1.38	1.78	0.41	0.0490483	N	DNN
Medtr_v1_010429	MEDTR2G028220_1		AT2G44190.1	3e-54	EDE1,QWRF5; Family of unknown function (DUF566)	Mtr.7855.1.S1_at	35	35.2	not assigned.unknown	-3.02801	1.97	0.7	-1.34	0.000110229	D	3.26	2.57	-0.68	0.159387	N	1.92	2.88	0.97	0.000328518	N	DNN
Medtr_v1_010457	MEDTR2G028550_1	Kinetochore protein NDC80 homolog ; Cell cycle division Centromere Chromosome Coiled Mitosis Nucleus Phosphoprotein Polymorphism	AT3G54630.1	1e-134	CONTAINS InterPro DOMAIN/s: Kinetochore protein Ndc80 (InterPro:IPR005550); Has 24780 Blast hits to 15608 pro	Mtr.52260.1.S1_at	31	31.3	cell.cycle	-3.78632	3.58	1.85	-1.79	3.48115e-05	D	3.66	3.3	-0.35	0.363528	N	1.79	3.2	1.42	2.22098e-05	U	DNU
Medtr_v1_010475	MEDTR2G028790_1	Putative vesicle-associated membrane protein 726 ; Coiled transport Transmembrane helix	AT1G04760.1	7e-95	ATVAMP726,VAMP726; vesicle-associated membrane protein 726	Mtr.16019.1.S1_at	31	31.4	cell. vesicle transport	-2.47247	4.45	3.21	-1.3	0.00028264	D	3.34	3.8	0.46	0.265498	N	2.59	2.59	0.01	0.966951	N	DNN
Medtr_v1_010507	MEDTR2G029180_1	Glucose-6-phosphate/phosphate translocator 1, chloroplastic ; Membrane Plastid Transit peptide Transmembrane helix	AT5G17630.1	1e-149	Nucleotide/sugar transporter family protein	Mtr.39164.1.S1_at	34	34.8	transport.metabolite transporters at the envelope membrane	-1.8146	4.89	3.09	-1.86	6.28931e-05	D	3.19	3.45	0.26	0.54729	N	2.77	3.72	0.96	0.000191969	N	DNN
Medtr_v1_010514	MEDTR2G029750_1	Peroxidase 22 EC=1.11.1.7 ; Calcium Disulfide bond Glycoprotein Heme Hydrogen peroxide Iron Metal-binding Oxidoreductase Pyrrolidone carboxy	AT2G38380.1	1e-104	Peroxidase superfamily protein	Mtr.10356.1.S1_at	26	26.12	misc.peroxidases	-1.35042	6.48	5.31	-1.24	0.00221253	D	5.26	5.28	0.02	0.930096	N	3.58	3.91	0.34	0.366497	N	DNN
Medtr_v1_010516	MEDTR2G029780_1	Defensin Lc-def ; Antimicrobial Disulfide bond Fungicide Plant defense Secreted Signal	AT5G63660.1	0.014	LCR74,PDF2.5; Scorpion toxin-like knottin superfamily protein		20	20.1	stress.biotic	3.14471	-0.15	0.97	1.06	0.00802111	U	0.74	1.16	0.42	0.100618	N	1.85	1.12	-0.72	0.0125368	N	UNN
Medtr_v1_010518	MEDTR2G029800_1	Peroxidase 15 EC=1.11.1.7 ; Calcium Disulfide bond Glycoprotein Heme Hydrogen peroxide Iron Metal-binding Oxidoreductase Pyrrolidone carboxylic acid	AT2G38380.1	1e-102	Peroxidase superfamily protein	Mtr.10370.1.S1_at	26	26.12	misc.peroxidases	-2.38336	6.03	4.65	-1.44	0.000284768	D	4.46	4.41	-0.05	0.82568	N	3.94	3.86	-0.06	0.705909	N	DNN
Medtr_v1_010520	MEDTR2G029820_1	Peroxidase 15 EC=1.11.1.7 ; Calcium Disulfide bond Glycoprotein Heme Hydrogen peroxide Iron Metal-binding Oxidoreductase Pyrrolidone carboxylic acid	AT5G06730.1	1e-107	Peroxidase superfamily protein	Mtr.40125.1.S1_at	26	26.12	misc.peroxidases	-2.9614	5.01	3.06	-2.01	3.95077e-05	D	3.87	3.73	-0.14	0.701129	N	1.8	4.3	2.51	5.661e-06	U	DNU
Medtr_v1_010523	MEDTR2G029850_1	Peroxidase 15 EC=1.11.1.7 ; Calcium Disulfide bond Glycoprotein Heme Hydrogen peroxide Iron Metal-binding Oxidoreductase Pyrrolidone carboxylic acid	AT5G06730.1	1e-102	Peroxidase superfamily protein	Mtr.40130.1.S1_at	26	26.12	misc.peroxidases	-2.51205	5.19	1.49	-3.77	6.6886e-06	D	2.9	2.13	-0.77	0.134184	N	1.65	4.5	2.87	4.415e-07	U	DNU
Medtr_v1_010536	MEDTR2G030000_1	Lysosomal beta glucosidase EC=3.2.1.21 ; Glycoprotein Glycosidase Hydrolase Lysosome Signal	AT5G04885.1	0	Glycosyl hydrolase family protein	Mtr.34751.1.S1_at	26	26.3	misc.gluco-, galacto- and mannosidases	-2.33883	5.55	4.33	-1.28	0.00162285	D	3.48	3.52	0.05	0.783065	N	3.08	3.85	0.79	0.00373532	N	DNN
Medtr_v1_010544	MEDTR2G030130_1	Homeobox-leucine zipper protein HOX32 ; Coiled DNA-binding Nucleus Transcription regulation	AT2G34710.1	0	PHB,ATHB14,ATHB-14,PHB-1D; Homeobox-leucine zipper family protein / lipid-binding START domain-co	Mtr.43959.1.S1_at	27	27.3.22	RNA.regulation of transcription.HB,Homeobox transcription factor family	-1.85067	4.18	1.64	-2.6	1.9975e-06	D	3.8	3.39	-0.4	0.190799	N	2.68	3.7	1.03	0.00833432	U	DNU
Medtr_v1_010552	MEDTR2G030230_1	Probable ADP-ribosylation factor GTPase-activating protein AGD13 ; activation Metal-binding Zinc Zinc-finger	AT4G05330.1	1e-142	AGD13; ARF-GAP domain 13	Mtr.11563.1.S1_at	27	27.3.11	RNA.regulation of transcription.C2H2 zinc finger family	-2.2062	4.67	2.9	-1.83	1.74973e-05	D	3.87	3.66	-0.2	0.258981	N	4.01	4.76	0.77	0.00044579	N	DNN
Medtr_v1_010557	MEDTR2G030310_1	Probable receptor-like protein kinase At1g30570 EC=2.7.11.- ; ATP-binding Cell membrane Glycoprotein Nucleotide-binding Serine/threonine-protein Sign	AT1G30570.1	0	HERK2; hercules receptor kinase 2		30	30.2.16	signalling.receptor kinases.Catharanthus roseus-like RLK1	-1.68167	5.27	4.02	-1.31	0.000681579	D	4.71	4.48	-0.23	0.318175	N	3.01	3.5	0.5	0.0199117	N	DNN
Medtr_v1_010563	MEDTR2G030380_1	Probable LRR receptor-like serine/threonine-protein kinase At4g20940 EC=2.7.11.1 ; ATP-binding Cell membrane Glycoprotein Leucine-rich repeat Lipop	AT4G20940.1	0	Leucine-rich receptor-like protein kinase family protein	Mtr.13409.1.S1_at	30	30.2.3	signalling.receptor kinases.leucine rich repeat III	-3.77114	2.59	1.21	-1.44	4.43932e-05	D	1.78	1.33	-0.44	0.378319	N	2.26	3.03	0.78	0.00147822	N	DNN
Medtr_v1_010573	MEDTR2G030490_1	Endoribonuclease Dicer homolog 2a EC=3.1.26.- ; ATP-binding Endonuclease Helicase Hydrolase Magnesium Manganese Metal-binding Nucleotide-bin	AT3G03300.3	0	DCL2; dicer-like 2		27	27.1.20	RNA.processing.degradation dicer	-2.78822	4.2	3.05	-1.21	9.28416e-05	D	3.64	3.71	0.07	0.712718	N	3.75	4.91	1.18	3.56007e-05	U	DNU
Medtr_v1_010626	MEDTR2G031310_1	Tubulin beta-1 chain ; Cytoplasm Cytoskeleton GTP-binding Microtubule Nucleotide-binding	AT5G23860.2	0	TUB8; tubulin beta 8	Mtr.8401.1.S1_at	31	31.1	cell.organisation	-1.53448	4.83	2.76	-2.13	0.000378667	D	3.93	4.39	0.46	0.259634	N	3.72	3.53	-0.18	0.269641	N	DNN
Medtr_v1_010647	MEDTR2G032610_1	Solute carrier family 25 member 44 ; Membrane Mitochondrion inner Polymorphism Repeat Transmembrane helix Transport	AT5G15640.1	1e-86	Mitochondrial substrate carrier family protein		34	34.9	transport.metabolite transporters at the mitochondrial membrane	2.54496	1.23	2.41	1.11	0.000111929	U	0.38	0.57	0.19	0.279427	N	5.4	3.1	-2.29	2.79718e-05	D	UND
Medtr_v1_010706	MEDTR2G033380_1					Mtr.13838.1.S1_at	NA			-1.03857	1.88	0.56	-1.38	0.000827149	D	0.7	0.54	-0.16	0.509455	N	0.42	0.98	0.58	0.00220142	N	DNN
Medtr_v1_010710	MEDTR2G033420_1						NA			1.0617	0.84	2.02	1.12	0.000427226	U	1.51	1.75	0.24	0.425956	N	2.43	2.56	0.14	0.567679	N	UNN
Medtr_v1_010717	MEDTR2G033520_1	Desiccation-related protein PCC13-62 ; Signal Stress response	AT1G47980.1	7e-95	unknown protein; FUNCTIONS IN: molecular_function unknown; INVOLVED IN: biological_process unknown; LOCATED I	Mtr.42115.1.S1_at	35	35.2	not assigned.unknown	-3.39291	1.31	-1.02	-2.39	0.000664679	D	1.55	0.34	-1.2	0.0246088	N	0.5	1.08	0.59	0.00251703	N	DNN
Medtr_v1_010795	MEDTR2G034550_1	Mitochondrial import inner membrane translocase subunit Tim17-B ; Mitochondrion Protein transport Translocation Transmembrane helix	AT4G16160.2	5e-59	ATOEP16-2,ATOEP16-S; Mitochondrial import inner membrane translocase subunit Tim17/Tim22/Tim2	Mtr.21376.1.S1_at	34	34.23	transport.protein transport mitochondrial membrane (TIM/TOM)	2.22266	4.26	6.28	1.95	2.39654e-05	U	0.71	3.99	3.29	7.30066e-05	U	8.06	6.89	-1.16	4.94698e-05	D	UUD
Medtr_v1_010806	MEDTR2G034680_1	Chitinase-like protein 2 ; Disulfide bond Glycoprotein Secreted Signal	AT3G16920.1	1e-144	CTL2,ATCTL2; chitinase-like protein 2	Mtr.15775.1.S1_at	20	20.1	stress.biotic	-2.79605	1.72	-0.13	-1.91	4.59805e-05	D	2.92	2.79	-0.12	0.855332	N	4.66	3.02	-1.62	1.28084e-05	D	DND
Medtr_v1_010809	MEDTR2G034720_1	Beta-D-xylosidase 1 EC=3.2.1.- EC=3.2.1.55 ; Extracellular matrix Glycoprotein Glycosidase Hydrolase Secreted Signal	AT5G49360.1	0	BXL1,ATBXL1; beta-xylosidase 1	Mtr.15772.1.S1_at	35	35.1	not assigned.no ontology	-5.77988	6.13	1.66	-4.54	7.698e-07	D	4.75	4.93	0.18	0.388012	N	2.9	2.73	-0.16	0.327132	N	DNN
Medtr_v1_010817	MEDTR2G034810_1		AT3G58650.1	1e-88	unknown protein; FUNCTIONS IN: molecular_function unknown; INVOLVED IN: biological_process unknown; LOCATED I	Mtr.29071.1.S1_at	35	35.2	not assigned.unknown	-3.86599	2.17	-0.56	-2.79	2.49228e-05	D	2.05	1.48	-0.57	0.0250044	N	0.7	1.03	0.34	0.0877813	N	DNN
Medtr_v1_010829	MEDTR2G034950_1	COBRA-like protein 7 ; Cell membrane Glycoprotein GPI-anchor Lipoprotein Signal	AT4G16120.1	0	ATSEB1,COBL7,SEB1; COBRA-like protein-7 precursor	Mtr.11351.1.S1_at	15	15	metal handling	-1.30554	0.92	-0.2	-1.18	0.0038695	D	0.1	0.35	0.25	0.183845	N	1.4	1.07	-0.32	0.0386615	N	DNN
Medtr_v1_010851	MEDTR2G035210_1	ABA-responsive protein ABR17 ; Pathogenesis-related Plant defense	AT1G24020.2	0.0003	MLP423; MLP-like protein 423	Mtr.10319.1.S1_at	20	20.2.99	stress.abiotic.unspecified	1.98933	3.04	4.94	1.84	0.000594517	U	2.93	2.79	-0.14	0.858014	N	4.44	5.32	0.89	0.00783223	N	UNN
Medtr_v1_010852	MEDTR2G035220_1	ABA-responsive protein ABR17 ; Pathogenesis-related Plant defense	AT1G24020.2	9e-05	MLP423; MLP-like protein 423	Mtr.10317.1.S1_at	20	20.2.99	stress.abiotic.unspecified	4.60091	2.51	4.17	1.6	0.00122069	U	2.6	2.87	0.27	0.485237	N	3.21	4.37	1.17	0.000612138	N	UNN
Medtr_v1_010861	MEDTR2G035310_1	Melanoma-associated antigen 1 ; Cytoplasm Polymorphism Tumor	AT1G34770.1	7e-42	CONTAINS InterPro DOMAIN/s: MAGE protein (InterPro:IPR002190); Has 1274 Blast hits to 1260 proteins in 85 spe		35	35.1	not assigned.no ontology	1.16413	2.71	3.87	1.1	0.00110902	U	2.54	2.53	0	0.991195	N	4.61	4.2	-0.4	0.021232	N	UNN
Medtr_v1_010894	MEDTR2G035780_1	Cellulose synthase A catalytic subunit 4 [UDP-forming] EC=2.4.1.12 ; membrane wall biogenesis/degradation biosynthesis Coiled Glycoprotein	AT5G44030.1	0	CESA4,IRX5,NWS2; cellulose synthase A4	Mtr.51462.1.S1_s_at	10	10.2	cell wall.cellulose synthesis	-3.28287	0.89	-0.63	-1.59	0.000103708	D	2.04	1.78	-0.25	0.629883	N	1.83	1.63	-0.19	0.208936	N	DNN
Medtr_v1_010895	MEDTR2G035790_1	Polygalacturonase QRT3 EC=3.2.1.15 ; Cell wall biogenesis/degradation Glycoprotein Glycosidase Hydrolase Repeat Secreted Signal	AT4G20040.1	1e-151	Pectin lyase-like superfamily protein	Mtr.51461.1.S1_at	35	35.2	not assigned.unknown	-3.15081	0.49	-0.77	-1.32	0.000141736	D	1.04	1.2	0.17	0.777303	N	1.76	1.75	0.01	0.940137	N	DNN
Medtr_v1_010917	MEDTR2G036040_1	D-tyrosyl-tRNA(Tyr) deacylase EC=3.1.-.- ; Cytoplasm Hydrolase	AT4G18460.1	2e-65	D-Tyr-tRNA(Tyr) deacylase family protein	Mtr.39047.1.S1_at	27	27.3.34	RNA.regulation of transcription.Orphan family (SRS),C2H2	-3.22545	3.6	2.07	-1.6	0.00045193	D	2.82	2.41	-0.4	0.0689893	N	2.63	3.49	0.87	0.0102662	N	DNN
Medtr_v1_010930	MEDTR2G036170_1	3-oxoacyl-[acyl-carrier-protein] synthase 3 EC=2.3.1.41 ; Acyltransferase Cytoplasm Fatty acid biosynthesis Lipid Multifunctional enzyme	AT1G31040.1	5e-49	PLATZ transcription factor family protein		35	35.1	not assigned.no ontology	1.68662	2.36	4.33	1.91	3.2312e-05	U	0.75	0.68	-0.06	0.758255	N	3.09	4.46	1.38	9.88736e-05	U	UNU
Medtr_v1_010931	MEDTR2G036180_1		AT1G31040.1	2e-12	PLATZ transcription factor family protein		35	35.1	not assigned.no ontology	2.20172	2.75	4.99	2.18	9.2158e-06	U	1.02	0.78	-0.23	0.359399	N	3.56	5.32	1.78	1.8636e-06	U	UNU
Medtr_v1_010967	MEDTR2G036670_1	Uncharacterized protein At4g30180	AT2G18969.1	1e-20	BEST Arabidopsis thaliana protein match is: sequence-specific DNA binding transcription factors;transcription r	Mtr.26395.1.S1_s_at	NA			-3.942	3.44	1.68	-1.83	0.0015791	D	0.8	1.63	0.84	0.00884899	N	0.01	0.08	0.09	0.504398	N	DNN
Medtr_v1_011045	MEDTR2G037600_1		AT2G19160.1	1e-149	Core-2/I-branching beta-1,6-N-acetylglucosaminyltransferase family protein	Mtr.46177.1.S1_at	35	35.2	not assigned.unknown	-3.83582	3.71	0.58	-3.19	5.6162e-06	D	2.03	1.74	-0.29	0.574326	N	1.68	2.19	0.52	0.00581762	N	DNN
Medtr_v1_011052	MEDTR2G037690_1	TMV resistance protein N ; Alternative splicing ATP-binding Cytoplasm Hypersensitive response Leucine-rich repeat Nucleotide-binding Plant def	AT5G17680.1	1e-153	disease resistance protein (TIR-NBS-LRR class), putative	Mtr.46189.1.S1_s_at	20	20.1	stress.biotic	-1.52755	1.4	-0.6	-2.06	6.77857e-05	D	4.17	3.93	-0.24	0.19681	N	1.29	1.26	-0.02	0.90714	N	DNN
Medtr_v1_011059	MEDTR2G037770_1	Oxysterol-binding protein-related protein 4B ; Lipid transport Lipid-binding	AT4G25850.1	1e-118	ORP4B; OSBP(oxysterol binding protein)-related protein 4B	Mtr.46211.1.S1_s_at	31	31.4	cell. vesicle transport	-1.26807	1.11	0.02	-1.15	0.000101753	D	0.58	0.44	-0.14	0.590294	N	1.62	1.51	-0.09	0.549729	N	DNN
Medtr_v1_011061	MEDTR2G037790_1	Oxysterol-binding protein-related protein 4C ; Lipid transport Lipid-binding	AT5G57240.2	1e-116	ORP4C; OSBP(oxysterol binding protein)-related protein 4C	Mtr.21098.1.S1_at	31	31.4	cell. vesicle transport	2.36035	0.69	2.41	1.66	0.000851401	U	2.18	0.89	-1.29	0.00240574	D	5.87	5.9	0.04	0.817532	N	UDN
Medtr_v1_011103	MEDTR2G038230_1		AT2G19320.1	0.0008	unknown protein; Has 9 Blast hits to 9 proteins in 4 species: Archae - 0; Bacteria - 0; Metazoa - 0; Fungi - 0;	Mtr.14542.1.S1_at	35	35.2	not assigned.unknown	6.53415	0.87	5.3	4.37	4.546e-07	U	-0.17	1.31	1.48	0.0114225	N	7.5	4.64	-2.85	6.219e-07	D	UND
Medtr_v1_011104	MEDTR2G038240_1		AT4G11990.1	6e-09	Cell cycle regulated microtubule associated protein	Mtr.20666.1.S1_at	35	35.2	not assigned.unknown	-1.07358	0.19	-0.88	-1.13	0.000832889	D	0.71	0.05	-0.65	0.0409734	N	1.58	1.43	-0.13	0.354311	N	DNN
Medtr_v1_011165	MEDTR2G039120_1	Beta-galactosidase EC=3.2.1.23 ; Apoplast Glycoprotein Glycosidase Hydrolase Secreted Signal	AT4G26140.1	0	BGAL12; beta-galactosidase 12	Mtr.48412.1.S1_s_at	10	10.6.2	cell wall.degradation.mannan-xylose-arabinose-fucose	-2.59566	3.2	-0.11	-3.37	1.0272e-06	D	4.99	4.33	-0.66	0.0800083	N	2.44	3.31	0.89	0.000253101	N	DNN
Medtr_v1_011167	MEDTR2G039160_1	Probable polyamine oxidase 5 EC=1.5.3.- ; FAD Flavoprotein Oxidoreductase	AT4G29720.1	1e-174	ATPAO5,PAO5; polyamine oxidase 5	Mtr.4684.1.S1_at	26	26.7	misc.oxidases - copper, flavone etc.	-1.77127	4.29	2.07	-2.28	3.1113e-06	D	3.32	2.96	-0.36	0.2267	N	2.72	4.6	1.89	6.7304e-06	U	DNU
Medtr_v1_011209	MEDTR2G039670_1	DNA repair protein recA homolog 3, mitochondrial ; ATP-binding damage recombination DNA-binding Mitochondrion Nucleotide-binding Transit peptide	AT2G19490.1	1e-162	recA DNA recombination family protein	Mtr.45579.1.S1_s_at	28	28.1	DNA.synthesis/chromatin structure	-2.54728	3.47	1.93	-1.6	2.70761e-05	D	2.53	2.66	0.13	0.738923	N	2.71	3.7	1	0.000111245	U	DNU
Medtr_v1_011241	MEDTR2G040010_1	Glycylpeptide N-tetradecanoyltransferase 1 EC=2.3.1.97 ; Acyltransferase Cytoplasm	AT5G57020.1	0	NMT1,ATNMT1; myristoyl-CoA:protein N-myristoyltransferase	Mtr.1635.1.S1_at	29	29.4	protein.postranslational modification	-1.55199	3.69	2.7	-1.05	0.000577233	D	2.53	2.96	0.43	0.324803	N	3.42	3.57	0.16	0.294434	N	DNN
Medtr_v1_011295	MEDTR2G042130_1	Subtilisin-like protease EC=3.4.21.- ; Calcium Cell wall Glycoprotein Hydrolase Secreted Serine Signal Zymogen	AT2G05920.1	0	Subtilase family protein	Mtr.12606.1.S1_at	29	29.5.1	protein.degradation.subtilases	-2.70147	6.64	4.44	-2.27	1.02186e-05	D	5.58	4.73	-0.84	0.0212819	N	3.54	4.62	1.1	6.16064e-05	U	DNU
Medtr_v1_011309	MEDTR2G042310_1	ABC transporter B family member 19 ; ATP-binding Auxin signaling pathway Cell membrane Glycoprotein Nucleotide-binding Phosphoprotein R	AT3G28860.1	2e-56	ATMDR1,ATMDR11,PGP19,MDR11,MDR1,ATPGP19, ABCB19,ATABCB19; ATP binding cassette subfamily B19	Mtr.34910.1.S1_at	20	20.1	stress.biotic	-1.37941	5.29	3.31	-2.04	1.13219e-05	D	3.21	2.11	-1.1	0.045433	N	1.21	2.83	1.63	5.81331e-05	U	DNU
Medtr_v1_011317	MEDTR2G042420_1	Adipocyte plasma membrane-associated protein ; Glycoprotein Signal-anchor Transmembrane helix	AT3G51420.1	9e-41	SSL4,ATSSL4; strictosidine synthase-like 4	Mtr.37719.1.S1_at	16	16.4.1	secondary metabolism.N misc.alkaloid-like	3.00641	2.66	4.35	1.62	0.000243643	U	2.2	2.6	0.41	0.309689	N	5.53	4.14	-1.38	2.01979e-05	D	UND
Medtr_v1_011330	MEDTR2G042580_1	Transmembrane protein 184C ; helix	AT1G23070.1	1e-143	Protein of unknown function (DUF300)		35	35.2	not assigned.unknown	2.92834	1.87	5.83	3.9	9.564e-07	U	0.22	2.12	1.9	0.00096803	U	7.26	5.93	-1.32	1.46308e-05	D	UUD
Medtr_v1_011359	MEDTR2G043010_1	Golgin candidate 5 ; Coiled Cytoplasm apparatus Phosphoprotein	AT1G79830.3	6e-42	GC5; golgin candidate 5	Mtr.7790.1.S1_s_at	35	35.1	not assigned.no ontology	-1.15297	3.05	-0.01	-3.12	1.58063e-05	D	3.64	2.49	-1.15	0.0685238	N	1.08	1.13	0.06	0.628317	N	DNN
Medtr_v1_011388	MEDTR2G044880_1	Pectinesterase/pectinesterase inhibitor PPE8B EC=3.1.1.11 ; Aspartyl Cell wall biogenesis/degradation Disulfide bond Glycoprotein Hydrolase Secreted Signal	AT4G33220.1	0	PME44,ATPME44; pectin methylesterase 44	Mtr.32425.1.S1_at	10	10.8.99	cell wall.pectin*esterases.misc	-2.10723	6.73	4.04	-2.75	3.708e-06	D	1.86	1.51	-0.35	0.516924	N	4.14	4.84	0.71	0.00128484	N	DNN
Medtr_v1_011396	MEDTR2G044960_1		AT3G05858.1	1e-09	unknown protein; FUNCTIONS IN: molecular_function unknown; INVOLVED IN: biological_process unknown; LOCATED IN:		NA			3.85005	0.82	4	3.12	1.0623e-06	U	0.06	0.05	0	0.999479	N	5.65	1.94	-3.7	4.39e-08	D	UND
Medtr_v1_011422	MEDTR2G045280_1	Guanine deaminase EC=3.5.4.3 ; Hydrolase Metal-binding Purine metabolism Zinc	AT5G28050.1	6e-86	Cytidine/deoxycytidylate deaminase family protein	Mtr.37395.1.S1_at	23	23.5	nucleotide metabolism.deoxynucleotide metabolism	-1.4708	1.83	-0.13	-2.03	0.000160077	D	4.61	4.36	-0.25	0.845586	N	3.04	2.6	-0.43	0.0278586	N	DNN
Medtr_v1_011521	MEDTR2G048900_1	Endoplasmic oxidoreductin-2 EC=1.8.4.- ; Alternative splicing Disulfide bond Electron transport reticulum FAD Flavoprotein Glycoprotein Membr	AT2G38960.1	0	AERO2,ERO2; endoplasmic reticulum oxidoreductins 2	Mtr.11686.1.S1_at	35	35.1	not assigned.no ontology	-1.04673	2.96	1.68	-1.34	0.00347668	D	1.96	1.95	-0.01	0.940609	N	1.37	2.06	0.7	0.00117689	N	DNN
Medtr_v1_011572	MEDTR2G049640_1	Meiosis protein mei2 ; Phosphoprotein Repeat RNA-binding Stress response	AT1G29400.2	0	AML5,ML5; MEI2-like protein 5	Mtr.43411.1.S1_at	35	35.1	not assigned.no ontology	-1.30293	2.55	1.51	-1.1	0.000417129	D	3.57	3.62	0.06	0.759541	N	1.05	1.8	0.77	0.000984677	N	DNN
Medtr_v1_011727	MEDTR2G060070_1	Myosin heavy chain kinase C EC=2.7.11.7 ; ATP-binding Cytoplasm Membrane Nucleotide-binding Phosphoprotein Repeat Serine/threonine-protein Tr	AT3G51930.1	1e-143	Transducin/WD40 repeat-like superfamily protein	Mtr.26962.1.S1_at	31	31.1	cell.organisation	-2.68587	3.69	2.09	-1.66	0.00358429	D	3.31	3.32	0.01	0.989842	N	2.58	2.69	0.13	0.583239	N	DNN
Medtr_v1_011770	MEDTR2G060730_1	Leucine-rich repeat receptor-like serine/threonine-protein kinase At1g17230 EC=2.7.11.1 ; ATP-binding Cell membrane Glycoprotein Nucleotide-binding	AT1G17230.1	3e-28	Leucine-rich receptor-like protein kinase family protein	Mtr.47282.1.S1_at	30	30.2.11	signalling.receptor kinases.leucine rich repeat XI	2.00203	3.28	5.09	1.74	2.1598e-05	U	0.56	1.1	0.55	0.0697308	N	3.46	3.49	0.04	0.81088	N	UNN
Medtr_v1_011814	MEDTR2G062250_1	CAP-Gly domain-containing linker protein 4 ; ANK repeat					NA			1.0457	1.87	4.28	2.35	2.80238e-05	U	3.13	3.5	0.38	0.136226	N	4.42	4.47	0.06	0.763543	N	UNN
Medtr_v1_011825	MEDTR2G062370_1	Vacuolar protein sorting-associated protein 62 ; Glycoprotein Membrane transport Transmembrane helix	AT2G44260.2	0	Plant protein of unknown function (DUF946)		35	35.2	not assigned.unknown	-1.65811	2.62	0.53	-2.15	1.5214e-05	D	1.61	1.06	-0.55	0.0651657	N	2.34	2.94	0.61	0.00803767	N	DNN
Medtr_v1_011828	MEDTR2G062410_1	Vacuolar protein sorting-associated protein 62 ; Glycoprotein Membrane transport Transmembrane helix	AT2G44260.1	0	Plant protein of unknown function (DUF946)	Mtr.29047.1.S1_at	35	35.2	not assigned.unknown	-1.57246	3.7	1.12	-2.64	2.92439e-05	D	2.1	1.41	-0.68	0.170246	N	3.39	3.71	0.34	0.0459663	N	DNN
Medtr_v1_011840	MEDTR2G062560_1	Beta-hexosaminidase EC=3.2.1.52 ; Glycoprotein Glycosidase Hydrolase Signal	AT1G05590.1	0	HEXO2,ATHEX3; beta-hexosaminidase 2	Mtr.31919.1.S1_at	35	35.1	not assigned.no ontology	-2.26948	1.52	-0.22	-1.8	5.5319e-05	D	0.77	0.89	0.12	0.478574	N	3.52	3.63	0.13	0.405066	N	DNN
Medtr_v1_011848	MEDTR2G062660_1	Myosin-J heavy chain ; Actin-binding ATP-binding Calmodulin-binding Coiled Motor protein Nucleotide-binding Repeat Vacuole	AT2G31900.1	0	XIF,ATXIF,ATMYO5; myosin-like protein XIF	Mtr.35907.1.S1_at	31	31.1	cell.organisation	-2.01098	4.94	3.87	-1.14	0.00371252	D	3.47	3.72	0.26	0.644565	N	1.1	2.34	1.26	0.000127008	U	DNU
Medtr_v1_011860	MEDTR2G062800_1		AT2G21820.1	9e-29	unknown protein; Has 45 Blast hits to 45 proteins in 13 species: Archae - 0; Bacteria - 0; Metazoa - 0; Fungi -	Mtr.22304.1.S1_at	35	35.2	not assigned.unknown	3.88134	2.9	6.33	3.37	2.3216e-06	U	1.67	4.82	3.16	0.000186435	U	7.51	6.22	-1.28	4.89141e-05	D	UUD
Medtr_v1_011876	MEDTR2G062990_1	Serine carboxypeptidase II-2 EC=3.4.16.6 ; Disulfide bond Glycoprotein Hydrolase Protease Zymogen	AT4G30810.1	1e-172	scpl29; serine carboxypeptidase-like 29	Mtr.6148.1.S1_x_at	29	29.5.5	protein.degradation.serine protease	-3.34932	3.56	1.37	-2.25	4.6824e-06	D	3.15	2.7	-0.45	0.319438	N	1.41	3	1.6	6.5849e-05	U	DNU
Medtr_v1_011877	MEDTR2G063000_1	Serine carboxypeptidase II-2 EC=3.4.16.6 ; Disulfide bond Glycoprotein Hydrolase Protease Zymogen	AT4G30810.1	1e-175	scpl29; serine carboxypeptidase-like 29	Mtr.9611.1.S1_at	29	29.5.5	protein.degradation.serine protease	-1.68623	6.04	3.59	-2.51	2.9111e-06	D	4.44	4.01	-0.42	0.31441	N	3.83	3.61	-0.21	0.245405	N	DNN
Medtr_v1_011930	MEDTR2G063870_1		AT3G60520.1	4e-20	unknown protein; BEST Arabidopsis thaliana protein match is: unknown protein (TAIR:AT1G02070.1); Has 107 Blas	Mtr.48644.1.S1_at	35	35.2	not assigned.unknown	2.27706	3.33	6.19	2.8	1.03711e-05	U	2.09	2.24	0.16	0.497552	N	7.21	3.11	-4.09	7e-09	D	UND
Medtr_v1_011931	MEDTR2G063880_1	Serine/threonine-protein kinase STN8, chloroplastic EC=2.7.11.1 ; ATP-binding Nucleotide-binding Plastid Thylakoid Transferase Transit peptide	AT5G01920.1	1e-153	STN8; Protein kinase superfamily protein		1	1.1.30	PS.lightreaction.state transition	-2.2723	0.35	-0.63	-1.04	0.000412015	D	1.81	2.15	0.34	0.511838	N	2.29	4.69	2.41	1.7696e-06	U	DNU
Medtr_v1_011982	MEDTR2G064820_1	Kinesin-like protein KIFC3 ; Alternative splicing ATP-binding Cell junction Coiled Cytoplasm Cytoplasmic vesicle Cytoskeleton Membrane Mic	AT1G72250.2	0	Di-glucose binding protein with Kinesin motor domain		31	31.1	cell.organisation	-2.71884	0.47	-0.72	-1.25	0.000741951	D	0.53	0.16	-0.37	0.0957457	N	0.8	0.68	-0.1	0.537461	N	DNN
Medtr_v1_011999	MEDTR2G065180_1						NA			1.03945	2.05	3.46	1.35	0.00190571	U	1.84	2.03	0.2	0.384506	N	3.61	2.69	-0.91	0.00158	N	UNN
Medtr_v1_012138	MEDTR2G068960_1	1-aminocyclopropane-1-carboxylate oxidase homolog 1 ; Iron Metal-binding Oxidoreductase	AT1G06620.1	1e-109	2-oxoglutarate (2OG) and Fe(II)-dependent oxygenase superfamily protein	Mtr.4904.1.S1_at	17	17.5.1	hormone metabolism.ethylene.synthesis-degradation	-2.41917	1.16	-0.35	-1.57	0.000315691	D	0.67	1.16	0.49	0.0664662	N	3.74	5.45	1.72	1.8259e-06	U	DNU
Medtr_v1_012141	MEDTR2G069010_1	1-aminocyclopropane-1-carboxylate oxidase homolog 1 ; Iron Metal-binding Oxidoreductase	AT1G06620.1	1e-115	2-oxoglutarate (2OG) and Fe(II)-dependent oxygenase superfamily protein		17	17.5.1	hormone metabolism.ethylene.synthesis-degradation	-1.6302	0.92	-0.45	-1.43	4.59232e-05	D	1.97	1.35	-0.61	0.0198669	N	3.14	4.95	1.83	2.9245e-06	U	DNU
Medtr_v1_012164	MEDTR2G069310_1	Elongation factor 2 ; Cytoplasm GTP-binding Nucleotide-binding Phosphoprotein biosynthesis	AT1G56070.1	0	LOS1; Ribosomal protein S5/Elongation factor G/III/V family protein	Mtr.42889.1.S1_s_at	29	29.2.4	protein.synthesis.elongation	-1.12662	5.89	3.7	-2.26	0.0002303	D	4.43	4.66	0.23	0.336145	N	3.66	2.96	-0.69	0.00359415	N	DNN
Medtr_v1_012318	MEDTR2G076140_1	Transcription factor TGA5 ; Activator Coiled DNA-binding Nucleus regulation	AT3G14880.2	1e-71	FUNCTIONS IN: molecular_function unknown; INVOLVED IN: response to karrikin; BEST Arabidopsis thaliana protein	Mtr.26646.1.S1_at	35	35.1	not assigned.no ontology	2.06234	1.82	5.13	3.25	8.7457e-05	U	2.65	3.08	0.43	0.170697	N	7.39	6.3	-1.07	7.00761e-05	D	UND
Medtr_v1_012325	MEDTR2G076220_1	Late embryogenesis abundant protein D-34	AT3G22490.1	1e-26	Seed maturation protein	Mtr.26649.1.S1_s_at	33	33.99	development.unspecified	4.79489	0.97	2.29	1.26	0.00346432	U	0.57	2.01	1.44	0.0855493	N	7.29	4	-3.28	2.77e-08	D	UND
Medtr_v1_012348	MEDTR2G076490_1	Epidermis-specific secreted glycoprotein EP1 ; Lectin Signal	AT1G78860.1	1e-106	D-mannose binding lectin protein with Apple-like carbohydrate-binding domain	Mtr.15261.1.S1_s_at	26	26.16	misc.myrosinases-lectin-jacalin	-1.61069	5.77	3.53	-2.31	0.000626472	D	4.87	5.08	0.22	0.738106	N	5.85	5.55	-0.29	0.213934	N	DNN
Medtr_v1_012356	MEDTR2G076590_1	Epidermis-specific secreted glycoprotein EP1 ; Lectin Signal	AT1G78860.1	1e-114	D-mannose binding lectin protein with Apple-like carbohydrate-binding domain	Mtr.15275.1.S1_at	26	26.16	misc.myrosinases-lectin-jacalin	-2.41463	5.52	2.62	-2.96	0.000277647	D	3.7	3.93	0.23	0.760229	N	4.13	3.68	-0.43	0.0552584	N	DNN
Medtr_v1_012395	MEDTR2G077060_1	Defensin-like protein 109 ; Antimicrobial Disulfide bond Fungicide Plant defense Secreted Signal	AT5G08505.1	0.072	Defensin-like (DEFL) family protein	Mtr.1248.1.S1_at	NA			-1.83647	2.9	0.99	-1.97	0.000195558	D	1.29	1.35	0.06	0.721493	N	0.97	1.26	0.31	0.0429	N	DNN
Medtr_v1_012420	MEDTR2G077690_1	Phosphate transporter PHO1 ; Cell membrane Transmembrane helix	AT3G23430.1	0	PHO1,ATPHO1; phosphate 1	Mtr.41715.1.S1_at	34	34.7	transport.phosphate	-1.21349	1.43	-0.24	-1.73	5.23745e-05	D	4.34	5.36	1.02	0.234918	N	3.58	2.93	-0.64	0.00323128	N	DNN
Medtr_v1_012442	MEDTR2G077920_1		AT3G15550.1	2e-11	unknown protein; Has 25732 Blast hits to 16979 proteins in 961 species: Archae - 144; Bacteria - 1801; Metazoa		35	35.2	not assigned.unknown	-1.27828	0.44	-0.77	-1.27	0.00089439	D	1.06	0.36	-0.7	0.0189318	N	0.31	0.5	0.2	0.337412	N	DNN
Medtr_v1_012475	MEDTR2G081300_1	Calcium-binding protein KIC ; Metal-binding	AT5G54490.1	1e-26	PBP1; pinoid-binding protein 1	Mtr.14435.1.S1_at	30	30.3	signalling.calcium	-1.28337	0.15	-0.81	-1.02	0.000985394	D	-0.13	-0.13	0.01	0.975998	N	0.67	0.67	0.02	0.908719	N	DNN
Medtr_v1_012494	MEDTR2G081520_1	Receptor-like serine/threonine-protein kinase SD1-8 EC=2.7.11.1 ; ATP-binding Cell membrane Disulfide bond Glycoprotein Lectin Nucleotide-bindin	AT4G21380.1	0	ARK3,RK3; receptor kinase 3	Mtr.16854.1.S1_x_at	30	30.2.24	signalling.receptor kinases.S-locus glycoprotein like	1.49266	1.59	3.68	2.02	0.000244538	U	1.45	2.36	0.91	0.0183822	N	2.36	1.37	-0.98	0.000693096	N	UNN
Medtr_v1_012500	MEDTR2G081590_1	Embryonic abundant protein USP92 ; Glycoprotein Repeat Signal	AT5G25610.1	1e-24	RD22,ATRD22; BURP domain-containing protein	Mtr.51510.1.S1_at	20	20.2.3	stress.abiotic.drought/salt	2.21251	0.13	2.42	2.23	0.003092	U	1.61	1.61	0	0.999353	N	3.31	3.42	0.12	0.352097	N	UNN
Medtr_v1_012502	MEDTR2G081610_1	Embryonic abundant protein USP92 ; Glycoprotein Repeat Signal	AT5G25610.1	4e-26	RD22,ATRD22; BURP domain-containing protein	Mtr.16860.1.S1_at	20	20.2.3	stress.abiotic.drought/salt	3.44859	2.54	5.23	2.62	3.0114e-06	U	-0.25	-0.02	0.24	0.195452	N	5.24	4.32	-0.9	0.000327328	N	UNN
Medtr_v1_012514	MEDTR2G081820_1	Transcription factor bHLH123 ; DNA-binding Nucleus regulation	AT3G20640.1	8e-65	basic helix-loop-helix (bHLH) DNA-binding superfamily protein	Mtr.9990.1.S1_at	17	17.5.3	hormone metabolism.ethylene.induced-regulated-responsive-activated	-2.10854	1.92	0.79	-1.19	0.00357032	D	2.82	3.27	0.45	0.0589796	N	1.39	2.04	0.67	0.000959599	N	DNN
Medtr_v1_012538	MEDTR2G082090_1	Chitin-inducible gibberellin-responsive protein 1 ; Nucleus Transcription regulation	AT1G50600.1	1e-144	SCL5; scarecrow-like 5	Mtr.37641.1.S1_at	27	27.3.21	RNA.regulation of transcription.GRAS transcription factor family	1.10676	1.27	3.92	2.59	0.000179197	U	3.16	2.27	-0.88	0.271503	N	3.86	3.78	-0.07	0.778119	N	UNN
Medtr_v1_012547	MEDTR2G082190_1	Formin-like protein 11 ; Membrane Signal Transmembrane helix	AT5G67470.1	1e-109	ATFH6,FH6; formin homolog 6	Mtr.3328.1.S1_at	35	35.1.20	not assigned.no ontology.formin homology 2 domain-containing protein	-2.85074	0.52	-0.45	-1.03	0.000264863	D	0.36	0.1	-0.25	0.377534	N	0.75	1.35	0.61	0.00710778	N	DNN
Medtr_v1_012614	MEDTR2G083130_1	Conglutin-7 ; Allergen Alternative splicing Disulfide bond Hydroxylation IgE-binding protein Protease inhibitor Seed storage Serine Signal	AT5G54740.1	0.017	SESA5; seed storage albumin 5	Mtr.49810.1.S1_s_at	26	26.21	misc.protease inhibitor/seed storage/lipid transfer protein (LTP) family protein	3.6713	2.64	5.81	3.11	1.07777e-05	U	1.62	3.55	1.93	0.0476966	N	6.6	4.54	-2.05	5.4077e-06	D	UND
Medtr_v1_012617	MEDTR2G083160_1	Conglutin ; Allergen Disulfide bond IgE-binding protein Seed storage Signal	AT5G54740.1	0.022	SESA5; seed storage albumin 5	Mtr.49807.1.S1_at	26	26.21	misc.protease inhibitor/seed storage/lipid transfer protein (LTP) family protein	4.11166	1.47	5.25	3.72	1.99626e-05	U	0.26	2.12	1.87	0.11468	N	4.34	2.76	-1.56	1.30071e-05	D	UND
Medtr_v1_012627	MEDTR2G083260_1	Protein disulfide isomerase-like 5-4 ; Membrane Signal Transmembrane helix	AT4G27080.1	0	ATPDIL5-4,ATPDI7,PDI7,PDIL5-4; PDI-like 5-4	Mtr.49799.1.S1_at	21	21.1	redox.thioredoxin	-2.51422	1.11	0.02	-1.15	0.000136859	D	0.03	0.35	0.33	0.103176	N	2.03	1.66	-0.36	0.0569408	N	DNN
Medtr_v1_012631	MEDTR2G083300_1		AT5G54790.1	3e-12	unknown protein; BEST Arabidopsis thaliana protein match is: unknown protein (TAIR:AT1G50930.1); Has 53 Blast	Mtr.19877.1.S1_at	35	35.2	not assigned.unknown	-1.27603	0.6	-0.82	-1.49	0.0009633	D	2.99	2.87	-0.11	0.79753	N	-0.7	1.77	2.48	8.4884e-06	U	DNU
Medtr_v1_012680	MEDTR2G083870_1	Probable WRKY transcription factor 69 ; Alternative splicing DNA-binding Nucleus regulation	AT3G58710.2	1e-59	WRKY69,ATWRKY69; WRKY DNA-binding protein 69	Mtr.17962.1.S1_at	27	27.3.32	RNA.regulation of transcription.WRKY domain transcription factor family	-2.65591	4.55	2.29	-2.32	1.28268e-05	D	4.27	4.32	0.06	0.746025	N	0.43	0.84	0.42	0.0112136	N	DNN
Medtr_v1_012689	MEDTR2G084020_1	Peroxidase 52 EC=1.11.1.7 ; Calcium Disulfide bond Glycoprotein Heme Hydrogen peroxide Iron Metal-binding Oxidoreductase Secreted Signal	AT5G05340.1	1e-107	Peroxidase superfamily protein	Mtr.27948.1.S1_at	26	26.12	misc.peroxidases	-1.36955	3.44	0.39	-3.11	9.9345e-06	D	3.38	3.88	0.51	0.22018	N	0.02	0.08	0.07	0.692755	N	DNN
Medtr_v1_012738	MEDTR2G085410_1		AT5G60760.1	2e-85	P-loop containing nucleoside triphosphate hydrolases superfamily protein	Mtr.41609.1.S1_at	35	35.2	not assigned.unknown	5.89692	1.23	5.5	4.2	2.6441e-06	U	0.49	2.3	1.81	0.00369797	U	7.66	5.77	-1.87	2.8131e-06	D	UUD
Medtr_v1_012781	MEDTR2G086420_1	TGACG-sequence-specific DNA-binding protein TGA-2.1 ; Activator Coiled Nucleus Transcription regulation	AT1G08320.3	1e-169	TGA9,bZIP21; bZIP transcription factor family protein	Mtr.40547.1.S1_at	27	27.3.35	RNA.regulation of transcription.bZIP transcription factor family	4.30007	1.39	3.68	2.23	4.82131e-05	U	4.23	4.03	-0.19	0.32473	N	4.2	3.85	-0.34	0.136062	N	UNN
Medtr_v1_012794	MEDTR2G086580_1	Rho GTPase-activating protein gacA ; Cytoplasm activation	AT5G22400.1	1e-126	Rho GTPase activating protein with PAK-box/P21-Rho-binding domain	Mtr.41759.1.S1_at	30	30.5	signalling.G-proteins	-2.55585	2.64	1.17	-1.53	2.71665e-05	D	3.07	2.3	-0.77	0.0211289	N	-0.24	1.24	1.49	1.52762e-05	U	DNU
Medtr_v1_012805	MEDTR2G086700_1	Capsanthin/capsorubin synthase, chromoplast EC=5.3.99.8 ; Carotenoid biosynthesis Isomerase NAD Oxidoreductase Plastid Transit peptide	AT3G10230.1	1e-154	LYC; lycopene cyclase		16	16.1.4	secondary metabolism.isoprenoids	1.8202	-0.11	1.11	1.16	0.00149546	U	0.29	-0.04	-0.33	0.336893	N	1.66	2.07	0.42	0.0111787	N	UNN
Medtr_v1_012812	MEDTR2G086780_1	OTU domain-containing protein 5-A EC=3.4.19.12 ; Alternative splicing Hydrolase Protease Thiol Ubl conjugation pathway	AT2G27350.2	1e-50	OTU-like cysteine protease family protein	Mtr.31562.1.S1_at	29	29.5.3	protein.degradation.cysteine protease	1.06822	3.3	4.89	1.53	0.000602731	U	3.32	2.41	-0.9	0.0189643	N	5.08	4.69	-0.37	0.144204	N	UNN
Medtr_v1_012828	MEDTR2G086970_1	mRNA-decapping enzyme-like protein EC=3.-.-.- ; Hydrolase	AT1G08370.1	1e-114	DCP1,ATDCP1; decapping 1	Mtr.42573.1.S1_at	27	27.3.67	RNA.regulation of transcription.putative transcription regulator	-1.13645	3.74	2.71	-1.09	0.000885868	D	3.14	3.23	0.09	0.766927	N	2.4	2.87	0.48	0.0105132	N	DNN
Medtr_v1_012843	MEDTR2G087230_1	Probable receptor protein kinase TMK1 EC=2.7.11.1 ; ATP-binding Glycoprotein Leucine-rich repeat Membrane Nucleotide-binding Phosphoprotein Ser	AT2G01820.1	0	Leucine-rich repeat protein kinase family protein	Mtr.26124.1.S1_at	30	30.2.9	signalling.receptor kinases.leucine rich repeat VIII-2	-1.63384	1.88	0.54	-1.4	0.000488469	D	3.05	3.34	0.29	0.306304	N	0.74	3.11	2.38	1.03706e-05	U	DNU
Medtr_v1_012887	MEDTR2G087710_1	Ubiquitin carboxyl-terminal hydrolase 8 EC=3.4.19.12 ; Phosphoprotein Protease Thiol Ubl conjugation pathway	AT5G22030.1	0	UBP8; ubiquitin-specific protease 8	Mtr.30782.1.S1_at	29	29.5.11.5	protein.degradation.ubiquitin.ubiquitin protease	-1.57664	4.43	3.27	-1.22	8.7958e-05	D	3.04	2.95	-0.09	0.616038	N	2.87	3.66	0.8	0.0017932	N	DNN
Medtr_v1_012897	MEDTR2G087810_1	Fasciclin-like arabinogalactan protein 17 ; Glycoprotein Proteoglycan Repeat Secreted Signal	AT5G06390.1	1e-152	FLA17; FASCICLIN-like arabinogalactan protein 17 precursor	Mtr.48645.1.S1_at	35	35.1	not assigned.no ontology	-2.60438	5.1	1.59	-3.57	4.189e-07	D	2.84	2.92	0.09	0.865664	N	1.68	3.01	1.34	2.49057e-05	U	DNU
Medtr_v1_012900	MEDTR2G087840_1	Kinesin-like protein KIF15 ; Acetylation Alternative splicing ATP-binding Coiled Cytoplasm Cytoskeleton Microtubule Motor Nucleotide-bindin	AT3G44050.1	0	P-loop containing nucleoside triphosphate hydrolases superfamily protein	Mtr.21521.1.S1_at	31	31.1	cell.organisation	-3.65582	2.54	0.8	-1.8	0.000257186	D	2.16	2.11	-0.04	0.951987	N	2.13	2.16	0.04	0.795804	N	DNN
Medtr_v1_012902	MEDTR2G087870_1	Uncharacterized membrane protein yuiD ; Cell Transmembrane helix	AT3G21610.1	2e-69	Acid phosphatase/vanadium-dependent haloperoxidase-related protein	Mtr.48646.1.S1_at	35	35.2	not assigned.unknown	-1.80037	5.84	3.74	-2.16	4.59693e-05	D	4.72	4.92	0.2	0.319755	N	4.52	4.71	0.2	0.160697	N	DNN
Medtr_v1_012904	MEDTR2G087890_1	Allene oxide synthase, chloroplastic EC=4.2.1.92 ; Fatty acid biosynthesis Heme Iron Lipid Lyase Metal-binding Oxylipin Plastid Polymorphism Transi	AT4G15440.1	1e-135	HPL1,CYP74B2; hydroperoxide lyase 1	Mtr.9885.1.S1_at	35	35.1	not assigned.no ontology	1.31715	2.79	4.24	1.38	0.000261013	U	3.4	4.05	0.66	0.113664	N	4.87	5.06	0.2	0.142646	N	UNN
Medtr_v1_012905	MEDTR2G087900_1	Cellulose synthase-like protein H1 EC=2.4.1.- ; wall biogenesis/degradation Glycosyltransferase Golgi apparatus Membrane Transmembrane helix	AT2G32530.1	0	ATCSLB03,CSLB03,ATCSLB3; cellulose synthase-like B3	Mtr.48647.1.S1_s_at	10	10.2	cell wall.cellulose synthesis	-1.7444	5.24	0.5	-4.8	1.926e-07	D	4.38	3.18	-1.19	0.0339311	N	-0.39	0.7	1.11	0.000529095	U	DNU
Medtr_v1_012946	MEDTR2G088360_1	Aconitate hydratase 2, mitochondrial EC=4.2.1.3 ; 4Fe-4S Glyoxylate bypass Iron Iron-sulfur Lyase Metal-binding Mitochondrion Transit peptid	AT2G05710.1	0	ACO3; aconitase 3	Mtr.43162.1.S1_at	8	8.1.3	TCA / org. transformation.TCA.aconitase.cyt	-1.73219	4.64	2.72	-1.99	0.000657078	D	4.33	3.88	-0.45	0.202133	N	3.38	4.05	0.68	0.00135148	N	DNN
Medtr_v1_012956	MEDTR2G088470_1	Homeobox-leucine zipper protein HDG2 ; Alternative splicing Coiled DNA-binding Nucleus Transcription regulation	AT1G05230.4	0	HDG2; homeodomain GLABROUS 2	Mtr.39907.1.S1_at	27	27.3.22	RNA.regulation of transcription.HB,Homeobox transcription factor family	-1.07766	2.91	1.55	-1.43	0.000348989	D	-0.16	-0.23	-0.07	0.686368	N	4.96	4.74	-0.2	0.152386	N	DNN
Medtr_v1_013001	MEDTR2G089010_1		AT3G22070.1	5e-10	proline-rich family protein	Mtr.4422.1.S1_at	35	35.1.42	not assigned.no ontology.proline rich family	-1.60682	4.95	3.19	-1.82	1.87032e-05	D	4.32	3.31	-1	0.112706	N	3.96	4.46	0.51	0.120912	N	DNN
Medtr_v1_013010	MEDTR2G089100_1	Scarecrow-like protein 32 ; Nucleus Transcription regulation	AT3G49950.1	7e-97	GRAS family transcription factor	Mtr.47463.1.S1_at	27	27.3.21	RNA.regulation of transcription.GRAS transcription factor family	-3.04763	0.93	-0.5	-1.49	0.000183743	D	0.8	0.83	0.04	0.925254	N	2.54	1.94	-0.58	0.00338014	N	DNN
Medtr_v1_013013	MEDTR2G089140_1	Xyloglucan endotransglucosylase/hydrolase protein 9 EC=2.4.1.207 ; Alternative splicing Apoplast Cell wall biogenesis/degradation Disulfide bon	AT4G03210.1	1e-124	XTH9; xyloglucan endotransglucosylase/hydrolase 9	Mtr.23280.1.S1_at	10	10.7	cell wall.modification	-4.67602	6.62	2.07	-4.62	1.06894e-05	D	5.59	3.98	-1.6	0.00143227	D	2.73	5.36	2.64	0.000391346	U	DDU
Medtr_v1_013068	MEDTR2G089840_1	Uncharacterized protein ycf36 ; Chloroplast Plastid	AT5G67370.1	1e-117	Protein of unknown function (DUF1230)	Mtr.12909.1.S1_at	35	35.2	not assigned.unknown	1.18039	-0.37	1	1.31	0.00130646	U	1.27	2.32	1.05	0.00799413	U	4.05	4.86	0.82	0.000307565	N	UUN
Medtr_v1_013084	MEDTR2G093000_1	Serine/threonine-protein kinase CTR1 EC=2.7.11.1 ; ATP-binding Ethylene signaling pathway Nucleotide-binding Transferase	AT3G58640.2	1e-125	Mitogen activated protein kinase kinase kinase-related	Mtr.9140.1.S1_at	29	29.4	protein.postranslational modification	-1.2019	5.16	2.77	-2.46	5.8111e-06	D	2.64	1.8	-0.83	0.051682	N	1.9	2.58	0.69	0.0310141	N	DNN
Medtr_v1_013109	MEDTR2G093280_1	Carbamoyl-phosphate synthase large chain EC=6.3.5.5 ; Amino-acid biosynthesis Arginine ATP-binding Ligase Magnesium Manganese Metal-binding Nucleotide	AT1G29900.1	0	CARB; carbamoyl phosphate synthetase B	Mtr.30755.1.S1_at	13	13.1.2.3	amino acid metabolism.synthesis.glutamate family.arginine	-1.58778	5.26	4.3	-1.02	0.00284808	D	4.64	4.58	-0.05	0.874681	N	4.86	5.92	1.07	9.89546e-05	U	DNU
Medtr_v1_013146	MEDTR2G093760_1					Mtr.1493.1.S1_at	NA			4.29325	3.61	5.81	2.14	0.00174403	U	3.87	4.01	0.14	0.699976	N	6.51	4.18	-2.31	6.699e-07	D	UND
Medtr_v1_013148	MEDTR2G093780_1						NA			5.6077	0.05	1.23	1.11	0.00596658	U	1.2	1.6	0.41	0.0827001	N	1.91	1.16	-0.74	0.00160847	N	UNN
Medtr_v1_013170	MEDTR2G094090_1	Probable serine/threonine-protein kinase DDB_G0279405 EC=2.7.11.1 ; ATP-binding Nucleotide-binding Transferase	AT5G60550.1	1e-150	GRIK2,ATSNAK1; geminivirus rep interacting kinase 2	Mtr.51599.1.S1_s_at	29	29.4	protein.postranslational modification	-1.0618	5.91	4.9	-1.07	0.000163826	D	5	5.06	0.07	0.67349	N	5.78	5.8	0.03	0.807068	N	DNN
Medtr_v1_013179	MEDTR2G094180_1	Protein disulfide isomerase-like 1-4 EC=5.3.4.1 ; Alternative splicing bond Endoplasmic reticulum Glycoprotein Redox-active center Repeat	AT5G60640.1	0	ATPDIL1-4,PDI2,ATPDI2,PDIL1-4; PDI-like 1-4	Mtr.37521.1.S1_at	21	21.1	redox.thioredoxin	-1.46244	3.83	2.86	-1.03	0.000151036	D	2.73	2.2	-0.53	0.0431556	N	2.6	4.29	1.71	3.239e-06	U	DNU
Medtr_v1_013181	MEDTR2G094200_1	Proline-rich receptor-like protein kinase PERK3 EC=2.7.11.1 ; Alternative splicing ATP-binding Cell membrane Glycoprotein Nucleotide-binding	AT3G26700.1	4e-60	Protein kinase superfamily protein		29	29.4.1.59	protein.postranslational modification.kinase.receptor like cytoplasmatic kinase IX	-1.67324	2.57	-0.77	-3.4	6.4283e-06	D	0.2	0.43	0.23	0.405816	N	0.72	0.67	-0.03	0.852797	N	DNN
Medtr_v1_013182	MEDTR2G094210_1		AT2G28410.1	3e-17	unknown protein; Has 18 Blast hits to 18 proteins in 5 species: Archae - 0; Bacteria - 0; Metazoa - 0; Fungi		35	35.2	not assigned.unknown	-1.94211	2.21	-0.25	-2.52	0.00130825	D	2.39	1.49	-0.9	0.0297286	N	0.06	1.76	1.71	2.32027e-05	U	DNU
Medtr_v1_013204	MEDTR2G094570_1	Auxin response factor 18 ; signaling pathway DNA-binding Nucleus Transcription regulation	AT2G28350.1	0	ARF10; auxin response factor 10	Mtr.10054.1.S1_at	17	17.2.3	hormone metabolism.auxin.induced-regulated-responsive-activated	-1.24745	4.57	3.52	-1.11	0.000980704	D	2.81	3.09	0.28	0.211225	N	4.05	4.98	0.94	0.00182137	N	DNN
Medtr_v1_013216	MEDTR2G095700_1	Alpha-L-fucosidase 1 EC=3.2.1.51 ; Apoplast Glycoprotein Glycosidase Hydrolase Secreted Signal	AT2G28100.1	0	ATFUC1,FUC1; alpha-L-fucosidase 1	Mtr.45189.1.S1_at	35	35.1	not assigned.no ontology	-1.8706	2.64	1.64	-1.06	0.000476858	D	3.43	3.4	-0.03	0.889259	N	1.6	2.6	1.02	0.000103157	U	DNU
Medtr_v1_013227	MEDTR2G095830_1	Uncharacterized CDP-alcohol phosphatidyltransferase class-I family protein C22A12.08c ; Mitochondrion	AT3G45740.1	1e-142	hydrolase family protein / HAD-superfamily protein	Mtr.16139.1.S1_at	35	35.1	not assigned.no ontology	-1.17815	3.9	2.9	-1.06	0.000202443	D	3.49	2.89	-0.6	0.0208657	N	4.01	4.03	0.03	0.86463	N	DNN
Medtr_v1_013242	MEDTR2G096010_1	125 kDa kinesin-related protein ; ATP-binding Coiled Cytoplasm Cytoskeleton Microtubule Motor Nucleotide-binding	AT3G45850.2	0	P-loop containing nucleoside triphosphate hydrolases superfamily protein	Mtr.45643.1.S1_s_at	28	28.1	DNA.synthesis/chromatin structure	-2.82005	4.57	3.6	-1.03	0.00108592	D	4.03	3.8	-0.23	0.286517	N	2.26	3.39	1.15	3.96443e-05	U	DNU
Medtr_v1_013278	MEDTR2G096420_1					Mtr.50772.1.S1_at	NA			1.62226	-0.3	0.97	1.2	0.000258846	U	0.39	0.25	-0.13	0.457668	N	4.69	2.61	-2.06	1.6482e-06	D	UND
Medtr_v1_013289	MEDTR2G096550_1	Ras-related protein ARA-3 ; Cell membrane GTP-binding Lipoprotein Nucleotide-binding Prenylation	AT5G59840.1	7e-90	Ras-related small GTP-binding family protein	Mtr.50770.1.S1_s_at	30	30.5	signalling.G-proteins	-1.16037	1.4	0.42	-1.04	0.00169383	D	1.24	1.23	0	0.982774	N	2.92	3.31	0.4	0.0296115	N	DNN
Medtr_v1_013299	MEDTR2G096660_1	UDP-glucuronic acid decarboxylase 1 EC=4.1.1.35 ; Glycoprotein Golgi apparatus Lyase Membrane NAD Signal-anchor Transmembrane helix	AT5G59290.2	0	UXS3,ATUXS3; UDP-glucuronic acid decarboxylase 3	Mtr.40271.1.S1_at	10	10.1.5	cell wall.precursor synthesis.UXS	-2.32907	2.15	1.1	-1.11	0.000441932	D	1.74	1.47	-0.27	0.557553	N	2.01	2.26	0.27	0.066424	N	DNN
Medtr_v1_013306	MEDTR2G097230_1	PGR5-like protein 1B, chloroplastic ; Electron transport Membrane Plastid Thylakoid Transit peptide Transmembrane helix	AT5G59400.1	6e-93	FUNCTIONS IN: molecular_function unknown; INVOLVED IN: biological_process unknown; LOCATED IN: chloroplast; E	Mtr.41829.1.S1_at	35	35.2	not assigned.unknown	1.95784	1.61	3.04	1.37	0.0001476	U	2.66	3	0.34	0.14443	N	5.48	4.86	-0.61	0.00180316	N	UNN
Medtr_v1_013316	MEDTR2G097360_1	Uncharacterized protein At5g12080 ; Membrane Phosphoprotein Transmembrane helix	AT5G18880.1	0.005	RNA-directed DNA polymerase (reverse transcriptase)-related family protein		35	35.2	not assigned.unknown	1.51337	1.85	3.42	1.51	0.000458518	U	1.66	2	0.35	0.255295	N	3.29	2.6	-0.68	0.00107208	N	UNN
Medtr_v1_013332	MEDTR2G097530_1	IAA-amino acid hydrolase ILR1-like 4 EC=3.5.1.- ; Endoplasmic reticulum Manganese Signal	AT1G51760.1	1e-170	IAR3,JR3; peptidase M20/M25/M40 family protein		17	17.2.1	hormone metabolism.auxin.synthesis-degradation	-2.94712	1.18	-0.55	-1.8	7.92624e-05	D	1.3	2.03	0.73	0.112486	N	2.98	3.08	0.11	0.516065	N	DNN
Medtr_v1_013357	MEDTR2G097800_1		AT5G59050.1	4e-17	unknown protein; BEST Arabidopsis thaliana protein match is: unknown protein (TAIR:AT3G54000.1); Has 35333 Bl	Mtr.45522.1.S1_at	35	35.2	not assigned.unknown	-1.77286	1.75	-0.45	-2.26	3.41828e-05	D	3.61	3.26	-0.34	0.495814	N	1.72	1.79	0.08	0.598314	N	DNN
Medtr_v1_013367	MEDTR2G097910_1	Transcription factor MYB46 ; Activator DNA-binding Nucleus Repeat regulation	AT5G12870.1	2e-58	ATMYB46,MYB46; myb domain protein 46	Mtr.23404.1.S1_at	27	27.3.25	RNA.regulation of transcription.MYB domain transcription factor family	-1.598	1.85	0.48	-1.43	0.00157108	D	1.13	1.82	0.69	0.0195309	N	3.3	3.5	0.21	0.330707	N	DNN
Medtr_v1_013373	MEDTR2G097980_1	1-acyl-sn-glycerol-3-phosphate acyltransferase 3 EC=2.3.1.51 ; Membrane Phospholipid biosynthesis Transmembrane helix	AT1G51260.1	1e-129	LPAT3; lysophosphatidyl acyltransferase 3	Mtr.41530.1.S1_s_at	11	11.3	lipid metabolism.Phospholipid synthesis	-2.58147	4.77	-0.45	-5.29	2.217e-07	D	1.93	1.61	-0.31	0.436844	N	1.42	1.25	-0.16	0.253477	N	DNN
Medtr_v1_013390	MEDTR2G098180_1	AP2-like ethylene-responsive transcription factor PLT2 ; Activator Auxin signaling pathway Developmental protein DNA-binding Nucleus Repeat	AT1G51190.1	1e-162	PLT2; Integrase-type DNA-binding superfamily protein		27	27.3.3	RNA.regulation of transcription.AP2/EREBP, APETALA2/Ethylene-responsive element binding protein family	1.04436	3.76	5.23	1.4	0.000314308	U	3.8	3.99	0.2	0.268436	N	3.77	3.59	-0.17	0.224017	N	UNN
Medtr_v1_013454	MEDTR2G098910_1	Serine/threonine-protein kinase-like protein ACR4 EC=2.7.11.1 ; ATP-binding Cell membrane Developmental Disulfide bond Endosome Glycoprotein N	AT3G59420.1	0	ACR4,CR4; crinkly4		30	30.2.26	signalling.receptor kinases.crinkly like	-4.70931	0.89	-0.24	-1.19	0.00058396	D	1.22	0.41	-0.81	0.0164132	N	0.61	1.3	0.7	0.00455071	N	DNN
Medtr_v1_013493	MEDTR2G099560_1	Seed lipoxygenase-2 EC=1.13.11.12 ; Cytoplasm Dioxygenase Fatty acid biosynthesis Iron Lipid Metal-binding Oxidoreductase Oxylipin	AT1G55020.1	0	LOX1,ATLOX1; lipoxygenase 1	Mtr.17431.1.S1_at	17	17.7.1	hormone metabolism.jasmonate.synthesis-degradation	5.33205	1.18	5.16	3.92	2.826e-07	U	0.07	1.2	1.13	0.0135387	N	7.39	4.46	-2.92	1.969e-07	D	UND
Medtr_v1_013512	MEDTR2G099780_1	Protein IQ-DOMAIN 1 ; Nucleus	AT1G72670.1	1e-73	iqd8; IQ-domain 8	Mtr.45681.1.S1_s_at	30	30.3	signalling.calcium	-2.66556	2.94	1.77	-1.23	0.000745671	D	2.57	1.42	-1.14	0.00898369	D	1.5	3.42	1.93	7.1342e-06	U	DDU
Medtr_v1_013541	MEDTR2G100090_1	WD-40 repeat-containing protein MSI4 ; Chromatin regulator Developmental Differentiation Flowering Nucleus Repressor Transcription regulation	AT2G19520.1	0	FVE,ACG1,MSI4,NFC4,NFC04,ATMSI4; Transducin family protein / WD-40 repeat family protein	Mtr.4721.1.S1_at	27	27.3.62	RNA.regulation of transcription.Nucleosome/chromatin assembly factor group A (NAP1 homologs)	-2.53259	4.05	2.98	-1.13	0.00131312	D	3.93	4.23	0.3	0.184165	N	4.46	4.54	0.1	0.544544	N	DNN
Medtr_v1_013543	MEDTR2G100110_1	Beta-galactosidase 1 EC=3.2.1.23 ; Apoplast Glycoprotein Glycosidase Hydrolase Secreted Signal	AT3G13750.1	0	BGAL1; beta galactosidase 1	Mtr.45372.1.S1_at	10	10.6.2	cell wall.degradation.mannan-xylose-arabinose-fucose	-1.78626	5.73	3.18	-2.61	5.4805e-06	D	3.1	2.7	-0.4	0.0834665	N	1.58	3.28	1.72	2.9649e-06	U	DNU
Medtr_v1_013642	MEDTR2G101370_1	Aquaporin TIP2-1 ; Membrane Repeat Transmembrane helix Transport Vacuole	AT3G16240.1	1e-111	DELTA-TIP,TIP2;1,DELTA-TIP1,AQP1,ATTIP2;1; delta tonoplast integral protein	Mtr.49123.1.S1_at	34	34.19.2	transport.Major Intrinsic Proteins.TIP	-3.17248	4.79	0.79	-4.06	4.77489e-05	D	1.71	2.34	0.64	0.0174025	N	0.75	1.34	0.61	0.00654348	N	DNN
Medtr_v1_013655	MEDTR2G101500_1	Auxin-responsive protein IAA27 ; signaling pathway Nucleus Repressor Transcription regulation	AT4G29080.1	1e-81	PAP2,IAA27; phytochrome-associated protein 2	Mtr.18017.1.S1_at	27	27.3.40	RNA.regulation of transcription.Aux/IAA family	-2.45515	4.5	2.41	-2.15	1.29878e-05	D	3.85	3.82	-0.03	0.882545	N	3.6	4.37	0.78	0.000546304	N	DNN
Medtr_v1_013682	MEDTR2G101820_1	Photosystem I reaction center subunit VI, chloroplastic ; Membrane Photosynthesis Plastid Thylakoid Transit peptide Transmembrane helix	AT1G52230.1	1e-60	PSAH2,PSAH-2,PSI-H; photosystem I subunit H2	Mtr.42999.1.S1_at	1	1.1.2.2	PS.lightreaction.photosystem I.PSI polypeptide subunits	1.21826	1.82	3.99	2.11	0.0018046	U	4.33	4.21	-0.12	0.576941	N	4.74	6.84	2.11	5.463e-07	U	UNU
Medtr_v1_013703	MEDTR2G102030_1	IST1-like protein ; Coiled	AT1G79910.1	2e-69	Regulator of Vps4 activity in the MVB pathway protein	Mtr.28163.1.S1_at	35	35.2	not assigned.unknown	-2.89215	1.92	0.11	-1.87	0.000107927	D	0.88	0.4	-0.48	0.246059	N	0.59	0.47	-0.1	0.515017	N	DNN
Medtr_v1_013739	MEDTR2G102500_1	Myosin-VIIb ; Actin-binding Alternative splicing ATP-binding Cell membrane Motor protein Nucleotide-binding Polymorphism Repeat SH3 domain	AT2G43970.1	0.71	RNA-binding protein		35	35.1	not assigned.no ontology	-3.20944	5.05	1.69	-3.42	6.7234e-06	D	0.8	0.84	0.05	0.919916	N	0.17	0.36	0.2	0.163468	N	DNN
Medtr_v1_013742	MEDTR2G102530_1	Cyclin-A2-3 ; Cell cycle division Nucleus	AT1G15570.1	1e-64	CYCA2;3; CYCLIN A2;3	Mtr.3426.1.S1_at	31	31.3	cell.cycle	-4.37282	2.58	1.21	-1.44	6.08576e-05	D	2.98	2.42	-0.55	0.122488	N	-0.39	1.39	1.79	1.1072e-05	U	DNU
Medtr_v1_013743	MEDTR2G102550_1	Cyclin-A2-4 ; Cell cycle division	AT1G80370.1	4e-42	CYCA2;4; Cyclin A2;4	Mtr.44839.1.S1_at	31	31.3	cell.cycle	-2.64882	1.18	0.06	-1.19	0.000511042	D	1.16	0.54	-0.61	0.0295501	N	0.54	0.61	0.08	0.630664	N	DNN
Medtr_v1_013753	MEDTR2G102680_1	Uncharacterized calcium-binding protein C800.10c ; Coiled Cytoplasm Cytoskeleton Repeat	AT3G15550.1	0	unknown protein; Has 25732 Blast hits to 16979 proteins in 961 species: Archae - 144; Bacteria - 1801; Metazoa	Mtr.11211.1.S1_at	35	35.2	not assigned.unknown	-1.93222	1.43	0.15	-1.34	0.000432006	D	2.23	1.87	-0.36	0.282965	N	1.79	2.64	0.86	0.000202804	N	DNN
Medtr_v1_013762	MEDTR2G102780_1		AT1G80280.1	5e-41	alpha/beta-Hydrolases superfamily protein		35	35.1	not assigned.no ontology	-1.90374	4.56	2.98	-1.64	0.00107804	D	1.75	1.22	-0.53	0.0314998	N	1.64	2.58	0.95	0.00752253	N	DNN
Medtr_v1_013773	MEDTR2G103150_1	Cytochrome c oxidase subunit 5B, mitochondrial ; Acetylation Membrane Metal-binding Mitochondrion inner Transit peptide Zinc	AT1G80230.1	2e-46	Rubredoxin-like superfamily protein	Mtr.10640.1.S1_at	9	9.7	mitochondrial electron transport / ATP synthesis.cytochrome c oxidase	-1.07258	4.44	3.21	-1.29	0.000115866	D	3.36	3.07	-0.29	0.466374	N	3.49	3.99	0.51	0.00548092	N	DNN
Medtr_v1_013839	MEDTR2G103890_1	Uncharacterized protein MJ1426 ; CBS domain Repeat	AT1G80090.1	2e-11	Cystathionine beta-synthase (CBS) family protein		35	35.1	not assigned.no ontology	3.77083	-0.42	2.33	2.69	0.000665845	U	0.22	1.86	1.64	0.00321882	U	3.42	2.35	-1.06	0.000171108	D	UUD
Medtr_v1_013840	MEDTR2G103910_1	5'-AMP-activated protein kinase subunit gamma-3 ; Alternative splicing CBS domain Fatty acid biosynthesis Lipid Polymorphism Repeat	AT1G15330.1	1e-118	Cystathionine beta-synthase (CBS) protein; SNF4b	Mtr.42144.1.S1_at	35	35.1	not assigned.no ontology	6.43618	1.88	6.66	4.72	7.347e-07	U	0.44	3.97	3.54	0.000951502	U	7.91	6.19	-1.71	2.1226e-06	D	UUD
Medtr_v1_013841	MEDTR2G103940_1	Protein TOO MANY MOUTHS ; Glycoprotein Leucine-rich repeat Membrane Signal Transmembrane helix	AT1G80080.1	1e-157	TMM,AtRLP17; Leucine-rich repeat (LRR) family protein		35	35.1	not assigned.no ontology	-1.46187	0.53	-0.71	-1.31	0.000626164	D	-0.2	-0.2	0	0.988364	N	2.54	2.99	0.46	0.178409	N	DNN
Medtr_v1_013852	MEDTR2G104050_1	Signal recognition particle 54 kDa protein 2 ; Cytoplasm GTP-binding Nucleotide-binding Ribonucleoprotein RNA-binding	AT1G48900.1	0	Signal recognition particle, SRP54 subunit protein		29	29.3	protein.targeting	-2.0583	4.73	3.1	-1.69	0.000104175	D	2.43	3.29	0.86	0.127117	N	5	5.62	0.63	0.00165737	N	DNN
Medtr_v1_013864	MEDTR2G104180_1	Probable sodium-coupled neutral amino acid transporter 6 ; Amino-acid Glycoprotein Ion Membrane Transmembrane helix	AT1G80510.1	0	Transmembrane amino acid transporter family protein	Mtr.9948.1.S1_at	34	34.3	transport.amino acids	-1.83211	5.25	2.56	-2.76	1.0071e-05	D	2.62	2.15	-0.47	0.0823174	N	2.94	2.92	-0.01	0.925229	N	DNN
Medtr_v1_013883	MEDTR2G104380_1		AT5G11090.1	1e-26	serine-rich protein-related		35	35.1	not assigned.no ontology	2.86009	-0.46	2.43	2.83	6.5143e-06	U	0.22	0.3	0.09	0.655504	N	2.08	1.75	-0.32	0.0597068	N	UNN
Medtr_v1_013899	MEDTR2G104550_1	Transcription factor bHLH25 ; DNA-binding Nucleus regulation	AT4G37850.1	3e-38	basic helix-loop-helix (bHLH) DNA-binding superfamily protein	Mtr.1790.1.S1_at	27	27.3.6	RNA.regulation of transcription.bHLH,Basic Helix-Loop-Helix family	1.29346	2.4	3.56	1.1	0.000347456	U	2.4	2.14	-0.26	0.189869	N	4.87	5.34	0.48	0.00920116	N	UNN
Medtr_v1_014041	MEDTR2TE018150_1	3-methyl-2-oxobutanoate hydroxymethyltransferase EC=2.1.2.11 ; Cytoplasm Magnesium Metal-binding Pantothenate biosynthesis	AT2G04865.1	0.086	Aminotransferase-like, plant mobile domain family protein		35	35.2	not assigned.unknown	-1.13222	2.26	0.94	-1.39	0.000101245	D	0.74	0.61	-0.13	0.623588	N	0.56	0.94	0.39	0.0188791	N	DNN
Medtr_v1_014057	MEDTR2TE019390_1	NA	NA	#N/A	NA	NA	NA	NA	NA	4.07758	0.33	2.64	2.24	6.8937e-06	U	1.2	1.54	0.34	0.289028	N	5.61	2.81	-2.79	1.6221e-06	D	UND
Medtr_v1_014185	MEDTR2TE032660_1	NA	NA	#N/A	NA	NA	NA	NA	NA	-1.41728	4.32	2.89	-1.49	6.89246e-05	D	3.54	3.13	-0.41	0.0579835	N	2.98	3.64	0.68	0.00947999	N	DNN
Medtr_v1_014405	MEDTR2TE049340_1	NA	NA	#N/A	NA	NA	NA	NA	NA	-1.29238	1.79	0.72	-1.13	0.000725201	D	3.92	4.06	0.15	0.380625	N	2.1	4.35	2.26	1.1998e-06	U	DNU
Medtr_v1_014682	MEDTR2TE082120_1						NA			-1.06953	2.74	0.12	-2.68	2.21393e-05	D	1.31	0.96	-0.35	0.118595	N	2.38	2.95	0.58	0.0134911	N	DNN
Medtr_v1_014792	MEDTR2TE094230_1		AT2G04865.1	0.17	Aminotransferase-like, plant mobile domain family protein		35	35.2	not assigned.unknown	-1.16444	1.98	0.85	-1.19	0.000290917	D	0.75	0.82	0.07	0.68201	N	1.23	1.24	0.02	0.902159	N	DNN
Medtr_v1_014799	MEDTR2TE094350_1		AT2G04865.1	0.083	Aminotransferase-like, plant mobile domain family protein		35	35.2	not assigned.unknown	-1.08516	2	0.6	-1.47	0.000152619	D	1.09	1.07	-0.02	0.910929	N	0.95	1.18	0.25	0.154261	N	DNN
Medtr_v1_014842	MEDTR2TE099310_1		AT1G07120.1	0.21	FUNCTIONS IN: molecular_function unknown; INVOLVED IN: biological_process unknown; LOCATED IN: chloroplast enve		35	35.2	not assigned.unknown	1.07178	2.58	4.7	2.06	6.9903e-06	U	1.58	1.93	0.35	0.291009	N	2.81	2.74	-0.05	0.814087	N	UNN
Medtr_v1_014843	MEDTR2TE099390_1	Uncharacterized protein Mb2253c	AT1G24090.1	1e-85	RNase H family protein	Mtr.49990.1.S1_at	35	35.1	not assigned.no ontology	-2.16637	3.65	2.36	-1.35	7.12098e-05	D	1.91	1.35	-0.56	0.0302704	N	2.18	2.41	0.24	0.0934334	N	DNN
Medtr_v1_014881	MEDTR2TE103800_1	Putative ribonuclease H protein At1g65750 EC=3.1.26.4 ; Endonuclease Hydrolase Magnesium Metal-binding	AT1G80130.1	3e-25	Tetratricopeptide repeat (TPR)-like superfamily protein	Mtr.7823.1.S1_at	35	35.2	not assigned.unknown	3.01548	1.74	4.1	2.3	0.000609969	U	3.14	3.72	0.59	0.0267094	N	3.55	6.59	3.05	2.419e-07	U	UNU
Medtr_v1_014927	MEDTR3G005410_1	Probable esterase At1g33990 EC=3.1.-.- ; Alternative splicing Hydrolase Phosphoprotein Serine	AT4G09900.1	1e-104	ATMES12,MES12; methyl esterase 12	Mtr.39261.1.S1_at	35	35.1	not assigned.no ontology	-1.16327	5.85	4.43	-1.48	3.0445e-05	D	5.24	5.36	0.12	0.480136	N	5.03	5.58	0.56	0.0025906	N	DNN
Medtr_v1_014947	MEDTR3G005710_1	Ribosomal RNA small subunit methyltransferase H EC=2.1.1.- ; Cytoplasm rRNA processing S-adenosyl-L-methionine	AT4G09990.1	1e-106	Protein of unknown function (DUF579)		35	35.2	not assigned.unknown	-3.80527	5.35	1.98	-3.44	7.6231e-06	D	3.45	3.35	-0.09	0.854278	N	2.34	4.34	2.01	7.36599e-05	U	DNU
Medtr_v1_015076	MEDTR3G008160_1	Hexose carrier protein HEX6 ; Membrane Sugar transport Symport Transmembrane helix	AT5G61520.1	1e-176	Major facilitator superfamily protein	Mtr.5869.1.S1_at	34	34.2	transporter.sugars	-1.80023	2.29	0.64	-1.71	0.000412516	D	2.27	2.44	0.18	0.375431	N	1.81	1.99	0.2	0.248213	N	DNN
Medtr_v1_015085	MEDTR3G008270_1	U-box domain-containing protein 35 EC=6.3.2.- EC=2.7.11.- ; ATP-binding Coiled Kinase Ligase Nucleotide-binding Serine/threonine-protein Trans	AT4G25160.1	0	U-box domain-containing protein kinase family protein	Mtr.6721.1.S1_at	29	29.4.1.59	protein.postranslational modification.kinase.receptor like cytoplasmatic kinase IX	-4.10131	4.3	2.38	-1.99	3.09924e-05	D	2.21	2.07	-0.13	0.476329	N	1.69	2.23	0.55	0.00374642	N	DNN
Medtr_v1_015086	MEDTR3G008280_1	U-box domain-containing protein 35 EC=6.3.2.- EC=2.7.11.- ; ATP-binding Coiled Kinase Ligase Nucleotide-binding Serine/threonine-protein Trans	AT4G25160.1	0	U-box domain-containing protein kinase family protein	Mtr.11406.1.S1_at	29	29.4.1.59	protein.postranslational modification.kinase.receptor like cytoplasmatic kinase IX	-2.73061	4.31	2.19	-2.19	9.8902e-06	D	3.88	3.99	0.11	0.559564	N	1.24	2.49	1.26	3.24003e-05	U	DNU
Medtr_v1_015114	MEDTR3G008580_1	Monocopper oxidase-like protein SKS1 ; Cell membrane Glycoprotein GPI-anchor Lipoprotein Metal-binding Signal	AT4G25240.1	0	SKS1; SKU5 similar 1	Mtr.25315.1.S1_at	35	35.1	not assigned.no ontology	-4.4654	3.28	0.08	-3.27	0.000147061	D	2.01	1.18	-0.82	0.0170683	N	0.94	2.06	1.13	0.0053005	U	DNU
Medtr_v1_015217	MEDTR3G010330_1	Endoglucanase 9 EC=3.2.1.4 ; Carbohydrate metabolism Cell wall biogenesis/degradation Cellulose Glycosidase Hydrolase Polysaccharide Secreted S	AT1G71380.1	0	ATGH9B3,ATCEL3,CEL3; cellulase 3	Mtr.45092.1.S1_at	26	26.3	misc.gluco-, galacto- and mannosidases	-1.81742	5.12	3.5	-1.68	6.81442e-05	D	4.25	3.78	-0.47	0.207818	N	0.02	1.26	1.25	3.14268e-05	U	DNU
Medtr_v1_015247	MEDTR3G010660_1	ABSCISIC ACID-INSENSITIVE 5-like protein 2 ; signaling pathway Activator DNA-binding Nucleus Phosphoprotein Transcription regulation	AT3G56850.1	3e-71	AREB3,DPBF3; ABA-responsive element binding protein 3	Mtr.31433.1.S1_at	17	17.1.3	hormone metabolism.abscisic acid.induced-regulated-responsive-activated	-4.07293	2.88	0.93	-2.02	0.000117305	D	2.16	1.65	-0.51	0.0371204	N	2.94	5.95	3.03	6.01e-08	U	DNU
Medtr_v1_015256	MEDTR3G010770_1	Probable pectinesterase/pectinesterase inhibitor 25 EC=3.1.1.11 ; Alternative splicing Aspartyl Cell wall biogenesis/degradation Disulfide bo	AT3G10720.2	0	Plant invertase/pectin methylesterase inhibitor superfamily	Mtr.37656.1.S1_at	10	10.8.1	cell wall.pectin*esterases.PME	-5.84114	5.76	1.31	-4.51	2.508e-06	D	2.52	2.15	-0.37	0.37684	N	0.87	2.23	1.37	0.00520377	U	DNU
Medtr_v1_015265	MEDTR3G010860_1	Serine/threonine-protein kinase ATM EC=2.7.11.1 ; ATP-binding Cell cycle DNA damage repair DNA-binding Meiosis Nucleotide-binding Nucleus Tran	AT1G48560.1	4e-14	unknown protein; Has 75 Blast hits to 71 proteins in 10 species: Archae - 0; Bacteria - 0; Metazoa - 4; Fungi	Mtr.7931.1.S1_at	35	35.2	not assigned.unknown	-1.55782	1.56	-0.21	-1.84	4.64751e-05	D	0.79	0.39	-0.39	0.261498	N	-0.17	1.01	1.19	0.00162204	U	DNU
Medtr_v1_015312	MEDTR3G013540_1		AT4G28230.1	1e-38	unknown protein; Has 444 Blast hits to 358 proteins in 107 species: Archae - 0; Bacteria - 20; Metazoa - 179;		35	35.2	not assigned.unknown	-4.42003	2.97	0.47	-2.57	1.51529e-05	D	2.4	2.29	-0.1	0.778465	N	1.29	1.71	0.43	0.0352479	N	DNN
Medtr_v1_015376	MEDTR3G014280_1	Uncharacterized protein At4g22160 ; Alternative splicing Coiled	AT3G54390.1	1e-82	sequence-specific DNA binding transcription factors	Mtr.50932.1.S1_at	27	27.3.30	RNA.regulation of transcription.Trihelix, Triple-Helix transcription factor family	-1.84209	0.68	-0.59	-1.33	0.000304706	D	1.08	1.12	0.05	0.937993	N	4.32	3.47	-0.84	0.00346344	N	DNN
Medtr_v1_015377	MEDTR3G014290_1	Aspartic proteinase nepenthesin-1 EC=3.4.23.12 ; Aspartyl protease Disulfide bond Glycoprotein Hydrolase Polymorphism Secreted Signal Zymogen	AT5G07030.1	1e-161	Eukaryotic aspartyl protease family protein	Mtr.15577.1.S1_at	27	27.3.67	RNA.regulation of transcription.putative transcription regulator	-4.24187	4.18	1.32	-2.92	1.2621e-06	D	4.86	5.27	0.42	0.620345	N	3.9	6.75	2.86	5.582e-07	U	DNU
Medtr_v1_015407	MEDTR3G014650_1	Phosphatidylinositol-4-phosphate 5-kinase 6 EC=2.7.1.68 ; ATP-binding Nucleotide-binding Repeat Transferase	AT3G07960.1	0	Phosphatidylinositol-4-phosphate 5-kinase family protein	Mtr.47253.1.S1_at	30	30.4	signalling.phosphinositides	-3.89026	2.86	1.27	-1.66	4.55767e-05	D	3	2.84	-0.16	0.568916	N	1.33	2.33	1.01	0.000447594	U	DNU
Medtr_v1_015509	MEDTR3G017470_1	Protein SENSITIVITY TO RED LIGHT REDUCED 1 ; Biological rhythms Cytoplasm Nucleus Phytochrome signaling pathway	AT5G59560.2	1e-81	SRR1; sensitivity to red light reduced protein (SRR1)	Mtr.41880.1.S1_at	30	30.11	signalling.light	-1.29378	3.73	2.2	-1.59	0.000366604	D	2.65	2.54	-0.11	0.530468	N	3.15	3.26	0.12	0.602556	N	DNN
Medtr_v1_015551	MEDTR3G019070_1	Uncharacterized membrane protein YLR241W ; Glycoprotein Phosphoprotein Transmembrane helix	AT3G54510.2	0	Early-responsive to dehydration stress protein (ERD4)	Mtr.16696.1.S1_at	20	20.2.3	stress.abiotic.drought/salt	5.01091	1.87	5.37	3.43	3.2121e-06	U	0.33	1.61	1.29	0.0887731	N	6.02	5.36	-0.65	0.00506197	N	UNN
Medtr_v1_015553	MEDTR3G019090_1	NADPH:quinone oxidoreductase EC=1.6.5.2 ; Flavoprotein FMN	AT3G27890.1	2e-73	NQR; NADPH:quinone oxidoreductase	Mtr.16693.1.S1_at	35	35.1	not assigned.no ontology	-4.797	4.81	0.59	-4.29	1.879e-07	D	4.74	3.66	-1.08	0.06151	N	0.07	2.34	2.28	2.14679e-05	U	DNU
Medtr_v1_015556	MEDTR3G019150_1	NADPH:quinone oxidoreductase EC=1.6.5.2 ; Flavoprotein FMN	AT3G27890.1	1e-73	NQR; NADPH:quinone oxidoreductase	Mtr.27832.1.S1_at	35	35.1	not assigned.no ontology	-3.267	5.23	0.82	-4.47	2.4076e-06	D	4.06	3.75	-0.31	0.430592	N	0.97	1.41	0.46	0.0908952	N	DNN
Medtr_v1_015557	MEDTR3G019160_1	NADPH:quinone oxidoreductase EC=1.6.5.2 ; Flavoprotein FMN	AT3G27890.1	4e-73	NQR; NADPH:quinone oxidoreductase	Mtr.9739.1.S1_at	35	35.1	not assigned.no ontology	-4.26715	3.33	0.22	-3.17	4.2543e-06	D	2.9	2.41	-0.49	0.588112	N	0.1	0.34	0.26	0.0940347	N	DNN
Medtr_v1_015573	MEDTR3G019340_1	Disease resistance protein RPM1 ; ATP-binding Hypersensitive response Leucine-rich repeat Membrane Nucleotide-binding Plant defense	AT3G07040.1	1e-109	RPM1,RPS3; NB-ARC domain-containing disease resistance protein		20	20.1	stress.biotic	-1.07923	0.75	-0.71	-1.53	0.000360358	D	1.13	0.78	-0.34	0.157404	N	0.24	0.34	0.11	0.429933	N	DNN
Medtr_v1_015650	MEDTR3G020670_1	Xanthoxin dehydrogenase EC=1.1.1.288 ; Abscisic acid biosynthesis Cytoplasm NAD Oxidoreductase	AT1G52340.1	1e-107	ABA2,SIS4,GIN1,SDR1,ISI4,SRE1,ATABA2,ATSDR1; NAD(P)-binding Rossmann-fold superfamily protein	Mtr.9877.1.S1_at	26	26.22	misc.short chain dehydrogenase/reductase (SDR)	-1.96105	3.91	2.27	-1.71	0.00418026	D	3.51	3.76	0.25	0.331609	N	5.76	6.14	0.39	0.0394597	N	DNN
Medtr_v1_015680	MEDTR3G021060_1		AT1G29050.1	1e-110	TBL38; TRICHOME BIREFRINGENCE-LIKE 38	Mtr.12171.1.S1_at	35	35.2	not assigned.unknown	-4.68522	0.38	-0.69	-1.13	0.000217683	D	1.84	1.47	-0.37	0.371839	N	3.09	2.22	-0.86	0.00145779	N	DNN
Medtr_v1_015683	MEDTR3G021100_1	Putative disease resistance RPP13-like protein 1 ; ATP-binding Coiled Leucine-rich repeat Nucleotide-binding Plant defense	AT3G14470.1	1e-156	NB-ARC domain-containing disease resistance protein	Mtr.18080.1.S1_x_at	20	20.1	stress.biotic	-1.27808	1.4	-0.14	-1.6	0.000883287	D	2.7	1.75	-0.94	0.0443629	N	1.12	1.01	-0.09	0.532186	N	DNN
Medtr_v1_015699	MEDTR3G021340_1	Putative disease resistance RPP13-like protein 1 ; ATP-binding Coiled Leucine-rich repeat Nucleotide-binding Plant defense	AT3G14470.1	1e-154	NB-ARC domain-containing disease resistance protein	Mtr.4401.1.S1_at	20	20.1	stress.biotic	-1.07109	2.5	1.22	-1.34	0.000342616	D	3.3	3.68	0.39	0.131636	N	0.97	1.43	0.47	0.0221513	N	DNN
Medtr_v1_015777	MEDTR3G023010_1		AT2G05320.1	0.22	beta-1,2-N-acetylglucosaminyltransferase II	Mtr.50986.1.S1_at	35	35.1	not assigned.no ontology	-1.71452	4.19	1.85	-2.4	5.6487e-06	D	3.41	3.54	0.13	0.604877	N	1	2.43	1.45	1.75852e-05	U	DNU
Medtr_v1_015876	MEDTR3G025840_1	Phosphoserine phosphatase, chloroplastic EC=3.1.3.3 ; Amino-acid biosynthesis Hydrolase Magnesium Metal-binding Phosphoprotein Plastid Transit p	AT1G18640.2	1e-111	PSP; 3-phosphoserine phosphatase	Mtr.1544.1.S1_at	13	13.1.5.1	amino acid metabolism.synthesis.serine-glycine-cysteine group.serine	-1.24472	4.86	3.71	-1.22	0.00240674	D	4.45	4.83	0.39	0.342616	N	4.46	4.68	0.23	0.164629	N	DNN
Medtr_v1_016013	MEDTR3G028270_1		AT4G12500.1	0.026	Bifunctional inhibitor/lipid-transfer protein/seed storage 2S albumin superfamily protein	Mtr.19953.1.S1_at	26	26.21	misc.protease inhibitor/seed storage/lipid transfer protein (LTP) family protein	-1.15455	3.56	1.27	-2.36	7.2269e-06	D	2.46	1.83	-0.63	0.0203851	N	4.15	4.62	0.49	0.0159972	N	DNN
Medtr_v1_016017	MEDTR3G028340_1		AT3G51430.2	0.95	YLS2; Calcium-dependent phosphotriesterase superfamily protein	Mtr.19957.1.S1_at	16	16.4.1	secondary metabolism.N misc.alkaloid-like	-3.65198	4.43	1.81	-2.68	1.3027e-06	D	2.52	2.62	0.1	0.748132	N	1.59	4.09	2.51	4.144e-07	U	DNU
Medtr_v1_016038	MEDTR3G029590_1	Zinc finger CCCH domain-containing protein 30 ; ANK repeat DNA-binding Metal-binding Phosphoprotein Zinc-finger	AT2G41900.1	0	CCCH-type zinc finger protein with ARM repeat domain	Mtr.15350.1.S1_at	27	27.3.12	RNA.regulation of transcription.C3H zinc finger family	-1.47571	5.54	3.6	-2	4.69267e-05	D	4.83	3.81	-1.02	0.0133293	N	3.12	4.21	1.11	0.00508864	U	DNU
Medtr_v1_016080	MEDTR3G030080_1	F-box protein SKIP23 ; Nucleus Ubl conjugation pathway	AT2G17030.1	9e-40	F-box family protein with a domain of unknown function (DUF295)	Mtr.21440.1.S1_at	27	27.3.67	RNA.regulation of transcription.putative transcription regulator	-1.88331	4.35	2.73	-1.69	0.000164125	D	2.75	3.45	0.7	0.247366	N	2.2	2.58	0.39	0.017001	N	DNN
Medtr_v1_016141	MEDTR3G030960_1	Putative disease resistance RPP13-like protein 1 ; ATP-binding Coiled Leucine-rich repeat Nucleotide-binding Plant defense	AT3G14470.1	0	NB-ARC domain-containing disease resistance protein		20	20.1	stress.biotic	-1.05793	3.44	1.31	-2.19	1.7447e-05	D	3.2	2.21	-0.98	0.00986123	N	1.95	2.18	0.24	0.242934	N	DNN
Medtr_v1_016149	MEDTR3G031040_1	DNA topoisomerase 2 EC=5.99.1.3 ; ATP-binding DNA-binding Nucleotide-binding	AT3G23890.1	0	TOPII,ATTOPII; topoisomerase II	Mtr.45460.1.S1_at	28	28.99	DNA.unspecified	-4.30488	4.58	3.56	-1.08	0.000542141	D	4.97	3.93	-1.04	0.00527213	D	2.69	4.4	1.72	2.03084e-05	U	DDU
Medtr_v1_016214	MEDTR3G031770_1	Glucan endo-1,3-beta-glucosidase 9 EC=3.2.1.39 ; Cell membrane wall biogenesis/degradation Glycoprotein Glycosidase GPI-anchor Hydrolase Lipoprotein	AT5G58480.1	1e-177	O-Glycosyl hydrolases family 17 protein		35	35.1	not assigned.no ontology	-2.87168	1.89	0.57	-1.38	3.74425e-05	D	2.62	2.5	-0.11	0.746658	N	2.06	3.52	1.47	5.3904e-06	U	DNU
Medtr_v1_016304	MEDTR3G033150_1	RNA polymerase sigma factor rpoD ; DNA-binding Transcription regulation	AT5G13730.1	5e-46	SIG4,SIGD; sigma factor 4		27	27.2	RNA.transcription	1.48443	0	3.1	3.04	6.92327e-05	U	0.63	0.76	0.13	0.681965	N	4.5	4.18	-0.31	0.0656586	N	UNN
Medtr_v1_016316	MEDTR3G033420_1	RNA polymerase sigma factor rpoD1 ; DNA-binding Transcription regulation	AT5G13730.1	6e-91	SIG4,SIGD; sigma factor 4	Mtr.22814.1.S1_at	27	27.2	RNA.transcription	1.35299	-0.12	2.05	2.11	0.00121125	U	-0.08	0.08	0.17	0.316431	N	3.57	2.93	-0.63	0.00193676	N	UNN
Medtr_v1_016405	MEDTR3G034680_1	Zinc finger protein CONSTANS-LIKE 5 ; Metal-binding Nucleus Repeat Zinc-finger	AT5G57660.1	3e-27	ATCOL5,COL5; CONSTANS-like 5	Mtr.23549.1.S1_at	27	27.3.7	RNA.regulation of transcription.C2C2(Zn) CO-like, Constans-like zinc finger family	-1.72765	3.59	2.21	-1.44	0.0033079	D	2.81	1.67	-1.13	0.0298307	N	0.76	1.84	1.1	0.000247648	U	DNU
Medtr_v1_016431	MEDTR3G035320_1	NA	NA	#N/A	NA	NA	NA	NA	NA	-1.65231	4.3	2.85	-1.51	0.000439592	D	2.05	2.07	0.02	0.915072	N	1.69	3.12	1.44	0.0012702	U	DNU
Medtr_v1_016584	MEDTR3G044200_1	Protein FAM188A ; Apoptosis Nucleus Phosphoprotein	AT1G43690.1	1e-152	ubiquitin interaction motif-containing protein		29	29.5.11	protein.degradation.ubiquitin	-1.01431	4.41	3.1	-1.37	0.000136958	D	2.75	2.2	-0.55	0.0359982	N	3.15	3.37	0.23	0.473633	N	DNN
Medtr_v1_016603	MEDTR3G044600_1	Signal transduction histidine-protein kinase ArlS EC=2.7.13.3 ; ATP-binding Cell membrane Nucleotide-binding Phosphoprotein Transferase Transmembrane h	AT5G62280.1	3e-35	Protein of unknown function (DUF1442)	Mtr.39333.1.S1_at	35	35.2	not assigned.unknown	1.40139	0.09	1.95	1.8	0.00496205	U	-0.03	-0.12	-0.09	0.586724	N	0.7	-0.17	-0.85	0.000549836	N	UNN
Medtr_v1_016606	MEDTR3G044650_1	Motility protein A ; Cell inner membrane Chemotaxis Flagellar rotation Hydrogen transport Transmembrane helix	AT2G45380.1	1e-58	FUNCTIONS IN: molecular_function unknown; INVOLVED IN: biological_process unknown; LOCATED IN: cellular_compo	Mtr.9037.1.S1_at	35	35.2	not assigned.unknown	1.68505	0.96	4.64	3.61	1.3907e-06	U	1.38	3.24	1.87	0.000968971	U	7.25	5.78	-1.46	1.27279e-05	D	UUD
Medtr_v1_016639	MEDTR3G046760_1	Putative ferric-chelate reductase 1 EC=1.-.-.- ; Electron transport Glycoprotein Membrane Oxidoreductase Transmembrane helix	AT4G18260.1	2e-59	Cytochrome b561/ferric reductase transmembrane protein family	Mtr.41244.1.S1_at	21	21.2	redox.ascorbate and glutathione	-3.13266	5.39	3.24	-2.22	8.73869e-05	D	2.42	2.89	0.48	0.0864493	N	2.52	4.09	1.58	0.00637557	U	DNU
Medtr_v1_016650	MEDTR3G046880_1	GDSL esterase/lipase At4g10955 EC=3.1.1.- ; Alternative splicing Hydrolase Lipid degradation	AT5G50890.1	1e-153	alpha/beta-Hydrolases superfamily protein		35	35.2	not assigned.unknown	-3.85869	1.45	-0.74	-2.25	3.02317e-05	D	1.18	0.46	-0.71	0.014634	N	1.51	1.4	-0.1	0.531732	N	DNN
Medtr_v1_016777	MEDTR3G049150_1	Anthranilate N-benzoyltransferase protein 2 EC=2.3.1.144 ; Acyltransferase Flavonoid biosynthesis	AT2G19070.1	6e-91	SHT; spermidine hydroxycinnamoyl transferase	Mtr.33589.1.S1_at	16	16.2	secondary metabolism.phenylpropanoids	3.04792	1.06	2.22	1.1	0.000139365	U	2.97	4.34	1.38	0.0132023	N	2.58	4.09	1.52	1.0133e-05	U	UNU
Medtr_v1_016903	MEDTR3G051170_1		AT5G43960.1	1e-05	Nuclear transport factor 2 (NTF2) family protein with RNA binding (RRM-RBD-RNP motifs) domain		29	29.3	protein.targeting	-1.21981	4.1	2.62	-1.54	0.000372849	D	2.04	1.34	-0.69	0.092956	N	2.77	2.86	0.1	0.664798	N	DNN
Medtr_v1_016905	MEDTR3G051190_1	Probable transport protein hsrA ; Cell inner membrane Transmembrane helix	AT5G54860.1	0	Major facilitator superfamily protein		34	34.99	transport misc	-2.44019	4.56	2.19	-2.43	9.2229e-06	D	2.1	1.93	-0.17	0.397329	N	1.94	2.12	0.19	0.213114	N	DNN
Medtr_v1_016910	MEDTR3G051240_1	Purple acid phosphatase 18 EC=3.1.3.2 ; Glycoprotein Hydrolase Iron Metal-binding Secreted Signal Zinc	AT3G20500.1	0	ATPAP18,PAP18; purple acid phosphatase 18		26	26.13	misc.acid and other phosphatases	-1.34475	5.46	3.4	-2.12	5.3662e-06	D	4.57	3.98	-0.59	0.202285	N	5.3	6.06	0.77	0.00050707	N	DNN
Medtr_v1_016925	MEDTR3G051460_1	Peptide methionine sulfoxide reductase A1 EC=1.8.4.11 ; Cytoplasm Oxidoreductase	AT5G61640.1	4e-92	PMSR1,ATMSRA1; peptidemethionine sulfoxide reductase 1	Mtr.11716.1.S1_at	29	29.4	protein.postranslational modification	2.02777	1.8	3.73	1.87	0.00252674	U	2.81	3.05	0.24	0.382105	N	5.32	3.84	-1.46	1.2029e-05	D	UND
Medtr_v1_016932	MEDTR3G051550_1	ARS-binding protein 1 ; DNA-binding Nucleus Phosphoprotein	AT1G60470.1	3e-18	AtGolS4,GolS4; galactinol synthase 4		3	3.1.1.2	minor CHO metabolism.raffinose family.galactinol synthases.putative	2.5824	-0.07	2.58	2.59	0.00294323	U	1.03	1.79	0.76	0.11313	N	3.44	3.53	0.1	0.52324	N	UNN
Medtr_v1_017059	MEDTR3G055600_1	Sodium/hydrogen exchanger 4 ; Antiport Glycoprotein Ion transport Membrane Transmembrane helix Vacuole	AT5G55470.1	0	ATNHX3,NHX3; Na+/H+ (sodium hydrogen) exchanger 3	Mtr.28828.1.S1_at	34	34.14	transport.unspecified cations	4.91294	2.06	5.95	3.83	4.5633e-06	U	0.09	2.7	2.61	0.000163525	U	6.5	4.98	-1.51	6.2636e-06	D	UUD
Medtr_v1_017063	MEDTR3G055640_1					Mtr.21901.1.S1_at	NA			1.97541	-0.62	3.18	3.73	2.14787e-05	U	-0.04	-0.08	-0.03	0.851092	N	0.82	1.25	0.45	0.0235509	N	UNN
Medtr_v1_017088	MEDTR3G055940_1	Kinesin-like protein KIF15 ; ATP-binding Coiled Cytoplasm Cytoskeleton Microtubule Motor Nucleotide-binding	AT3G20150.1	0	Kinesin motor family protein		31	31.1	cell.organisation	-3.23345	2	0.01	-2.05	0.0016325	D	1.82	1.33	-0.49	0.045466	N	0.33	0.81	0.5	0.0202487	N	DNN
Medtr_v1_017093	MEDTR3G055990_1	DAZ-associated protein 1 ; Cytoplasm Developmental Differentiation Oogenesis Repeat RNA-binding	AT3G07810.1	1e-133	RNA-binding (RRM/RBD/RNP motifs) family protein	Mtr.39154.1.S1_at	35	35.1	not assigned.no ontology	-1.07307	6.32	4.64	-1.75	1.12765e-05	D	4.48	3.91	-0.57	0.0284122	N	4.38	4.64	0.27	0.181969	N	DNN
Medtr_v1_017185	MEDTR3G060220_1	Cellulose synthase-like protein E1 EC=2.4.1.- ; wall biogenesis/degradation Endoplasmic reticulum Glycosyltransferase Golgi apparatus Membran	AT1G55850.1	0	ATCSLE1,CSLE1; cellulose synthase like E1	Mtr.12966.1.S1_at	10	10.2	cell wall.cellulose synthesis	-2.68276	1.95	-0.37	-2.38	0.00111153	D	0.32	0.33	0.01	0.932447	N	0.26	1.01	0.76	0.0256123	N	DNN
Medtr_v1_017193	MEDTR3G060330_1	Mitogen-activated protein kinase 7 EC=2.7.11.24 ; ATP-binding Nucleotide-binding Phosphoprotein Serine/threonine-protein Transferase	AT2G18170.1	1e-155	ATMPK7,MPK7; MAP kinase 7		30	30.6	signalling.MAP kinases	-1.27382	2.82	1.2	-1.68	2.23021e-05	D	0.92	1.06	0.14	0.647846	N	2	1.67	-0.31	0.0561852	N	DNN
Medtr_v1_017295	MEDTR3G061900_1	Transcription factor bHLH84 ; Alternative splicing DNA-binding Nucleus regulation	AT5G61670.2	2e-06	Encodes a close homolog of the Cauliflower OR (Orange) protein. The function of OR is to induce the differen	Mtr.35565.1.S1_at	35	35.2	not assigned.unknown	1.21762	-0.16	1.3	1.39	0.000804653	U	0.99	1.22	0.23	0.396767	N	2.96	3.46	0.51	0.0157577	N	UNN
Medtr_v1_017332	MEDTR3G062400_1	Probable nicotinate-nucleotide adenylyltransferase EC=2.7.7.18 ; ATP-binding NAD Nucleotide-binding Nucleotidyltransferase Pyridine biosynthesis				Mtr.28591.1.S1_at	NA			-1.72767	2.11	0.54	-1.63	4.274e-05	D	2.24	2.19	-0.04	0.851875	N	1.46	1.97	0.52	0.00654423	N	DNN
Medtr_v1_017336	MEDTR3G062440_1	Pathogenesis-related genes transcriptional activator PTI6 ; DNA-binding Nucleus Plant defense regulation	AT4G27950.1	1e-22	CRF4; cytokinin response factor 4	Mtr.43606.1.S1_at	27	27.3.3	RNA.regulation of transcription.AP2/EREBP, APETALA2/Ethylene-responsive element binding protein family	2.28492	0.63	2.91	2.22	0.000747835	U	2.48	2.68	0.21	0.264267	N	4.11	3.56	-0.54	0.11783	N	UNN
Medtr_v1_017342	MEDTR3G062500_1	Probable inactive receptor kinase At5g58300 ; ATP-binding Leucine-rich repeat Membrane Nucleotide-binding Phosphoprotein Signal Transmembrane helix	AT5G58300.2	0	Leucine-rich repeat protein kinase family protein	Mtr.28821.1.S1_at	30	30.2.3	signalling.receptor kinases.leucine rich repeat III	-2.25676	4.87	2.08	-2.86	9.8773e-06	D	3.5	2.26	-1.24	0.0219215	N	3.03	3.86	0.84	0.0108201	N	DNN
Medtr_v1_017362	MEDTR3G062840_1	Sodium channel subunit beta-2 ; Disulfide bond Glycoprotein Immunoglobulin domain Ion transport Ionic Membrane Signal Transmembrane helix Voltage-gated	AT3G08600.1	6e-57	Protein of unknown function (DUF1191)		35	35.2	not assigned.unknown	-5.42179	4.61	2.69	-1.98	7.1679e-06	D	2.96	3.01	0.06	0.910985	N	2.46	4.2	1.75	2.2703e-06	U	DNU
Medtr_v1_017425	MEDTR3G064560_1	Probable E3 ubiquitin-protein ligase HERC2 EC=6.3.2.- ; Alternative splicing Phosphoprotein Repeat Ubl conjugation pathway	AT1G65920.1	0	Regulator of chromosome condensation (RCC1) family with FYVE zinc finger domain	Mtr.5230.1.S1_at	27	27.3.99	RNA.regulation of transcription.unclassified	-1.04167	5.33	4.15	-1.24	0.000252138	D	4.47	4.32	-0.15	0.490884	N	4.43	3.86	-0.56	0.00268011	N	DNN
Medtr_v1_017429	MEDTR3G064600_1	Uncharacterized lipoprotein MJ0878 ; Cell membrane Signal	AT1G65900.1	1e-143	unknown protein; FUNCTIONS IN: molecular_function unknown; INVOLVED IN: biological_process unknown; LOCATED I		35	35.2	not assigned.unknown	-3.00759	2.79	1.83	-1.03	0.000159531	D	2.37	1.67	-0.69	0.0488393	N	0.59	2.97	2.39	2.9213e-06	U	DNU
Medtr_v1_017436	MEDTR3G064690_1	Ovarian cancer-associated gene 2 protein homolog	AT1G10000.1	0.054	Ribonuclease H-like superfamily protein	Mtr.23791.1.S1_at	35	35.2	not assigned.unknown	-1.06872	3.69	0.26	-3.49	4.752e-07	D	2.3	1.78	-0.52	0.63692	N	2.75	2.45	-0.29	0.165554	N	DNN
Medtr_v1_017476	MEDTR3G065140_1	Centromere protein V ; Alternative splicing Cell cycle division Chromosome Cytoplasm Cytoskeleton Kinetochore Mitosis Nucleus	AT5G16940.2	4e-53	carbon-sulfur lyases	Mtr.9496.1.S1_at	35	35.2	not assigned.unknown	3.79622	1.84	5.26	3.36	8.67298e-05	U	4.06	3.25	-0.8	0.00998212	N	7.09	6.14	-0.93	0.00012819	N	UNN
Medtr_v1_017488	MEDTR3G065300_1	Condensin complex subunit 3 ; Cell cycle division Chromosome Cytoplasm DNA condensation Mitosis Nucleus Phosphoprotein Repeat	AT5G37630.1	0	EMB2656; ARM repeat superfamily protein	Mtr.22932.1.S1_at	28	28.1	DNA.synthesis/chromatin structure	-4.19797	3.25	1.59	-1.72	0.000544976	D	3.01	2.69	-0.32	0.152455	N	0.78	2.53	1.76	5.27754e-05	U	DNU
Medtr_v1_017503	MEDTR3G065480_1	Sn1-specific diacylglycerol lipase alpha EC=3.1.1.- ; Calcium Cell membrane Glycoprotein Hydrolase Lipid degradation Metal-binding Phosphopro	AT5G37710.1	1e-141	alpha/beta-Hydrolases superfamily protein	Mtr.4929.1.S1_at	20	20.2.1	stress.abiotic.heat	-1.3326	5.08	4.13	-1.01	0.000193031	D	3.49	3.52	0.03	0.899112	N	4.22	4.53	0.32	0.0511022	N	DNN
Medtr_v1_017538	MEDTR3G068990_1	Probable methyltransferase PMT11 EC=2.1.1.- ; Glycoprotein Golgi apparatus Membrane Signal-anchor Transmembrane helix	AT2G39750.1	0	S-adenosyl-L-methionine-dependent methyltransferases superfamily protein	Mtr.41734.1.S1_at	20	20.2.3	stress.abiotic.drought/salt	-1.98254	5.65	3.26	-2.45	4.10831e-05	D	2.54	2.05	-0.49	0.0591331	N	3.91	3.59	-0.31	0.158158	N	DNN
Medtr_v1_017553	MEDTR3G069160_1	Folylpolyglutamate synthase, mitochondrial EC=6.3.2.17 ; ATP-binding Cytoplasm Ligase Mitochondrion Nucleotide-binding One-carbon metabolism Phosphoprotein Transit	AT5G05980.1	0	ATDFB,DFB,FPGS1; DHFS-FPGS homolog B	Mtr.11301.1.S1_at	25	25	C1-metabolism	-1.49756	4.13	3.04	-1.15	0.000281915	D	2.3	2.21	-0.09	0.778941	N	2.82	3.38	0.58	0.0053043	N	DNN
Medtr_v1_017593	MEDTR3G069590_1	Rop guanine nucleotide exchange factor 1 ; Guanine-nucleotide releasing	AT5G05940.1	0	ATROPGEF5,ROPGEF5; ROP guanine nucleotide exchange factor 5	Mtr.13888.1.S1_at	35	35.2	not assigned.unknown	-5.07196	2.53	-0.5	-3.09	6.6928e-06	D	3.08	2.53	-0.55	0.0752959	N	0.77	1.81	1.05	0.00134531	U	DNU
Medtr_v1_017603	MEDTR3G069730_1	E3 ubiquitin-protein ligase MIR1 EC=6.3.2.- ; Early Host endoplasmic reticulum membrane Host-virus interaction Inhibition of adaptive immune re	AT5G05830.1	1e-40	RING/FYVE/PHD zinc finger superfamily protein	Mtr.36445.1.S1_at	27	27.3.12	RNA.regulation of transcription.C3H zinc finger family	-3.55125	5.16	2.85	-2.37	2.288e-06	D	4.06	3.6	-0.45	0.0507017	N	1.89	2.24	0.36	0.131744	N	DNN
Medtr_v1_017619	MEDTR3G069910_1	Probable L-type lectin-domain containing receptor kinase S.7 EC=2.7.11.1 ; ATP-binding Cell membrane Glycoprotein Nucleotide-binding Serin	AT5G01090.1	7e-29	Concanavalin A-like lectin family protein	Mtr.1411.1.S1_at	26	26.16	misc.myrosinases-lectin-jacalin	-1.55283	3.95	1.12	-2.89	1.08598e-05	D	2.03	1.66	-0.37	0.283688	N	1.1	1.39	0.3	0.079925	N	DNN
Medtr_v1_017643	MEDTR3G070170_1	Uncharacterized acetyltransferase At3g50280 EC=2.3.1.- ; Acyltransferase Phosphoprotein	AT2G39980.1	1e-153	HXXXD-type acyl-transferase family protein	Mtr.40434.1.S1_at	16	16.8.1	secondary metabolism.flavonoids.anthocyanins	-3.25753	1.87	-0.28	-2.21	7.9395e-05	D	0.27	0.37	0.1	0.573696	N	3.11	5.83	2.74	4.058e-07	U	DNU
Medtr_v1_017663	MEDTR3G070400_1		AT2G40095.1	1e-57	Alpha/beta hydrolase related protein	Mtr.13338.1.S1_at	35	35.2	not assigned.unknown	-1.25031	5.03	3.36	-1.73	0.000207349	D	3.85	4.58	0.73	0.0203188	N	2.32	3.24	0.93	0.000211909	N	DNN
Medtr_v1_017701	MEDTR3G070880_1	Zinc finger CCCH domain-containing protein 29 ; ANK repeat DNA-binding Metal-binding Nucleus Stress response Zinc-finger	AT2G40140.2	1e-130	CZF1,ZFAR1,SZF2,ATSZF2; zinc finger (CCCH-type) family protein	Mtr.46200.1.S1_at	27	27.3.12	RNA.regulation of transcription.C3H zinc finger family	-1.09685	3.02	1.03	-2.05	4.67974e-05	D	6.02	2.99	-3.02	0.000210827	D	1.54	1.78	0.25	0.152048	N	DDN
Medtr_v1_017749	MEDTR3G071560_1	Eukaryotic translation initiation factor 2 subunit alpha ; Phosphoprotein biosynthesis RNA-binding	AT2G40290.1	1e-153	Eukaryotic translation initiation factor 2 subunit 1	Mtr.5584.1.S1_at	29	29.2.3	protein.synthesis.initiation	-1.76991	4.3	3.1	-1.26	0.000389468	D	1.97	1.78	-0.18	0.421975	N	3.1	3.32	0.24	0.178501	N	DNN
Medtr_v1_017752	MEDTR3G071590_1	LOB domain-containing protein 12	AT2G30130.1	4e-57	ASL5,LBD12,PCK1; Lateral organ boundaries (LOB) domain family protein		27	27.3.37	RNA.regulation of transcription.AS2,Lateral Organ Boundaries Gene Family- Class I	-1.25874	0.64	-0.51	-1.21	0.00161235	D	0.85	0.78	-0.07	0.692891	N	0.6	0.26	-0.33	0.107435	N	DNN
Medtr_v1_017781	MEDTR3G072000_1	Superoxide dismutase 1 copper chaperone ; Cytoplasm Metal-binding	AT5G05365.1	8e-23	Heavy metal transport/detoxification superfamily protein	Mtr.21272.1.S1_at	NA			1.87838	0.7	2.55	1.79	0.000106271	U	2.27	2.69	0.42	0.0983735	N	4.13	3.28	-0.84	0.0017775	N	UNN
Medtr_v1_017785	MEDTR3G072040_1	Uncharacterized protein At1g14870 ; Cell membrane Transmembrane helix	AT5G05350.1	1e-160	PLAC8 family protein	Mtr.21273.1.S1_at	35	35.2	not assigned.unknown	2.34002	-0.09	2.52	2.54	7.7491e-06	U	0.2	0.44	0.24	0.332356	N	1.35	1.07	-0.26	0.0776067	N	UNN
Medtr_v1_017795	MEDTR3G072160_1	Protein roadkill ; Alternative splicing Developmental Nucleus Segmentation polarity Ubl conjugation pathway	AT3G56230.1	2e-66	BTB/POZ domain-containing protein	Mtr.24534.1.S1_at	35	35.1.16	not assigned.no ontology.speckle-type POZ protein-related	-3.5794	4.28	0.5	-3.85	2.96387e-05	D	3.37	2.95	-0.42	0.0806438	N	0.23	0.14	-0.08	0.584587	N	DNN
Medtr_v1_017798	MEDTR3G072190_1	Peroxidase 4 EC=1.11.1.7 ; Calcium Disulfide bond Glycoprotein Heme Hydrogen peroxide Iron Metal-binding Oxidoreductase Pyrrolidone carboxylic acid Secrete	AT5G05340.1	1e-102	Peroxidase superfamily protein	Mtr.24535.1.S1_at	26	26.12	misc.peroxidases	-4.30106	1.33	-0.52	-1.91	7.3753e-06	D	4.46	3.67	-0.79	0.0125455	N	1.33	1.8	0.48	0.00608426	N	DNN
Medtr_v1_017802	MEDTR3G072260_1	Peroxidase P7 EC=1.11.1.7 ; Calcium Disulfide bond Glycoprotein Heme Hydrogen peroxide Iron Metal-binding Oxidoreductase Pyrrolidone carboxylic acid	AT5G05340.1	3e-43	Peroxidase superfamily protein	Mtr.24540.1.S1_s_at	26	26.12	misc.peroxidases	-4.54193	0.98	-0.75	-1.79	7.93245e-05	D	3.6	2.72	-0.88	0.00991267	N	0.75	1.35	0.61	0.00210749	N	DNN
Medtr_v1_017809	MEDTR3G072350_1		AT2G40480.1	1e-58	Plant protein of unknown function (DUF827)	Mtr.10009.1.S1_at	35	35.2	not assigned.unknown	-2.80258	3.71	1.19	-2.59	0.000118527	D	3.92	3.75	-0.17	0.644079	N	1.76	1.88	0.14	0.505289	N	DNN
Medtr_v1_017813	MEDTR3G072400_1	ATPase family AAA domain-containing protein 5 ; Alternative splicing ATP-binding DNA damage Nucleotide-binding Nucleus Phosphoprotein	AT1G77620.1	2e-91	P-loop containing nucleoside triphosphate hydrolases superfamily protein	Mtr.24091.1.S1_at	35	35.2	not assigned.unknown	-2.28402	2.33	1.13	-1.27	0.000120403	D	1.66	1.56	-0.1	0.687333	N	2.38	3.15	0.78	0.00578574	N	DNN
Medtr_v1_017814	MEDTR3G072410_1	LysM domain-containing GPI-anchored protein 1 ; Alternative splicing Cell membrane Glycoprotein Lipoprotein Repeat Secreted Signal	AT1G21880.2	1e-154	LYM1; lysm domain GPI-anchored protein 1 precursor	Mtr.9585.1.S1_at	35	35.1	not assigned.no ontology	-3.52641	4.81	3.15	-1.72	0.000319449	D	3.73	3.9	0.17	0.578241	N	2.23	4.41	2.19	6.2021e-06	U	DNU
Medtr_v1_017854	MEDTR3G072870_1	Auxin transporter-like protein 3 ; Amino-acid signaling pathway Cell membrane Symport Transmembrane helix	AT1G77690.1	0	LAX3; like AUX1 3	Mtr.8766.1.S1_at	17	17.2.2	hormone metabolism.auxin.signal transduction	-2.54833	5.63	3.5	-2.2	1.27278e-05	D	4.23	3.69	-0.54	0.300488	N	2.08	2.64	0.57	0.00571256	N	DNN
Medtr_v1_017908	MEDTR3G073470_1	Serine hydroxymethyltransferase 1 EC=2.1.2.1 ; One-carbon metabolism Pyridoxal phosphate	AT1G36370.1	0	SHM7; serine hydroxymethyltransferase 7	Mtr.28021.1.S1_at	1	1.2.5	PS.photorespiration.serine hydroxymethyltransferase	-2.34943	3.04	1.29	-1.82	0.000100203	D	3.25	3.32	0.07	0.677242	N	2.8	2.37	-0.42	0.0106052	N	DNN
Medtr_v1_017919	MEDTR3G076570_1	Protein TAPT1 homolog ; Membrane Transmembrane helix	AT1G67960.1	1e-126	CONTAINS InterPro DOMAIN/s: Membrane protein,Tapt1/CMV receptor (InterPro:IPR008010); Has 447 Blast hits to 4	Mtr.33038.1.S1_at	35	35.2	not assigned.unknown	-1.33491	5.09	4.14	-1.01	0.00083661	D	3.79	4.03	0.25	0.270608	N	3.11	4.8	1.71	5.433e-06	U	DNU
Medtr_v1_017923	MEDTR3G076610_1		AT4G12690.2	3e-69	Plant protein of unknown function (DUF868)	Mtr.29273.1.S1_at	35	35.2	not assigned.unknown	-3.77006	6.14	1.82	-4.38	2.564e-07	D	2.86	2.55	-0.3	0.594552	N	0.86	2.96	2.11	2.93789e-05	U	DNU
Medtr_v1_017925	MEDTR3G076630_1	Pyruvate dehydrogenase E1 component subunit beta EC=1.2.4.1 ; Chloroplast Glycolysis Oxidoreductase Plastid Thiamine pyrophosphate	AT2G34590.1	0	Transketolase family protein	Mtr.31871.1.S1_at	1	1.3.8	PS.calvin cyle.transketolase	-2.68202	5.63	3.55	-2.14	1.45347e-05	D	4.09	4.12	0.04	0.918961	N	4.47	5.26	0.8	0.000320796	N	DNN
Medtr_v1_017949	MEDTR3G076920_1					Mtr.11997.1.S1_at	NA			-1.84751	4.38	1.3	-3.14	1.49221e-05	D	3.31	1	-2.31	0.000445202	D	2.65	3.41	0.77	0.000678517	N	DDN
Medtr_v1_017951	MEDTR3G076950_1						NA			-3.00802	3.87	1.53	-2.41	9.4145e-06	D	5.44	4.7	-0.74	0.220167	N	4.29	6.37	2.09	3.7032e-06	U	DNU
Medtr_v1_017956	MEDTR3G077000_1	C2 and GRAM domain-containing protein At5g50170 ; Membrane Repeat Transmembrane helix	AT5G50170.1	0	C2 calcium/lipid-binding and GRAM domain containing protein	Mtr.1596.1.S1_at	35	35.1.19	not assigned.no ontology.C2 domain-containing protein	2.47044	2.1	5.97	3.81	4.192e-07	U	0.67	2.64	1.98	0.00042877	U	6.43	4.74	-1.68	3.2359e-06	D	UUD
Medtr_v1_017963	MEDTR3G077080_1	Primary amine oxidase EC=1.4.3.21 ; Copper Metal-binding Oxidoreductase TPQ	AT2G42490.1	0	Copper amine oxidase family protein	Mtr.25749.1.S1_at	26	26.7	misc.oxidases - copper, flavone etc.	-1.36584	4.77	3.69	-1.14	0.000269532	D	3.5	3.36	-0.13	0.480931	N	4.18	5.15	0.98	9.17983e-05	N	DNN
Medtr_v1_017995	MEDTR3G077430_1	Structure-specific endonuclease subunit SLX4 ; DNA damage recombination repair Nucleus Phosphoprotein	AT5G50150.1	1e-172	Protein of Unknown Function (DUF239)	Mtr.51747.1.S1_at	35	35.2	not assigned.unknown	-2.32119	1.5	-0.2	-1.77	5.35787e-05	D	1.86	2.05	0.2	0.656198	N	1.28	1.57	0.3	0.0792231	N	DNN
Medtr_v1_017998	MEDTR3G077460_1	Cytochrome P450 71A1 EC=1.14.-.- ; Endoplasmic reticulum Fruit ripening Heme Iron Membrane Metal-binding Microsome Monooxygenase Oxidoredu	AT3G48270.1	6e-89	CYP71A26; cytochrome P450, family 71, subfamily A, polypeptide 26	Mtr.51055.1.S1_at	26	26.1	misc.cytochrome P450	4.87138	0.01	1.64	1.57	0.000176375	U	-0.1	-0.16	-0.05	0.758727	N	6.37	2.71	-3.65	1.233e-07	D	UND
Medtr_v1_018005	MEDTR3G077570_1	Glutaredoxin-C1 ; Cytoplasm Disulfide bond Electron transport Redox-active center	AT5G63030.1	2e-44	Thioredoxin superfamily protein	Mtr.50976.1.S1_at	21	21.4	redox.glutaredoxins	1.61634	3.26	5.86	2.54	5.76625e-05	U	2.73	3.57	0.85	0.0298062	N	7.68	5.78	-1.89	1.6181e-06	D	UND
Medtr_v1_018011	MEDTR3G077630_1		AT5G62960.1	1e-108	unknown protein; BEST Arabidopsis thaliana protein match is: unknown protein (TAIR:AT1G10660.1); Has 35333 Bl	Mtr.4339.1.S1_at	35	35.2	not assigned.unknown	-1.32418	0.34	-0.66	-1.06	0.00100712	D	1.25	1.15	-0.09	0.767417	N	2.07	3.05	0.99	0.000421159	N	DNN
Medtr_v1_018012	MEDTR3G077640_1	Triose phosphate/phosphate translocator, non-green plastid, chloroplastic ; Membrane Transit peptide Transmembrane helix Transport	AT5G33320.1	1e-153	CUE1,PPT,ARAPPT; Glucose-6-phosphate/phosphate translocator-related	Mtr.22264.1.S1_at	34	34.8	transport.metabolite transporters at the envelope membrane	-1.44729	5.86	3.67	-2.25	6.2829e-06	D	4.21	4.56	0.35	0.153132	N	3.77	3.86	0.1	0.513035	N	DNN
Medtr_v1_018043	MEDTR3G078010_1	UPF0497 membrane protein At2g36330 ; Phosphoprotein Transmembrane helix	AT2G36330.1	1e-68	Uncharacterised protein family (UPF0497)	Mtr.2389.1.S1_at	35	35.1	not assigned.no ontology	-1.09183	1.74	0.39	-1.41	0.000578024	D	2.22	2.09	-0.13	0.801956	N	0.37	0.87	0.51	0.0333479	N	DNN
Medtr_v1_018049	MEDTR3G078090_1	Probable polygalacturonase non-catalytic subunit JP630 ; Apoplast Cell wall Glycoprotein Secreted Signal	AT1G23760.1	1e-179	JP630,PG3; BURP domain-containing protein	Mtr.4814.1.S1_at	10	10.6.3	cell wall.degradation.pectate lyases and polygalacturonases	-1.48366	1.73	-0.21	-2	8.5968e-06	D	1.08	0.87	-0.21	0.327755	N	0.25	1.07	0.84	0.00569385	N	DNN
Medtr_v1_018063	MEDTR3G079210_1	Xylogen-like protein 11 ; Cell membrane Disulfide bond Glycoprotein GPI-anchor Lipoprotein Signal	AT3G43720.2	2e-23	Bifunctional inhibitor/lipid-transfer protein/seed storage 2S albumin superfamily protein	Mtr.20794.1.S1_at	26	26.21	misc.protease inhibitor/seed storage/lipid transfer protein (LTP) family protein	-3.03859	5.46	2.92	-2.61	0.000123306	D	3.71	3.11	-0.6	0.0398027	N	3.2	4.99	1.8	1.93161e-05	U	DNU
Medtr_v1_018071	MEDTR3G079290_1	Flowering time control protein FPA ; Alternative splicing Developmental Differentiation Nucleus Repeat RNA-binding Transcription regulation	AT4G12640.1	4e-29	RNA recognition motif (RRM)-containing protein	Mtr.20790.1.S1_at	35	35.1	not assigned.no ontology	1.12505	0.98	2.06	1.01	0.000227353	U	1.39	2.37	0.98	0.00446943	N	4.83	4.41	-0.41	0.0484878	N	UNN
Medtr_v1_018075	MEDTR3G079330_1	Bifunctional aspartokinase/homoserine dehydrogenase EC=2.7.2.4 EC=1.1.1.3 ; Amino-acid biosynthesis ATP-binding Multifunctional enzyme NADP Nucleotide-bind	AT5G21060.1	1e-148	Glyceraldehyde-3-phosphate dehydrogenase-like family protein	Mtr.20785.1.S1_at	13	13.1.3.6.1	amino acid metabolism.synthesis.aspartate family.misc.homoserine	-1.66386	3.21	1.9	-1.37	0.000396971	D	2.64	2.3	-0.34	0.0917097	N	2.66	5.23	2.59	1.581e-07	U	DNU
Medtr_v1_018081	MEDTR3G079390_1	UPF0481 protein At3g47200 ; Cell membrane Transmembrane helix	AT4G31980.1	3e-60	unknown protein; CONTAINS InterPro DOMAIN/s: Protein of unknown function DUF247, plant (InterPro:IPR004158),	Mtr.20781.1.S1_at	17	17.5.2	hormone metabolism.ethylene.signal transduction	-2.82248	0.95	-0.59	-1.6	2.59929e-05	D	1.43	1.39	-0.03	0.880145	N	0.61	1.59	1	0.0203086	N	DNN
Medtr_v1_018083	MEDTR3G079410_1	NA	NA	#N/A	NA	NA	NA	NA	NA	-1.41061	4.23	3.23	-1.06	0.000558723	D	3.51	3.32	-0.19	0.281328	N	3.22	3.62	0.41	0.145654	N	DNN
Medtr_v1_018087	MEDTR3G079450_1	Lipoxygenase 7, chloroplastic EC=1.13.11.12 ; Dioxygenase Fatty acid biosynthesis Iron Lipid Metal-binding Oxidoreductase Oxylipin Plastid	AT3G45140.1	1e-129	LOX2,ATLOX2; lipoxygenase 2		17	17.7.1	hormone metabolism.jasmonate.synthesis-degradation	-1.31015	5.2	-0.02	-5.29	1.9603e-06	D	2.63	1.29	-1.33	0.203247	N	0.96	1.05	0.1	0.613413	N	DNN
Medtr_v1_018129	MEDTR3G080100_1	Homeobox-leucine zipper protein ATHB-5 ; Alternative splicing DNA-binding Nucleus Transcription regulation	AT5G65310.1	5e-40	ATHB5,ATHB-5,HB5; homeobox protein 5	Mtr.36283.1.S1_at	27	27.3.22	RNA.regulation of transcription.HB,Homeobox transcription factor family	-1.17213	5.27	3.13	-2.2	0.000133928	D	3.43	4.17	0.74	0.0584172	N	0.68	2.5	1.84	0.000236343	U	DNU
Medtr_v1_018156	MEDTR3G080390_1	Nucleobase-ascorbate transporter 1 ; Membrane Transmembrane helix	AT2G05760.1	0	Xanthine/uracil permease family protein		34	34.99	transport misc	-1.03015	1.59	0.33	-1.33	4.66185e-05	D	1.6	0.88	-0.71	0.0749184	N	1.84	3.53	1.7	0.000263006	U	DNU
Medtr_v1_018211	MEDTR3G080990_1	Protein RUPTURED POLLEN GRAIN 1 ; Alternative splicing Cell membrane Repeat Transmembrane helix	AT4G10850.1	2e-77	SWEET7,AtSWEET7; Nodulin MtN3 family protein	Mtr.11905.1.S1_at	33	33.99	development.unspecified	-1.92231	6.14	1.4	-4.8	9.669e-07	D	-0.08	0.08	0.17	0.474972	N	0.49	3.38	2.91	9.9852e-06	U	DNU
Medtr_v1_018217	MEDTR3G082070_1	Serine/threonine-protein kinase STN8, chloroplastic EC=2.7.11.1 ; ATP-binding Nucleotide-binding Plastid Thylakoid Transferase Transit peptide	AT4G15140.1	2e-16	unknown protein; Has 26 Blast hits to 26 proteins in 10 species: Archae - 0; Bacteria - 0; Metazoa - 0; Fungi -		35	35.2	not assigned.unknown	-4.58568	1.62	-0.36	-2.04	3.26758e-05	D	3.05	2.23	-0.81	0.11084	N	1.81	2.84	1.04	0.00032769	U	DNU
Medtr_v1_018230	MEDTR3G082200_1	Subtilisin-like protease EC=3.4.21.- ; Calcium Cell wall Glycoprotein Hydrolase Secreted Serine Signal Zymogen	AT2G04160.1	0	AIR3; Subtilisin-like serine endopeptidase family protein	Mtr.2296.1.S1_at	29	29.5.1	protein.degradation.subtilases	-5.6892	2.66	-0.03	-2.75	5.3259e-06	D	2.6	1.91	-0.68	0.132659	N	0.29	3.28	3	6.95536e-05	U	DNU
Medtr_v1_018241	MEDTR3G082330_1	Uncharacterized membrane protein At3g27390 ; Phosphoprotein Transmembrane helix	AT4G12680.1	0	unknown protein; INVOLVED IN: vegetative to reproductive phase transition of meristem; LOCATED IN: endomembrane	Mtr.18829.1.S1_s_at	35	35.2	not assigned.unknown	4.6039	1.19	5.95	4.7	6.832e-07	U	0.84	1.58	0.74	0.290778	N	7.06	3.77	-3.28	2.48e-08	D	UND
Medtr_v1_018247	MEDTR3G082410_1	Uncharacterized membrane protein At3g27390 ; Phosphoprotein Transmembrane helix	AT4G12680.1	0	unknown protein; INVOLVED IN: vegetative to reproductive phase transition of meristem; LOCATED IN: endomembrane	Mtr.29051.1.S1_at	35	35.2	not assigned.unknown	4.50383	0.53	5.38	4.79	3.0031e-06	U	0.49	1.3	0.82	0.175283	N	6.67	3.49	-3.16	2.45e-08	D	UND
Medtr_v1_018254	MEDTR3G082480_1	NA	NA	#N/A	NA	NA	NA	NA	NA	-3.27802	4.29	2.93	-1.42	8.4187e-05	D	4.62	4.85	0.23	0.444177	N	3.15	3.97	0.83	0.000309319	N	DNN
Medtr_v1_018285	MEDTR3G082830_1	GDSL esterase/lipase At2g04570 EC=3.1.1.- ; Glycoprotein Hydrolase Lipid degradation Secreted Signal	AT2G04570.1	1e-141	GDSL-like Lipase/Acylhydrolase superfamily protein	Mtr.35526.1.S1_at	26	26.28	misc.GDSL-motif lipase	-6.41669	5.61	1.55	-4.12	1.24659e-05	D	1.63	1.32	-0.31	0.432349	N	2.55	3.76	1.22	3.40796e-05	U	DNU
Medtr_v1_018311	MEDTR3G083130_1	NAD(P)H-dependent 6'-deoxychalcone synthase EC=2.3.1.170 ; Flavonoid biosynthesis NADP Transferase	AT1G59960.1	5e-91	NAD(P)-linked oxidoreductase superfamily protein	Mtr.37316.1.S1_at	3	3.5	minor CHO metabolism.others	-2.91374	5.97	3.62	-2.42	3.48157e-05	D	4.15	4.29	0.14	0.645413	N	2.05	3.24	1.2	2.81462e-05	U	DNU
Medtr_v1_018324	MEDTR3G083270_1					Mtr.27870.1.S1_at	NA			1.37901	-0.33	1.55	1.81	0.000321881	U	0.83	2.54	1.71	0.00140905	U	2.93	3.15	0.23	0.27156	N	UUN
Medtr_v1_018329	MEDTR3G083320_1		AT3G18180.1	0.57	Glycosyltransferase family 61 protein		35	35.2	not assigned.unknown	-2.45293	3.22	1.74	-1.55	0.00156687	D	2.54	2.32	-0.22	0.244502	N	2.8	2.98	0.2	0.194818	N	DNN
Medtr_v1_018356	MEDTR3G083620_1	3'-hydroxy-N-methyl-(S)-coclaurine 4'-O-methyltransferase EC=2.1.1.116 ; S-adenosyl-L-methionine	AT4G35160.1	1e-101	O-methyltransferase family protein	Mtr.45963.1.S1_at	16	16.2	secondary metabolism.phenylpropanoids	2.94208	0.75	2.08	1.27	0.00296177	U	4.5	5.03	0.54	0.430752	N	5.51	6.03	0.53	0.0253048	N	UNN
Medtr_v1_018373	MEDTR3G083810_1	Purple acid phosphatase 15 EC=3.1.3.- EC=3.1.3.2 ; Glycoprotein Hydrolase Iron Metal-binding Secreted Signal Zinc	AT3G07130.1	0	ATPAP15,PAP15; purple acid phosphatase 15	Mtr.42288.1.S1_at	26	26.13	misc.acid and other phosphatases	-4.48262	3.13	-0.03	-3.22	7.9122e-05	D	2.72	2.84	0.13	0.581431	N	1.29	1.36	0.08	0.55893	N	DNN
Medtr_v1_018382	MEDTR3G083900_1		AT3G23910.1	1e-66	BEST Arabidopsis thaliana protein match is: RNA-directed DNA polymerase (reverse transcriptase)-related family	Mtr.14422.1.S1_at	35	35.2	not assigned.unknown	-3.17045	3.56	2.13	-1.5	0.000262081	D	2.74	2.71	-0.03	0.908235	N	1.86	2.88	1.03	0.000128555	U	DNU
Medtr_v1_018383	MEDTR3G083910_1	Chalcone synthase 1B EC=2.3.1.74 ; Acyltransferase Flavonoid biosynthesis	AT5G13930.1	0	CHS,TT4,ATCHS; Chalcone and stilbene synthase family protein	Mtr.20567.1.S1_at	16	16.8.2	secondary metabolism.flavonoids.chalcones	-3.49918	5.89	1.75	-4.2	5.241e-07	D	3.11	3.06	-0.04	0.873555	N	5	3.86	-1.12	0.000214938	D	DND
Medtr_v1_018384	MEDTR3G083920_1	Chalcone synthase 1A EC=2.3.1.74 ; Acyltransferase Flavonoid biosynthesis	AT5G13930.1	0	CHS,TT4,ATCHS; Chalcone and stilbene synthase family protein	Mtr.28714.1.S1_at	16	16.8.2	secondary metabolism.flavonoids.chalcones	-4.22824	2.48	-0.48	-3.03	5.9163e-06	D	3.27	3.44	0.17	0.342477	N	3.05	2.61	-0.43	0.0291469	N	DNN
Medtr_v1_018399	MEDTR3G084090_1	UDP-glucuronate 4-epimerase 6 EC=5.1.3.6 ; Carbohydrate metabolism Golgi apparatus Isomerase Membrane NAD Phosphoprotein Transmembrane helix	AT3G23820.1	0	GAE6; UDP-D-glucuronate 4-epimerase 6	Mtr.20636.1.S1_at	10	10.1.6	cell wall.precursor synthesis.GAE	-1.74931	5.83	3.15	-2.74	1.73855e-05	D	4.5	3.23	-1.27	0.00815771	D	3.58	4.57	1.01	0.0012096	U	DDU
Medtr_v1_018401	MEDTR3G084110_1	Probable inositol transporter 1 ; Membrane Symport Transmembrane helix	AT2G43330.1	0	ATINT1,INT1; inositol transporter 1	Mtr.20633.1.S1_at	34	34.2	transporter.sugars	-2.77699	4.15	1.24	-2.97	1.9669e-05	D	3.19	2.83	-0.35	0.291524	N	1.41	4.05	2.65	1.76457e-05	U	DNU
Medtr_v1_018423	MEDTR3G084350_1		AT4G13950.1	4e-21	RALFL31; ralf-like 31	Mtr.9006.1.S1_at	35	35.1	not assigned.no ontology	-1.40562	2.46	1.04	-1.48	0.000974362	D	1.64	1.4	-0.23	0.566001	N	1.35	2.85	1.51	8.3676e-06	U	DNU
Medtr_v1_018462	MEDTR3G084790_1	Kinesin-like protein KIF15 ; ATP-binding Coiled Cytoplasm Cytoskeleton Microtubule Motor Nucleotide-binding	AT3G23670.1	0	PAKRP1L,KINESIN-12B; phragmoplast-associated kinesin-related protein, putative	Mtr.6561.1.S1_at	31	31.1	cell.organisation	-3.80764	4.56	3.14	-1.49	0.000567104	D	3.68	3.46	-0.21	0.601688	N	1.53	2.47	0.96	0.000106468	N	DNN
Medtr_v1_018469	MEDTR3G084870_1		AT1G05510.1	2e-95	Protein of unknown function (DUF1264)	Mtr.9626.1.S1_at	35	35.2	not assigned.unknown	3.33291	2.16	6.59	4.37	5.111e-07	U	1.35	3.29	1.95	0.0785894	N	8.14	3.75	-4.38	1.07e-08	D	UND
Medtr_v1_018483	MEDTR3G085010_1	Probable phosphoribosylformylglycinamidine synthase, chloroplastic EC=6.3.5.3 ; ATP-binding Glutamine amidotransferase Ligase Nucleotide-binding Plastid Purine	AT1G74260.1	0	PUR4; purine biosynthesis 4	Mtr.41779.1.S1_at	23	23.1.2	nucleotide metabolism.synthesis.purine	-2.08527	1.9	-0.48	-2.44	6.5764e-05	D	1.03	0.44	-0.58	0.0679088	N	-0.59	-0.39	0.21	0.251259	N	DNN
Medtr_v1_018515	MEDTR3G085370_1	REF/SRPP-like protein At1g67360	AT1G67360.1	4e-58	Rubber elongation factor protein (REF)	Mtr.10444.1.S1_at	35	35.1	not assigned.no ontology	1.5583	3.7	6.26	2.49	2.99007e-05	U	4.22	5.03	0.81	0.00831522	N	6.91	5.54	-1.36	5.58572e-05	D	UND
Medtr_v1_018540	MEDTR3G085640_1	Urease EC=3.5.1.5 ; Hydrolase Metal-binding Nickel	AT1G67550.1	0	URE; urease	Mtr.4792.1.S1_at	13	13.2.2.3	amino acid metabolism.degradation.glutamate family.arginine	-3.39938	2.92	1.87	-1.11	0.00107531	D	4.13	4.02	-0.1	0.663003	N	1.94	4.4	2.47	6.27e-07	U	DNU
Medtr_v1_018544	MEDTR3G085680_1		AT1G27850.1	0	unknown protein; FUNCTIONS IN: molecular_function unknown; INVOLVED IN: biological_process unknown; LOCATED IN	Mtr.36793.1.S1_at	28	28.1	DNA.synthesis/chromatin structure	-1.48931	3.85	2.65	-1.26	0.00136415	D	3.54	3.71	0.17	0.469178	N	2.35	3.26	0.92	0.000344163	N	DNN
Medtr_v1_018547	MEDTR3G085710_1		AT5G14090.1	2e-36	unknown protein; Has 56 Blast hits to 56 proteins in 18 species: Archae - 0; Bacteria - 0; Metazoa - 0; Fungi -	Mtr.7827.1.S1_at	35	35.2	not assigned.unknown	-1.14629	3.67	2.66	-1.07	0.000149784	D	1.97	1.78	-0.19	0.520481	N	2.18	2.03	-0.13	0.381363	N	DNN
Medtr_v1_018550	MEDTR3G085740_1	3-oxoacyl-[acyl-carrier-protein] reductase, chloroplastic EC=1.1.1.100 ; Fatty acid biosynthesis Lipid NADP Oxidoreductase Plastid Transit peptide	AT1G24360.1	1e-120	NAD(P)-binding Rossmann-fold superfamily protein	Mtr.12491.1.S1_at	11	11.1.4	lipid metabolism.FA synthesis and FA elongation.ACP oxoacyl reductase	-1.01286	5.97	4.69	-1.34	0.00028497	D	4.68	4.56	-0.11	0.511148	N	5.56	5.91	0.36	0.0232852	N	DNN
Medtr_v1_018556	MEDTR3G085840_1	DNA topoisomerase 2 EC=5.99.1.3 ; ATP-binding DNA-binding Nucleotide-binding	AT3G23890.2	0	TOPII,ATTOPII; topoisomerase II		28	28.99	DNA.unspecified	-2.2424	2	0.64	-1.42	0.000149297	D	1.11	0.82	-0.28	0.523031	N	0.87	1.98	1.12	8.20487e-05	U	DNU
Medtr_v1_018558	MEDTR3G085890_1		AT3G48140.1	4e-33	B12D protein	Mtr.37899.1.S1_at	33	33.99	development.unspecified	-3.56083	6.33	2.61	-3.79	5.8448e-05	D	5.16	4.73	-0.43	0.147343	N	2.94	3.59	0.66	0.00236025	N	DNN
Medtr_v1_018561	MEDTR3G085940_1	Mitotic spindle checkpoint protein MAD2 ; Cell cycle division Mitosis Nucleus	AT3G25980.1	1e-106	MAD2; DNA-binding HORMA family protein	Mtr.11454.1.S1_at	31	31.2	cell.division	-5.39017	3.52	0.5	-3.09	9.539e-07	D	4.11	3.35	-0.75	0.0122075	N	0.92	3.58	2.67	1.647e-07	U	DNU
Medtr_v1_018586	MEDTR3G086190_1	Inactive hydroxysteroid dehydrogenase-like protein 1 ; Acetylation Mitochondrion NADP Polymorphism	AT1G67730.1	8e-87	YBR159,KCR1,ATKCR1; beta-ketoacyl reductase 1	Mtr.48911.1.S1_at	16	16.7	secondary metabolism.wax	-3.12813	2.48	0.28	-2.27	3.15569e-05	D	1.31	1.13	-0.17	0.474656	N	1.3	2.32	1.03	0.000584298	N	DNN
Medtr_v1_018588	MEDTR3G086210_1	Estradiol 17-beta-dehydrogenase 12 EC=1.1.1.62 EC=1.3.1.- ; Endoplasmic reticulum Lipid synthesis Membrane NADP Oxidoreductase Steroid biosynthesis Tr	AT1G67730.1	1e-130	YBR159,KCR1,ATKCR1; beta-ketoacyl reductase 1	Mtr.49166.1.S1_at	16	16.7	secondary metabolism.wax	-1.2112	4.97	3.23	-1.8	0.000219654	D	2.96	3.02	0.07	0.87811	N	4.15	4.47	0.34	0.0565172	N	DNN
Medtr_v1_018598	MEDTR3G086340_1	Oxysterol-binding protein-related protein 1D ; Coiled Lipid transport Lipid-binding	AT1G13170.1	0	ORP1D; OSBP(oxysterol binding protein)-related protein 1D	Mtr.26487.1.S1_at	31	31.4	cell. vesicle transport	-3.14846	5.18	3.12	-2.12	4.6147e-06	D	2.94	2.53	-0.41	0.0615499	N	2.97	3.52	0.57	0.0609507	N	DNN
Medtr_v1_018615	MEDTR3G086520_1	E3 ubiquitin-protein ligase RGLG2 EC=6.3.2.- ; Cell membrane Lipoprotein Metal-binding Myristate Ubl conjugation pathway Zinc Zinc-finger	AT1G67800.2	1e-167	Copine (Calcium-dependent phospholipid-binding protein) family	Mtr.37676.1.S1_at	35	35.1	not assigned.no ontology	1.09436	3.45	5.44	1.93	4.1991e-05	U	5.08	5.1	0.02	0.914855	N	6.55	6.68	0.14	0.410579	N	UNN
Medtr_v1_018625	MEDTR3G086630_1	E3 ubiquitin-protein ligase At1g63170 EC=6.3.2.- ; Coiled Membrane Metal-binding Transmembrane helix Ubl conjugation pathway Zinc Zinc-finger	AT1G67856.1	2e-27	RING/U-box superfamily protein	Mtr.19208.1.S1_at	NA			5.30952	1.69	5.41	3.66	3.54e-07	U	0.64	1.3	0.66	0.0183978	N	5.41	4.21	-1.19	0.000156433	D	UND
Medtr_v1_018627	MEDTR3G086650_1					Mtr.50277.1.S1_at	NA			1.06085	2.24	4.49	2.19	0.00325474	U	4.01	3.78	-0.23	0.209073	N	5.23	6.44	1.22	1.89892e-05	U	UNU
Medtr_v1_018636	MEDTR3G086740_1		AT5G65340.1	5e-66	Protein of unknown function, DUF617	Mtr.19212.1.S1_at	35	35.2	not assigned.unknown	-1.34637	5.06	1.1	-4.02	2.33866e-05	D	2.9	3.33	0.43	0.438245	N	1.22	2	0.8	0.00054978	N	DNN
Medtr_v1_018637	MEDTR3G086750_1	Probable glucan 1,3-beta-glucosidase A EC=3.2.1.58 ; Carbohydrate metabolism Cell wall biogenesis/degradation Disulfide bond Glycoprotein Glycosidase	AT4G28320.1	0.078	MAN5,AtMAN5; Glycosyl hydrolase superfamily protein	Mtr.3202.1.S1_at	10	10.6.1	cell wall.degradation.cellulases and beta -1,4-glucanases	-1.96781	4.81	0.84	-4.03	2.256e-07	D	2.79	3.06	0.27	0.476158	N	2.91	4.9	2	6.43486e-05	U	DNU
Medtr_v1_018648	MEDTR3G086910_1	LanC-like protein 2 ; Cell membrane Cytoplasm Lipoprotein Myristate Nucleus Phosphoprotein	AT5G65280.1	1e-158	GCL1; GCR2-like 1	Mtr.12838.1.S1_at	35	35.1	not assigned.no ontology	2.44042	2.57	5.07	2.44	3.0278e-06	U	3.12	4.04	0.93	0.0177574	N	6.6	5	-1.58	3.5526e-06	D	UND
Medtr_v1_018654	MEDTR3G086980_1	Ras-related protein Rab11A ; Cell membrane GTP-binding Lipoprotein Methylation Nucleotide-binding Prenylation	AT5G65270.1	1e-108	AtRABA4a,RABA4a; RAB GTPase homolog A4A	Mtr.31684.1.S1_at	30	30.5	signalling.G-proteins	-4.46236	4.9	2.99	-1.97	8.467e-06	D	3.21	3.43	0.22	0.65934	N	0.72	2.47	1.77	0.000146253	U	DNU
Medtr_v1_018660	MEDTR3G087050_1	Monoacylglycerol lipase ABHD6 EC=3.1.1.23 ; Hydrolase Membrane Signal-anchor Transmembrane helix	AT4G39955.1	1e-111	alpha/beta-Hydrolases superfamily protein		35	35.1	not assigned.no ontology	-2.07692	3.28	2.32	-1.02	0.00160566	D	3.77	3.85	0.08	0.650119	N	2.59	4.44	1.87	0.000677916	N	DNN
Medtr_v1_018699	MEDTR3G087450_1	tRNA pseudouridine synthase 1 EC=5.4.99.- ; Isomerase Nucleus processing Zinc	AT2G26910.1	0.51	PDR4,ATPDR4; pleiotropic drug resistance 4	Mtr.52226.1.S1_at	34	34.16	transport.ABC transporters and multidrug resistance systems	1.14682	-0.15	0.99	1.07	0.00150778	U	0.56	0.53	-0.03	0.886661	N	0.93	1.37	0.45	0.0198562	N	UNN
Medtr_v1_018707	MEDTR3G087530_1	ETHYLENE INSENSITIVE 3-like 5 protein ; Coiled signaling pathway Nucleus Transcription regulation	AT5G65100.1	1e-100	Ethylene insensitive 3 family protein	Mtr.15288.1.S1_at	17	17.5.2	hormone metabolism.ethylene.signal transduction	3.35039	2.23	4.13	1.83	0.00012724	U	0.12	0.05	-0.07	0.674309	N	2.96	0.51	-2.44	9.523e-07	D	UND
Medtr_v1_018726	MEDTR3G087770_1	Superoxide dismutase 1 copper chaperone ; Cytoplasm Metal-binding	AT4G39700.1	9e-56	Heavy metal transport/detoxification superfamily protein	Mtr.44886.1.S1_at	15	15.2	metal handling.binding, chelation and storage	-1.79139	3.13	0.38	-2.81	1.7639e-06	D	2.41	2.44	0.03	0.942697	N	1.76	4.12	2.37	9.37013e-05	U	DNU
Medtr_v1_018729	MEDTR3G087800_1	Photosystem I P700 chlorophyll a apoprotein A2 ; 4Fe-4S Chloroplast Chromophore Electron transport Iron Iron-sulfur Magnesium Membrane Metal-bindin	AT2G22125.1	0	CSI1; binding		35	35.1.19	not assigned.no ontology.C2 domain-containing protein	-1.1075	6.65	3.77	-2.94	2.009e-06	D	5.94	5.93	-0.01	0.976821	N	5.59	5.81	0.24	0.221154	N	DNN
Medtr_v1_018746	MEDTR3G087980_1	Long chain acyl-CoA synthetase 9, chloroplastic EC=6.2.1.3 ; ATP-binding Fatty acid metabolism Ligase Lipid Magnesium Nucleotide-binding P	AT1G77590.1	0	LACS9; long chain acyl-CoA synthetase 9	Mtr.32600.1.S1_at	11	11.1.9	lipid metabolism.FA synthesis and FA elongation.long chain fatty acid CoA ligase	-1.01481	5.47	4.04	-1.49	0.000283253	D	4.48	4.46	-0.01	0.975555	N	4.97	6	1.04	0.000122032	U	DNU
Medtr_v1_018758	MEDTR3G088110_1	NAC domain-containing protein 2 ; DNA-binding Nucleus Transcription regulation	AT1G01720.1	1e-116	ATAF1,ANAC002; NAC (No Apical Meristem) domain transcriptional regulator superfamily protein	Mtr.10489.1.S1_s_at	27	27.3.27	RNA.regulation of transcription.NAC domain transcription factor family	3.33622	2.89	5	2.05	2.92783e-05	U	4.2	3.53	-0.66	0.143013	N	6.78	5.65	-1.12	4.26383e-05	D	UND
Medtr_v1_018771	MEDTR3G088440_1	Metal transporter Nramp6 ; Ion Iron Membrane Transmembrane helix	AT1G15960.1	1e-177	NRAMP6,ATNRAMP6; NRAMP metal ion transporter 6	Mtr.51664.1.S1_s_at	34	34.12	transport.metal	-1.46912	5.4	1.55	-3.91	6.773e-07	D	4.1	3.73	-0.37	0.177097	N	1.18	1.85	0.68	0.00350143	N	DNN
Medtr_v1_018785	MEDTR3G088610_1	Delta-aminolevulinic acid dehydratase, chloroplastic EC=4.2.1.24 ; Allosteric enzyme Chlorophyll biosynthesis Heme Lyase Magnesium Metal-binding Pl	AT1G69740.2	0	HEMB1; Aldolase superfamily protein	Mtr.51672.1.S1_at	19	19	tetrapyrrole synthesis	-3.41196	4.24	3.22	-1.08	0.00252584	D	2.94	1.49	-1.45	0.00619	D	2.92	4.73	1.83	0.00106544	U	DDU
Medtr_v1_018797	MEDTR3G088930_1	Probable inactive leucine-rich repeat receptor-like protein kinase At3g03770 ; Alternative splicing Cell membrane Glycoprotein Signal Transmembran	AT5G14210.1	0	Leucine-rich repeat protein kinase family protein	Mtr.51998.1.S1_s_at	30	30.2.6	signalling.receptor kinases.leucine rich repeat VI	-2.77645	4.93	3.85	-1.14	0.000191128	D	3.61	3.32	-0.28	0.187682	N	4.41	5.03	0.63	0.00203183	N	DNN
Medtr_v1_018800	MEDTR3G088960_1	Probable inactive leucine-rich repeat receptor-like protein kinase At3g03770 ; Alternative splicing Cell membrane Glycoprotein Signal Transmembran	AT5G63410.1	2e-24	Leucine-rich repeat protein kinase family protein	Mtr.15833.1.S1_at	30	30.2.6	signalling.receptor kinases.leucine rich repeat VI	-3.72839	3.53	2.35	-1.25	0.000202278	D	2.32	2.14	-0.17	0.33483	N	2.81	3.72	0.92	0.000363533	N	DNN
Medtr_v1_018813	MEDTR3G089090_1	Calcium-binding protein CML38 ; Alternative splicing Repeat	AT1G76650.3	3e-29	CML38; calmodulin-like 38	Mtr.15839.1.S1_s_at	30	30.3	signalling.calcium	2.731	2.05	3.51	1.4	0.000396908	U	4.58	1.87	-2.71	0.000147127	D	4.32	2.82	-1.49	1.65058e-05	D	UDD
Medtr_v1_018831	MEDTR3G089570_1		AT2G42840.1	2e-46	PDF1; protodermal factor 1	Mtr.42189.1.S1_at	35	35.1	not assigned.no ontology	-3.69668	5.02	2.73	-2.35	0.000115672	D	0.16	0.02	-0.14	0.460194	N	0.58	2.87	2.3	1.5362e-06	U	DNU
Medtr_v1_018859	MEDTR3G090120_1		AT1G48880.1	1e-135	TBL7; TRICHOME BIREFRINGENCE-LIKE 7		35	35.2	not assigned.unknown	-1.58054	3.48	2.18	-1.36	0.00243408	D	2.71	1.98	-0.72	0.0416648	N	3.94	4.65	0.72	0.0014691	N	DNN
Medtr_v1_018877	MEDTR3G090550_1	Auxin-induced protein 5NG4 ; Glycoprotein Membrane Transmembrane helix	AT5G40230.1	4e-73	nodulin MtN21 /EamA-like transporter family protein	Mtr.24338.1.S1_at	33	33.99	development.unspecified	-1.18095	3.4	1.65	-1.81	5.8834e-05	D	3.36	3.87	0.51	0.154561	N	2.29	2.49	0.21	0.132606	N	DNN
Medtr_v1_018902	MEDTR3G090850_1	Transcription factor SPEECHLESS ; Developmental protein DNA-binding Nucleus regulation	AT5G53210.1	2e-90	SPCH; basic helix-loop-helix (bHLH) DNA-binding superfamily protein		27	27.3.6	RNA.regulation of transcription.bHLH,Basic Helix-Loop-Helix family	-3.87127	1.44	-0.34	-1.84	0.000778018	D	-0.12	-0.15	-0.02	0.903235	N	0.77	1.17	0.42	0.0224488	N	DNN
Medtr_v1_018931	MEDTR3G091270_1	Cellulose synthase-like protein D3 EC=2.4.1.- ; wall biogenesis/degradation Glycosyltransferase Golgi apparatus Membrane Transmembrane helix	AT3G03050.1	1e-106	CSLD3,KJK,ATCSLD3; cellulose synthase-like D3	Mtr.17996.1.S1_at	10	10.2	cell wall.cellulose synthesis	-1.67045	3.03	0.89	-2.2	9.2563e-05	D	2.44	2.07	-0.37	0.20305	N	2.04	2.07	0.04	0.860103	N	DNN
Medtr_v1_018939	MEDTR3G091350_1	Flavonol synthase/flavanone 3-hydroxylase EC=1.14.11.23 EC=1.14.11.9 ; Cytoplasm Dioxygenase Flavonoid biosynthesis Iron Metal-binding Oxidoreducta	AT4G10500.1	9e-57	2-oxoglutarate (2OG) and Fe(II)-dependent oxygenase superfamily protein	Mtr.17733.1.S1_at	35	35.1	not assigned.no ontology	5.14773	-0.89	0.3	1.13	0.0016414	U	-0.23	0.04	0.28	0.240871	N	5.54	5.14	-0.39	0.0360478	N	UNN
Medtr_v1_018942	MEDTR3G091380_1	Probable pectinesterase/pectinesterase inhibitor 34 EC=3.1.1.11 ; Alternative splicing Aspartyl Cell wall biogenesis/degradation Disulfide bo	AT3G49220.1	0	Plant invertase/pectin methylesterase inhibitor superfamily	Mtr.17725.1.S1_at	10	10.8.1	cell wall.pectin*esterases.PME	-4.67943	1.85	0.03	-1.88	1.32092e-05	D	1.78	1.02	-0.76	0.143928	N	2.36	3.45	1.1	0.000510752	U	DNU
Medtr_v1_018946	MEDTR3G091440_1	Calcineurin B-like protein 4 ; Calcium Cell membrane Lipoprotein Manganese Myristate Repeat	AT5G24270.2	5e-73	SOS3; Calcium-binding EF-hand family protein	Mtr.17718.1.S1_at	30	30.3	signalling.calcium	2.36872	1.56	4.66	3.03	5.24227e-05	U	2.6	2.51	-0.08	0.77706	N	5.78	5.48	-0.29	0.127417	N	UNN
Medtr_v1_018956	MEDTR3G091560_1	Protein IQ-DOMAIN 1 ; Nucleus	AT3G49260.2	6e-65	iqd21; IQ-domain 21	Mtr.11041.1.S1_at	30	30.3	signalling.calcium	-2.24401	1.37	-0.18	-1.61	0.000165294	D	1.01	0.86	-0.14	0.450823	N	4.55	5.82	1.28	0.000457073	U	DNU
Medtr_v1_018959	MEDTR3G091620_1	RING-H2 finger protein ATL65 ; Membrane Metal-binding Transmembrane helix Ubl conjugation pathway Zinc Zinc-finger	AT3G18930.2	4e-77	RING/U-box superfamily protein		27	27.3.12	RNA.regulation of transcription.C3H zinc finger family	-2.51509	2.63	1.16	-1.53	9.72797e-05	D	0.74	0.68	-0.06	0.810547	N	1.38	2.25	0.88	0.00258383	N	DNN
Medtr_v1_018961	MEDTR3G091650_1		AT5G53020.1	1e-129	Ribonuclease P protein subunit P38-related	Mtr.9578.1.S1_at	35	35.2	not assigned.unknown	-1.63238	3.6	2.47	-1.19	0.000173312	D	3.86	3.58	-0.28	0.242251	N	3.3	4.31	1.02	9.6713e-05	U	DNU
Medtr_v1_019014	MEDTR3G092200_1		AT1G57680.2	6e-25	FUNCTIONS IN: molecular_function unknown; INVOLVED IN: biological_process unknown; LOCATED IN: endomembrane s	Mtr.2497.1.S1_at	35	35.2	not assigned.unknown	-1.73881	1.15	-0.16	-1.38	0.0016224	D	3.78	4.53	0.76	0.120274	N	0.96	1.38	0.43	0.0723646	N	DNN
Medtr_v1_019017	MEDTR3G092230_1	CDPK-related protein kinase EC=2.7.11.1 ; ATP-binding Nucleotide-binding Repeat Serine/threonine-protein Transferase	AT5G24430.1	0	Calcium-dependent protein kinase (CDPK) family protein	Mtr.11155.1.S1_at	30	30.3	signalling.calcium	-1.16253	5.19	3.29	-1.96	3.5116e-05	D	4.42	4.34	-0.07	0.727882	N	2.78	3.06	0.29	0.164734	N	DNN
Medtr_v1_019026	MEDTR3G092330_1		AT5G53660.1	4e-29	AtGRF7,GRF7; growth-regulating factor 7	Mtr.22852.1.S1_at	35	35.2	not assigned.unknown	1.81063	1.84	5.3	3.39	3.4081e-06	U	0.71	1.21	0.51	0.174383	N	5.6	5.03	-0.55	0.0176543	N	UNN
Medtr_v1_019084	MEDTR3G092930_1		AT4G27660.1	2e-34	unknown protein; BEST Arabidopsis thaliana protein match is: unknown protein (TAIR:AT5G54150.1); Has 115 Blas	Mtr.14805.1.S1_at	35	35.2	not assigned.unknown	-2.67787	0.61	-0.41	-1.08	0.000538525	D	1.03	0.6	-0.43	0.169187	N	1.05	1.23	0.19	0.19756	N	DNN
Medtr_v1_019092	MEDTR3G093020_1	Copper-transporting ATPase 2 EC=3.6.3.4 ; Alternative initiation splicing ATP-binding Biological rhythms Golgi apparatus Hydrolase Magnesium Mem	AT5G24580.2	5e-79	Heavy metal transport/detoxification superfamily protein	Mtr.14816.1.S1_at	15	15.2	metal handling.binding, chelation and storage	-3.15708	5.84	1.59	-4.31	1.4053e-06	D	3.02	2.44	-0.58	0.424473	N	1.24	1.47	0.24	0.134772	N	DNN
Medtr_v1_019153	MEDTR3G094710_1	Probable inactive receptor kinase At5g10020 ; Alternative splicing ATP-binding Leucine-rich repeat Membrane Nucleotide-binding Phosphoprotein Sign	AT5G10020.1	0	Leucine-rich receptor-like protein kinase family protein	Mtr.33687.1.S1_at	30	30.2.3	signalling.receptor kinases.leucine rich repeat III	-1.80308	5.01	2.89	-2.18	5.4876e-06	D	3.8	2.96	-0.83	0.0290127	N	2.56	3.34	0.79	0.00774231	N	DNN
Medtr_v1_019185	MEDTR3G095130_1	Uncharacterized membrane protein At1g06890 ; Golgi apparatus Phosphoprotein Transmembrane helix	AT4G09810.1	1e-156	Nucleotide-sugar transporter family protein	Mtr.45825.1.S1_at	35	35.1	not assigned.no ontology	-1.64508	5.78	3.66	-2.18	5.1323e-06	D	3.88	4.06	0.18	0.381739	N	4.21	4.53	0.33	0.0404793	N	DNN
Medtr_v1_019229	MEDTR3G095620_1	Serine/threonine-protein kinase ULK3 EC=2.7.11.1 ; ATP-binding Nucleotide-binding Repeat Transferase	AT1G49180.2	3e-86	protein kinase family protein	Mtr.18344.1.S1_at	35	35.1	not assigned.no ontology	4.6093	2.45	4.56	2.04	7.8722e-05	U	1.48	1.63	0.15	0.634378	N	6.64	4.99	-1.64	5.0356e-06	D	UND
Medtr_v1_019232	MEDTR3G095660_1	TLD domain-containing protein KIAA1609 homolog	AT5G39590.1	1e-174	TLD-domain containing nucleolar protein	Mtr.39547.1.S1_s_at	35	35.2	not assigned.unknown	1.203	3.41	4.78	1.31	0.000135853	U	3.07	3.58	0.51	0.0323783	N	4.92	5.27	0.36	0.057561	N	UNN
Medtr_v1_019250	MEDTR3G095840_1	Histone-lysine N-methyltransferase ATXR5 EC=2.1.1.43 ; Alternative splicing Chromatin regulator Metal-binding Nucleus S-adenosyl-L-methionine	AT5G09790.1	7e-95	ATXR5,SDG15; ARABIDOPSIS TRITHORAX-RELATED PROTEIN 5	Mtr.17926.1.S1_at	27	27.3.69	RNA.regulation of transcription.SET-domain transcriptional regulator family	-4.16779	2.76	1.08	-1.74	6.25278e-05	D	3.1	2.99	-0.11	0.766946	N	2.48	3.14	0.68	0.00150332	N	DNN
Medtr_v1_019256	MEDTR3G095910_1	Glycogenin-2 EC=2.4.1.186 ; Alternative splicing biosynthesis Glycoprotein Polymorphism Transferase	AT3G18660.2	0	PGSIP1,GUX1; plant glycogenin-like starch initiation protein 1	Mtr.11361.1.S1_at	35	35.1	not assigned.no ontology	-1.35036	4.71	1.66	-3.11	1.305e-06	D	4.38	4.27	-0.1	0.789507	N	1.47	2.41	0.95	0.000532213	N	DNN
Medtr_v1_019257	MEDTR3G095920_1	Probable pectinesterase/pectinesterase inhibitor 51 EC=3.1.1.11 ; Aspartyl Cell wall biogenesis/degradation Disulfide bond Glycoprotein Hydro	AT5G09760.1	0	Plant invertase/pectin methylesterase inhibitor superfamily		10	10.8.1	cell wall.pectin*esterases.PME	-2.34723	5.77	4.25	-1.58	0.000122606	D	3.56	3.67	0.12	0.543374	N	3.73	4.69	0.98	8.75927e-05	N	DNN
Medtr_v1_019278	MEDTR3G096160_1	Receptor-type tyrosine-protein phosphatase N2 EC=3.1.3.48 ; Acetylation Glycoprotein Hydrolase Membrane Phosphoprotein Signal Transmembrane helix	AT2G13690.1	1e-163	PRLI-interacting factor, putative	Mtr.34181.1.S1_at	35	35.1	not assigned.no ontology	-1.27399	2.78	1.62	-1.22	0.00270912	D	2.79	2.46	-0.32	0.221645	N	1.26	2.36	1.11	9.7545e-05	U	DNU
Medtr_v1_019293	MEDTR3G096310_1	GDP-mannose transporter ; Alternative splicing Golgi apparatus Membrane Sugar Transmembrane helix	AT2G13650.3	1e-147	GONST1; golgi nucleotide sugar transporter 1	Mtr.38205.1.S1_at	34	34.11	transport.NDP-sugars at the ER	-1.22813	4.31	3.36	-1.01	0.000288149	D	3.63	3.86	0.23	0.534687	N	3.78	3.94	0.17	0.320215	N	DNN
Medtr_v1_019295	MEDTR3G096330_1	Probable polygalacturonase EC=3.2.1.15 ; Glycoprotein Glycosidase Hydrolase Membrane Repeat Transmembrane helix	AT4G33440.1	0	Pectin lyase-like superfamily protein	Mtr.28070.1.S1_at	10	10.6.3	cell wall.degradation.pectate lyases and polygalacturonases	-3.5931	3.57	2.27	-1.36	0.00010122	D	4.56	4.18	-0.37	0.56465	N	2.75	2.92	0.18	0.302205	N	DNN
Medtr_v1_019338	MEDTR3G096790_1	Auxilin-related protein 1 ; Cell membrane Chaperone Coiled Cytoplasm	AT4G12780.1	1e-80	Chaperone DnaJ-domain superfamily protein	Mtr.17424.1.S1_at	31	31.4	cell. vesicle transport	-2.42891	5.4	3.51	-1.95	1.4513e-05	D	3.68	3.27	-0.41	0.181164	N	2.34	3.08	0.75	0.0121717	N	DNN
Medtr_v1_019343	MEDTR3G096870_1	Neutral alpha-glucosidase AB EC=3.2.1.84 ; Endoplasmic reticulum Glycoprotein Glycosidase Golgi apparatus Hydrolase Signal	AT5G63840.1	0	RSW3,PSL5; Glycosyl hydrolases family 31 protein	Mtr.51567.1.S1_s_at	2	2.2.2.1	major CHO metabolism.degradation.starch.starch cleavage	-1.21741	6.1	4.52	-1.65	3.36002e-05	D	4.17	3.57	-0.6	0.02684	N	4.46	4.76	0.32	0.159033	N	DNN
Medtr_v1_019345	MEDTR3G096890_1		AT1G27990.1	4e-87	unknown protein; BEST Arabidopsis thaliana protein match is: unknown protein (TAIR:AT5G52420.1); Has 86 Blast h	Mtr.17433.1.S1_at	35	35.2	not assigned.unknown	4.38381	-0.04	4.1	4.08	8.1406e-06	U	0.17	0.58	0.41	0.227254	N	5.27	3.32	-1.94	1.07386e-05	D	UND
Medtr_v1_019347	MEDTR3G096920_1	NAC domain-containing protein 2 ; DNA-binding Nucleus Transcription regulation	AT1G01720.1	4e-94	ATAF1,ANAC002; NAC (No Apical Meristem) domain transcriptional regulator superfamily protein	Mtr.51562.1.S1_at	27	27.3.27	RNA.regulation of transcription.NAC domain transcription factor family	-1.08176	4.04	2.72	-1.38	6.46049e-05	D	4.14	2.77	-1.36	0.130876	N	2.79	3.19	0.41	0.0145283	N	DNN
Medtr_v1_019353	MEDTR3G096980_1	Glutamyl-tRNA(Gln) amidotransferase subunit A EC=6.3.5.- ; ATP-binding Ligase Nucleotide-binding Protein biosynthesis	AT5G64440.1	1e-128	AtFAAH,FAAH; fatty acid amide hydrolase		26	26.8	misc.nitrilases, *nitrile lyases, berberine bridge enzymes, reticuline oxidases, troponine reductases	-6.32452	1.44	-0.66	-2.16	2.81899e-05	D	0.3	0.85	0.55	0.173577	N	2.28	4.92	2.65	8.539e-07	U	DNU
Medtr_v1_019356	MEDTR3G097010_1	Meiotically up-regulated gene 70 protein ; Cytoplasm Meiosis Membrane Nucleus Repeat Transmembrane helix	AT3G52950.2	0	CBS / octicosapeptide/Phox/Bemp1 (PB1) domains-containing protein	Mtr.41301.1.S1_at	35	35.1	not assigned.no ontology	-1.52317	3.7	2.12	-1.64	2.18857e-05	D	2.92	2.99	0.08	0.613338	N	3.08	3.93	0.86	0.000874816	N	DNN
Medtr_v1_019396	MEDTR3G098440_1						NA			2.83864	3.42	5.92	2.44	9.10947e-05	U	5.59	5.79	0.2	0.542836	N	6.58	5.55	-1.02	0.00313567	D	UND
Medtr_v1_019405	MEDTR3G098530_1	Random slug protein 5 ; Coiled	AT1G01630.1	3e-92	Sec14p-like phosphatidylinositol transfer family protein	Mtr.50761.1.S1_at	28	28.99	DNA.unspecified	-3.84285	5.73	3.19	-2.6	1.76662e-05	D	4.92	4.93	0.02	0.895824	N	1.41	3.04	1.65	4.1868e-06	U	DNU
Medtr_v1_019449	MEDTR3G099010_1	HVA22-like protein e ; Membrane Stress response Transmembrane helix	AT5G50720.1	3e-41	ATHVA22E,HVA22E; HVA22 homologue E	Mtr.40667.1.S1_at	17	17.1.3	hormone metabolism.abscisic acid.induced-regulated-responsive-activated	4.076	0.24	3.81	3.51	1.5211e-05	U	0.49	1.44	0.95	0.00497371	N	1.77	1.33	-0.43	0.00971723	N	UNN
Medtr_v1_019466	MEDTR3G099180_1	Nuclear transcription factor Y subunit C-1 ; Activator DNA-binding Nucleus regulation	AT3G48590.1	3e-80	HAP5A,ATHAP5A,NF-YC1; nuclear factor Y, subunit C1	Mtr.40976.1.S1_at	27	27.3.16	RNA.regulation of transcription.CCAAT box binding factor family, HAP5	-1.73777	3.93	2.67	-1.33	9.12283e-05	D	3.47	3.34	-0.13	0.455282	N	3.79	5.04	1.26	3.84077e-05	U	DNU
Medtr_v1_019483	MEDTR3G099370_1	F-box protein At1g78280 ; Alternative splicing	AT1G78280.1	0	transferases, transferring glycosyl groups	Mtr.3152.1.S1_at	35	35.1.17	not assigned.no ontology.transcription factor jumonji (jmjC) domain-containing protein	-1.02378	2.25	0.5	-1.81	0.000180396	D	1.83	3	1.17	0.00266708	U	2.39	2.51	0.13	0.388984	N	DUN
Medtr_v1_019506	MEDTR3G099600_1		AT4G09060.1	5e-52	unknown protein; LOCATED IN: membrane; EXPRESSED IN: leaf; BEST Arabidopsis thaliana protein match is: unknown	Mtr.5670.1.S1_at	35	35.2	not assigned.unknown	-2.44222	1.12	-0.19	-1.37	0.000554105	D	1.7	1.4	-0.3	0.25789	N	0.78	1.06	0.29	0.0875059	N	DNN
Medtr_v1_019514	MEDTR3G099680_1	Blue copper protein ; Disulfide bond Electron transport Glycoprotein Metal-binding Signal	AT1G72230.1	7e-28	Cupredoxin superfamily protein		26	26.19	misc.plastocyanin-like	-1.34178	4.2	2.31	-1.95	0.000105176	D	2.06	1.35	-0.7	0.319866	N	1.68	2.99	1.32	1.57921e-05	U	DNU
Medtr_v1_019518	MEDTR3G099740_1	Purine permease 3 ; Membrane Transmembrane helix	AT1G28220.1	1e-117	ATPUP3,PUP3; purine permease 3	Mtr.2338.1.S1_at	34	34.1	transport.nucleotides	1.94766	1.62	3.12	1.44	0.000317876	U	1.02	0.99	-0.02	0.924358	N	4.96	4.66	-0.29	0.0908439	N	UNN
Medtr_v1_019519	MEDTR3G099750_1	Purine permease 3 ; Membrane Transmembrane helix	AT1G28220.1	2e-69	ATPUP3,PUP3; purine permease 3	Mtr.33737.1.S1_at	34	34.1	transport.nucleotides	1.28757	1.09	2.44	1.28	0.000131394	U	0.53	0.52	0	0.997847	N	4.51	4.31	-0.19	0.223407	N	UNN
Medtr_v1_019539	MEDTR3G099980_1	Blue copper protein ; Disulfide bond Electron transport Glycoprotein Metal-binding Signal	AT1G72230.1	1e-28	Cupredoxin superfamily protein		26	26.19	misc.plastocyanin-like	-1.294	4.3	2.4	-1.96	5.55812e-05	D	2.28	1.54	-0.74	0.255993	N	1.55	3.13	1.59	7.8717e-06	U	DNU
Medtr_v1_019561	MEDTR3G100230_1	Chromosome-associated kinesin KIF4 ; ATP-binding Coiled Cytoplasm Cytoskeleton DNA-binding Microtubule Motor protein Nucleotide-binding Nucleus	AT5G33300.1	4e-51	chromosome-associated kinesin-related	Mtr.30499.1.S1_at	31	31.1	cell.organisation	-2.1617	3.72	2.67	-1.11	0.00022526	D	3.2	2.76	-0.43	0.0949521	N	3.05	4.15	1.11	3.78492e-05	U	DNU
Medtr_v1_019585	MEDTR3G100500_1	Aspartic proteinase nepenthesin-1 EC=3.4.23.12 ; Aspartyl protease Disulfide bond Glycoprotein Hydrolase Polymorphism Secreted Signal Zymogen	AT1G09750.1	1e-145	Eukaryotic aspartyl protease family protein	Mtr.12878.1.S1_at	27	27.3.99	RNA.regulation of transcription.unclassified	-6.93947	3.96	-0.39	-4.41	5.183e-07	D	5	2.03	-2.97	0.000397807	D	0.89	2.07	1.19	0.00158878	U	DDU
Medtr_v1_019623	MEDTR3G100960_1	Probable thylakoidal processing peptidase 2, chloroplastic EC=3.4.21.89 ; Hydrolase Membrane Plastid Protease Transit peptide Transmembrane helix	AT1G06870.1	1e-113	Peptidase S24/S26A/S26B/S26C family protein	Mtr.43153.1.S1_at	29	29.3	protein.targeting	-1.37009	4.8	3.6	-1.27	9.80665e-05	D	4.08	3.74	-0.33	0.126657	N	3.19	3.96	0.78	0.00277332	N	DNN
Medtr_v1_019679	MEDTR3G101540_1	Probable protein phosphatase 2C 12 EC=3.1.3.16 ; Hydrolase Magnesium Manganese Metal-binding	AT1G47380.1	0	Protein phosphatase 2C family protein	Mtr.44706.1.S1_at	29	29.4	protein.postranslational modification	-2.00016	4.56	2.71	-1.91	2.19615e-05	D	2.64	2.78	0.14	0.603449	N	2.97	3.41	0.45	0.0538855	N	DNN
Medtr_v1_019691	MEDTR3G101680_1	Protein CYPRO4	AT4G33400.1	0	Vacuolar import/degradation, Vid27-related protein		33	33.99	development.unspecified	-1.8211	4.82	2.8	-2.09	0.000229001	D	4.43	3.67	-0.76	0.0166103	N	3.95	4.1	0.16	0.31001	N	DNN
Medtr_v1_019704	MEDTR3G101810_1	Transcription factor HEC2 ; Developmental protein DNA-binding Nucleus regulation	AT3G50330.1	3e-39	HEC2; basic helix-loop-helix (bHLH) DNA-binding superfamily protein		27	27.3.6	RNA.regulation of transcription.bHLH,Basic Helix-Loop-Helix family	1.8033	3.21	4.91	1.64	0.000125031	U	0.03	0.24	0.22	0.272288	N	2.92	3.85	0.94	0.000168076	N	UNN
Medtr_v1_019735	MEDTR3G102170_1	Chromosome-associated kinesin KIF4A ; Alternative splicing ATP-binding Coiled Cytoplasm Cytoskeleton DNA-binding Microtubule Motor protein	AT5G47820.2	0	FRA1; P-loop containing nucleoside triphosphate hydrolases superfamily protein	Mtr.39760.1.S1_at	31	31.1	cell.organisation	-3.33475	4.55	1.69	-2.92	2.5695e-06	D	3.66	3.58	-0.08	0.603847	N	1.63	2.99	1.37	9.35625e-05	U	DNU
Medtr_v1_019738	MEDTR3G102220_1	Cysteine proteinase RD21a EC=3.4.22.- ; Disulfide bond Glycoprotein Hydrolase Protease Signal Thiol Zymogen	AT5G43060.1	1e-174	Granulin repeat cysteine protease family protein	Mtr.38143.1.S1_at	29	29.5.3	protein.degradation.cysteine protease	-2.91207	2.08	0.57	-1.57	4.8453e-05	D	4.26	3.74	-0.51	0.0961779	N	2.31	2.5	0.2	0.259038	N	DNN
Medtr_v1_019745	MEDTR3G102310_1	Cyclin-D3-1 ; Cell cycle division Mitosis	AT4G34160.1	7e-76	CYCD3;1,CYCD3; CYCLIN D3;1	Mtr.41123.1.S1_at	31	31.2	cell.division	2.42405	2.42	4.71	2.22	4.6211e-06	U	2.83	3.04	0.22	0.230378	N	5.92	5.86	-0.04	0.830894	N	UNN
Medtr_v1_019750	MEDTR3G102390_1	Probable carbohydrate esterase At4g34215 EC=3.1.-.- ; Hydrolase	AT3G53010.1	3e-76	Domain of unknown function (DUF303)	Mtr.31075.1.S1_at	35	35.2	not assigned.unknown	-3.82433	4.71	1.56	-3.22	2.6396e-06	D	3.12	3.46	0.34	0.648278	N	0.82	1.23	0.42	0.0168516	N	DNN
Medtr_v1_019829	MEDTR3G104850_1	Omega-amidase NIT2 EC=3.5.1.3 ; Cytoplasm Hydrolase Phosphoprotein Polymorphism	AT5G12040.1	1e-152	Nitrilase/cyanide hydratase and apolipoprotein N-acyltransferase family protein	Mtr.43858.1.S1_at	35	35.1	not assigned.no ontology	-1.61008	4.16	2.9	-1.32	0.000957987	D	4.37	4.89	0.53	0.0580703	N	3.29	4.32	1.04	0.000750788	N	DNN
Medtr_v1_019851	MEDTR3G105080_1		AT1G02180.1	3e-35	ferredoxin-related	Mtr.43462.1.S1_at	1	1.1.5.2	PS.lightreaction.other electron carrier (ox/red).ferredoxin	-3.46764	5.49	3.72	-1.83	0.000348601	D	4.15	3.42	-0.72	0.0388716	N	3.8	4.39	0.6	0.00939585	N	DNN
Medtr_v1_019865	MEDTR3G105290_1	Carboxylesterase BioH EC=3.1.1.1 ; Biotin biosynthesis Cytoplasm Hydrolase Serine	AT5G21950.1	4e-92	alpha/beta-Hydrolases superfamily protein	Mtr.46000.1.S1_s_at	35	35.1	not assigned.no ontology	-3.00373	3.22	1.43	-1.85	9.1706e-06	D	3.88	4.33	0.45	0.210068	N	3.16	3.92	0.77	0.00506341	N	DNN
Medtr_v1_019889	MEDTR3G105550_1	3-ketoacyl-CoA synthase 10 EC=2.3.1.- ; Acyltransferase Membrane Transmembrane helix	AT2G26250.1	0	FDH,KCS10; 3-ketoacyl-CoA synthase 10	Mtr.30453.1.S1_at	11	11.1.10	lipid metabolism.FA synthesis and FA elongation.beta ketoacyl CoA synthase	-2.753	6.43	4.14	-2.35	2.53364e-05	D	0.72	0.11	-0.6	0.0302762	N	4.11	5.4	1.3	2.39082e-05	U	DNU
Medtr_v1_019895	MEDTR3G105610_1	Glutamate receptor 2.7 ; Glycoprotein Ion transport Ionic channel Ligand-gated Membrane Signal Transmembrane helix	AT2G29120.1	0	ATGLR2.7,GLR2.7; glutamate receptor 2.7		30	30.1	signalling.in sugar and nutrient physiology	-1.18613	1.92	-0.6	-2.59	2.9985e-06	D	1.35	1.53	0.18	0.593332	N	1.39	1.39	0.01	0.950364	N	DNN
Medtr_v1_019925	MEDTR3G105930_1	Early nodulin-like protein 1 ; Cell membrane Glycoprotein GPI-anchor Lipoprotein Signal	AT2G25060.1	5e-47	ENODL14,AtENODL14; early nodulin-like protein 14		26	26.19	misc.plastocyanin-like	-4.37768	3.28	-0.37	-3.71	1.0466e-06	D	2.89	3.29	0.4	0.54322	N	2.56	4.44	1.89	2.2914e-06	U	DNU
Medtr_v1_019935	MEDTR3G106030_1	40S ribosomal protein S3a ; Cytoplasm Nucleus Ribonucleoprotein	AT4G31805.1	4e-14	WRKY family transcription factor	Mtr.42546.1.S1_at	27	27.3.32	RNA.regulation of transcription.WRKY domain transcription factor family	1.01191	1.9	3.3	1.34	0.00264605	U	3.02	3.31	0.3	0.194455	N	4.11	3.8	-0.3	0.0499329	N	UNN
Medtr_v1_019951	MEDTR3G106220_1	Two-component response regulator ARR12 ; Activator Cytokinin signaling pathway DNA-binding Nucleus Phosphoprotein Transcription regulation	AT2G25180.1	1e-109	ARR12,RR12; response regulator 12	Mtr.43836.1.S1_at	17	17.4.2	hormone metabolism.cytokinin.signal transduction	-1.14786	4.24	2.17	-2.14	5.7506e-06	D	3.37	3.93	0.56	0.0861555	N	1.95	2.44	0.5	0.0113446	N	DNN
Medtr_v1_019993	MEDTR3G106690_1	Probable glycosyltransferase At5g25310 EC=2.4.-.- ; Cell wall biogenesis/degradation Glycoprotein Golgi apparatus Membrane Signal-anchor Transmembran	AT5G25310.1	1e-140	Exostosin family protein	Mtr.14114.1.S1_at	10	10.3	cell wall.hemicellulose synthesis	-1.30871	0.65	-0.69	-1.41	0.000285224	D	0.53	0.23	-0.29	0.162649	N	1.28	1.24	-0.03	0.814122	N	DNN
Medtr_v1_019999	MEDTR3G106750_1	14 kDa proline-rich protein DC2.15 ; Membrane Signal Transmembrane helix	AT2G45180.1	2e-26	Bifunctional inhibitor/lipid-transfer protein/seed storage 2S albumin superfamily protein	Mtr.14111.1.S1_at	26	26.21	misc.protease inhibitor/seed storage/lipid transfer protein (LTP) family protein	-3.7636	5.41	0.33	-5.14	1.0767e-06	D	1.21	0.77	-0.43	0.267518	N	2.33	4.79	2.48	6.4882e-06	U	DNU
Medtr_v1_020002	MEDTR3G106780_1	Adenine phosphoribosyltransferase 2 EC=2.4.2.7 ; Cytoplasm Glycosyltransferase Purine salvage	AT5G11160.1	2e-81	APT5; adenine phosphoribosyltransferase 5	Mtr.20316.1.S1_at	23	23.3	nucleotide metabolism.salvage	-2.67121	2.92	1.59	-1.39	0.000992564	D	3.26	3.48	0.23	0.55216	N	3.15	4.61	1.47	7.4427e-06	U	DNU
Medtr_v1_020006	MEDTR3G106830_1	U11/U12 small nuclear ribonucleoprotein 25 kDa protein ; mRNA processing splicing Nucleus Spliceosome	AT4G32270.1	4e-29	Ubiquitin-like superfamily protein	Mtr.14094.1.S1_at	34	34.11	transport.NDP-sugars at the ER	-1.88855	2.28	0.91	-1.44	6.51208e-05	D	0.77	1.3	0.54	0.0950264	N	2.75	2.4	-0.33	0.0386446	N	DNN
Medtr_v1_020016	MEDTR3G106930_1	Otolin-1 ; Collagen Glycoprotein Polymorphism Repeat Secreted Signal	AT4G32290.1	1e-108	Core-2/I-branching beta-1,6-N-acetylglucosaminyltransferase family protein		35	35.2	not assigned.unknown	2.33295	-0.96	0.8	1.7	9.41656e-05	U	-0.18	0.01	0.19	0.409428	N	5.32	4.18	-1.12	0.0101182	N	UNN
Medtr_v1_020028	MEDTR3G107060_1	Putative L-ascorbate peroxidase 6 EC=1.11.1.11 ; Heme Hydrogen peroxide Iron Metal-binding Oxidoreductase	AT4G32320.1	1e-108	APX6; ascorbate peroxidase 6	Mtr.10201.1.S1_at	26	26.12	misc.peroxidases	1.04259	1.68	3.49	1.75	0.000499961	U	2.03	2.02	0	0.996168	N	5.12	4.47	-0.64	0.00243618	N	UNN
Medtr_v1_020074	MEDTR3G107730_1	Putative boron transporter 7 ; Anion exchange Membrane Transmembrane helix	AT4G32510.1	0	HCO3- transporter family	Mtr.13820.1.S1_s_at	34	34.18	transport.unspecified anions	-3.61518	6.11	2.27	-3.9	8.80757e-05	D	3.96	3.82	-0.13	0.506618	N	3.47	4.24	0.78	0.000353705	N	DNN
Medtr_v1_020091	MEDTR3G107930_1	Probable galacturonosyltransferase 3 EC=2.4.1.- ; Cell wall biogenesis/degradation Glycoprotein Glycosyltransferase Golgi apparatus Membrane	AT4G38270.1	0	GAUT3; galacturonosyltransferase 3	Mtr.5805.1.S1_at	26	26.2	misc.UDP glucosyl and glucoronyl transferases	-1.13911	5.48	3.67	-1.87	0.000100978	D	3.8	3.42	-0.38	0.21939	N	4.01	4.62	0.62	0.00851494	N	DNN
Medtr_v1_020095	MEDTR3G107970_1	Cyclin-A2-1 ; Cell cycle division	AT5G25380.1	1e-120	CYCA2;1; cyclin a2;1		31	31.2	cell.division	-4.19501	3.05	0.02	-3.1	5.2178e-06	D	2.51	1.75	-0.75	0.0488211	N	-0.07	1.51	1.6	4.58869e-05	U	DNU
Medtr_v1_020096	MEDTR3G107980_1	Serine/threonine protein phosphatase 2A 57 kDa regulatory subunit B' iota isoform	AT5G25510.1	0	Protein phosphatase 2A regulatory B subunit family protein	Mtr.6159.1.S1_at	29	29.4	protein.postranslational modification	-1.09833	4.34	1.58	-2.83	5.7701e-06	D	2.76	2.45	-0.3	0.151401	N	2.89	3.92	1.05	0.000112726	U	DNU
Medtr_v1_020121	MEDTR3G108240_1	RING finger and CHY zinc finger domain-containing protein 1 EC=6.3.2.- ; Cytoplasm Ligase Metal-binding Nucleus Ubl conjugation pathway	AT5G25560.1	1e-122	CHY-type/CTCHY-type/RING-type Zinc finger protein	Mtr.5950.1.S1_s_at	27	27.3.99	RNA.regulation of transcription.unclassified	1.72304	1.89	5.02	3.06	2.1364e-06	U	3.45	3.52	0.08	0.847222	N	5.44	5.27	-0.16	0.284891	N	UNN
Medtr_v1_020129	MEDTR3G108320_1	Potassium channel KAT3 ; Alternative splicing Coiled Ion transport Ionic Membrane Transmembrane helix Voltage-gated	AT4G32650.1	0	ATKC1,KAT3,KC1,AtLKT1; potassium channel in Arabidopsis thaliana 3	Mtr.16550.1.S1_at	34	34.15	transport.potassium	-1.62857	5.02	3.43	-1.65	0.00219951	D	5.1	4.65	-0.45	0.0613059	N	0.63	1.14	0.52	0.00415339	N	DNN
Medtr_v1_020169	MEDTR3G108860_1	F-box protein AFR ; Kelch repeat Phytochrome signaling pathway Ubl conjugation	AT2G24540.1	6e-80	AFR; Galactose oxidase/kelch repeat superfamily protein		29	29.5.11.4.3.2	protein.degradation.ubiquitin.E3.SCF.FBOX	-3.44312	4.34	2.09	-2.31	7.4837e-06	D	1.61	2.29	0.69	0.0341132	N	1.85	2.52	0.68	0.0205306	N	DNN
Medtr_v1_020173	MEDTR3G108910_1		AT5G24890.1	4e-27	unknown protein; FUNCTIONS IN: molecular_function unknown; INVOLVED IN: biological_process unknown; LOCATED IN:	Mtr.37677.1.S1_s_at	35	35.1	not assigned.no ontology	3.11638	0.37	2.3	1.87	0.00108501	U	2.02	2.21	0.19	0.304697	N	3.47	2.83	-0.63	0.00155778	N	UNN
Medtr_v1_020186	MEDTR3G109040_1	Probable xyloglucan glycosyltransferase 5 EC=2.4.1.- ; Cell wall biogenesis/degradation Golgi apparatus Membrane Phosphoprotein Transmembrane	AT4G31590.1	0	ATCSLC05,CSLC05,ATCSLC5,CSLC5; Cellulose-synthase-like C5	Mtr.13601.1.S1_at	10	10.2	cell wall.cellulose synthesis	-1.07271	5.26	3.17	-2.16	1.59488e-05	D	3.73	3.25	-0.47	0.042606	N	2.72	3.7	0.99	0.000294151	N	DNN
Medtr_v1_020188	MEDTR3G109070_1	Putative UDP-sugar transporter DDB_G0278631 ; Membrane Transmembrane helix	AT4G31600.1	1e-151	UDP-N-acetylglucosamine (UAA) transporter family	Mtr.27135.1.S1_at	35	35.2	not assigned.unknown	-1.2386	4.32	0.9	-3.48	5.4338e-06	D	1.57	1.72	0.16	0.34007	N	1.32	2	0.69	0.0153496	N	DNN
Medtr_v1_020193	MEDTR3G109120_1	Probable nucleoredoxin 3 EC=1.8.1.8 ; NAD Oxidoreductase Repeat	AT4G31240.2	1e-139	protein kinase C-like zinc finger protein	Mtr.43364.1.S1_at	35	35.2	not assigned.unknown	1.69862	2	5	2.94	4.7725e-06	U	4.26	4.49	0.23	0.319899	N	6.08	4.87	-1.2	6.57676e-05	D	UND
Medtr_v1_020199	MEDTR3G109190_1	Oleosin 16 kDa ; Acetylation Lipid droplet Membrane Repeat Transmembrane helix	AT2G25890.1	7e-31	Oleosin family protein	Mtr.43014.1.S1_at	11	11.4	lipid metabolism.TAG synthesis	2.99403	3.85	5.99	2.08	1.58583e-05	U	0.81	4.68	3.88	0.000299889	U	7.28	5.7	-1.57	5.1239e-06	D	UUD
Medtr_v1_020219	MEDTR3G109410_1	Trophinin ; Cell adhesion Polymorphism Repeat					NA			-7.2993	5.21	1.19	-4.08	2.4672e-06	D	0.94	1.02	0.08	0.703442	N	2.52	3.15	0.64	0.0160268	N	DNN
Medtr_v1_020247	MEDTR3G109730_1	Uncharacterized protein At3g49720 ; Golgi apparatus Membrane Transmembrane helix	AT3G49720.2	2e-42	unknown protein; FUNCTIONS IN: molecular_function unknown; INVOLVED IN: biological_process unknown; LOCATED I	Mtr.48515.1.S1_at	35	35.2	not assigned.unknown	-1.23386	4.02	1.68	-2.4	8.453e-06	D	2.4	2.14	-0.26	0.391974	N	3.02	3.32	0.32	0.0480797	N	DNN
Medtr_v1_020256	MEDTR3G109820_1	Probably inactive leucine-rich repeat receptor-like protein kinase At2g25790 ; ATP-binding Cell membrane Glycoprotein Nucleotide-binding Signal Tr	AT2G25790.1	0	Leucine-rich receptor-like protein kinase family protein	Mtr.48509.1.S1_at	30	30.2.4	signalling.receptor kinases.leucine rich repeat IV	-2.01014	2.15	0.73	-1.48	0.00313981	D	3.77	3.59	-0.17	0.317961	N	1.43	4.38	2.96	4.566e-07	U	DNU
Medtr_v1_020284	MEDTR3G110600_1	Ergosterol biosynthetic protein 28 ; Endoplasmic reticulum Lipid synthesis Membrane Steroid biosynthesis Transmembrane helix	AT1G10030.1	1e-57	ERG28; homolog of yeast ergosterol28	Mtr.9875.1.S1_at	35	35.1	not assigned.no ontology	-1.37635	5.75	3.92	-1.9	1.03733e-05	D	4.65	3.95	-0.7	0.0909465	N	5.12	5.21	0.1	0.505437	N	DNN
Medtr_v1_020295	MEDTR3G110720_1	Tubulin alpha chain ; Acetylation Cytoplasm Cytoskeleton GTP-binding Microtubule Nucleotide-binding	AT4G14960.2	0	TUA6; Tubulin/FtsZ family protein	Mtr.47931.1.S1_at	31	31.1	cell.organisation	-4.63867	6.09	3.38	-2.78	1.04744e-05	D	4.88	4.54	-0.34	0.55533	N	1.82	3.25	1.44	8.05415e-05	U	DNU
Medtr_v1_020303	MEDTR3G111060_1	Galactosylgalactosylxylosylprotein 3-beta-glucuronosyltransferase P EC=2.4.1.135 ; Alternative splicing Glycoprotein Golgi apparatus Manganese	AT1G27600.2	1e-136	IRX9-L,I9H; Nucleotide-diphospho-sugar transferases superfamily protein	Mtr.38146.1.S1_at	29	29.7	protein.glycosylation	-1.13985	2.58	0.88	-1.76	0.00029734	D	1.09	1.03	-0.05	0.908463	N	1.52	1.54	0.03	0.851558	N	DNN
Medtr_v1_020328	MEDTR3G111380_1	Rhamnogalacturonate lyase EC=4.2.2.- ; Secreted Signal Virulence	AT1G09890.1	0	Rhamnogalacturonate lyase family protein	Mtr.12179.1.S1_at	10	10.6.3	cell wall.degradation.pectate lyases and polygalacturonases	-3.85613	2.63	1.26	-1.44	0.00014531	D	2.93	2.4	-0.52	0.136933	N	1.62	2.25	0.65	0.00507547	N	DNN
Medtr_v1_020335	MEDTR3G111460_1						NA			2.54651	0.52	3.43	2.85	1.72439e-05	U	1.34	1.56	0.23	0.237636	N	2.62	2.04	-0.57	0.0027619	N	UNN
Medtr_v1_020353	MEDTR3G113140_1	Probable LRR receptor-like serine/threonine-protein kinase At4g36180 EC=2.7.11.1 ; ATP-binding Cell membrane Glycoprotein Leucine-rich repeat Nucle	AT4G36180.1	0	Leucine-rich receptor-like protein kinase family protein	Mtr.24429.1.S1_at	30	30.2.7	signalling.receptor kinases.leucine rich repeat VII	-5.20391	2.21	-0.34	-2.62	6.9317e-06	D	2.92	2.9	-0.01	0.976164	N	1.3	2.49	1.21	6.35228e-05	U	DNU
Medtr_v1_020360	MEDTR3G113710_1	Probable cytokinin riboside 5'-monophosphate phosphoribohydrolase LOGL6 EC=3.2.2.n1 ; biosynthesis	AT2G37210.1	1e-91	lysine decarboxylase family protein	Mtr.43953.1.S1_at	35	35.2	not assigned.unknown	1.3856	2.03	4.77	2.68	0.00120935	U	4.51	5.2	0.7	0.038677	N	6.17	7.01	0.86	0.000252966	N	UNN
Medtr_v1_020361	MEDTR3G113720_1	Endoglucanase 24 EC=3.2.1.4 ; Carbohydrate metabolism Cell wall biogenesis/degradation Cellulose Glycoprotein Glycosidase Hydrolase Polysaccharide S	AT1G75680.1	0	AtGH9B7,GH9B7; glycosyl hydrolase 9B7	Mtr.37615.1.S1_at	10	10.6.1	cell wall.degradation.cellulases and beta -1,4-glucanases	-3.24423	6.72	3.59	-3.19	8.107e-07	D	4.38	3.28	-1.09	0.00965703	D	3.39	3.95	0.57	0.0232273	N	DDN
Medtr_v1_020385	MEDTR3G113970_1	Tubulin beta chain ; Cytoplasm Cytoskeleton GTP-binding Microtubule Nucleotide-binding	AT1G75780.1	0	TUB1; tubulin beta-1 chain	Mtr.17209.1.S1_at	31	31.1	cell.organisation	-3.82032	6.25	3.5	-2.82	1.7108e-06	D	4.18	4.29	0.12	0.860123	N	3.15	4	0.86	0.000208305	N	DNN
Medtr_v1_020390	MEDTR3G114030_1	Thaumatin-like protein 1 ; Disulfide bond Plant defense Secreted Signal	AT1G75800.1	1e-105	Pathogenesis-related thaumatin superfamily protein	Mtr.33394.1.S1_at	20	20.1	stress.biotic	-2.86059	5.18	4.18	-1.06	0.000222344	D	4.22	3.28	-0.94	0.0155273	N	3.76	4.05	0.3	0.198149	N	DNN
Medtr_v1_020419	MEDTR3G114350_1	DNA topoisomerase 1 EC=5.99.1.2 ; ATP-binding DNA-binding Nucleotide-binding Nucleus Phosphoprotein	AT5G55310.1	0	TOP1BETA,TOP1; DNA topoisomerase 1 beta		28	28.99	DNA.unspecified	-1.14795	1.46	0.27	-1.26	0.00190257	D	0.98	0.62	-0.36	0.0821028	N	0.63	0.98	0.36	0.0738986	N	DNN
Medtr_v1_020461	MEDTR3G115870_1	F-box/kelch-repeat protein At5g42350	AT5G42350.1	0	Galactose oxidase/kelch repeat superfamily protein	Mtr.15937.1.S1_at	29	29.5.11.4.3.2	protein.degradation.ubiquitin.E3.SCF.FBOX	-1.28841	4.99	3.91	-1.15	0.0014929	D	3.65	3.29	-0.36	0.102243	N	3.14	3.54	0.41	0.136017	N	DNN
Medtr_v1_020462	MEDTR3G115880_1	Protein canopy-1 ; Developmental Disulfide bond Endoplasmic reticulum Signal	AT1G42480.1	1e-53	unknown protein; FUNCTIONS IN: molecular_function unknown; INVOLVED IN: biological_process unknown; LOCATED I	Mtr.52122.1.S1_at	35	35.2	not assigned.unknown	-2.36365	5.78	3.97	-1.87	9.99471e-05	D	4.26	3.82	-0.44	0.309382	N	4.5	4.58	0.1	0.438347	N	DNN
Medtr_v1_020480	MEDTR3G116070_1	Protein CUP-SHAPED COTYLEDON 3 ; Developmental DNA-binding Nucleus Transcription regulation	AT1G76420.1	1e-75	CUC3,NAC368,ANAC031; NAC (No Apical Meristem) domain transcriptional regulator superfamily prote	Mtr.51402.1.S1_at	27	27.3.27	RNA.regulation of transcription.NAC domain transcription factor family	1.29036	0.24	1.56	1.26	0.00258083	U	-0.16	-0.22	-0.05	0.843275	N	3.74	4.53	0.81	0.000291505	N	UNN
Medtr_v1_020481	MEDTR3G116080_1	Xylem cysteine proteinase 2 EC=3.4.22.- ; Cell membrane Disulfide bond Glycoprotein Hydrolase Protease Signal Thiol Vacuole Zymogen	AT1G20850.1	1e-151	XCP2; xylem cysteine peptidase 2	Mtr.16786.1.S1_at	29	29.5.3	protein.degradation.cysteine protease	-2.85231	5	3.99	-1.08	0.0025792	D	4.51	4.02	-0.49	0.143271	N	3.97	4.09	0.13	0.487331	N	DNN
Medtr_v1_020517	MEDTR3G116480_1	Coatomer subunit gamma ; Cytoplasm Cytoplasmic vesicle ER-Golgi transport apparatus Membrane Phosphoprotein Repeat	AT4G34450.1	0	coatomer gamma-2 subunit, putative / gamma-2 coat protein, putative / gamma-2 COP, putative	Mtr.40560.1.S1_at	31	31.4	cell. vesicle transport	-1.30779	6.53	4.75	-1.84	2.99578e-05	D	5.05	5.08	0.04	0.904597	N	4.93	5.24	0.32	0.0378656	N	DNN
Medtr_v1_020532	MEDTR3G116640_1	Probable LRR receptor-like serine/threonine-protein kinase At2g16250 EC=2.7.11.1 ; ATP-binding Cell membrane Glycoprotein Leucine-rich repeat Nucleo	AT2G16250.1	0	Leucine-rich repeat protein kinase family protein	Mtr.33303.1.S1_at	30	30.2.14	signalling.receptor kinases.leucine rich repeat XIV	-2.3359	3.74	1.89	-1.91	3.48144e-05	D	2.82	2.66	-0.15	0.378444	N	2.4	2.85	0.46	0.111233	N	DNN
Medtr_v1_020548	MEDTR3G116840_1	Isoflavone reductase homolog EC=1.3.1.- ; Cytoplasm NADP Oxidoreductase	AT4G39230.1	1e-140	NmrA-like negative transcriptional regulator family protein	Mtr.12708.1.S1_at	16	16.8.5	secondary metabolism.flavonoids.isoflavonoids	2.62656	3.52	4.65	1.07	0.00296026	U	3.79	3.34	-0.45	0.460587	N	4.1	3.37	-0.72	0.00533747	N	UNN
Medtr_v1_020579	MEDTR3G117190_1	PM12	AT2G21490.1	4e-13	LEA; dehydrin LEA	Mtr.17102.1.S1_at	20	20.2.99	stress.abiotic.unspecified	2.56996	2.51	6.63	4.06	2.9964e-06	U	2.12	5.3	3.18	0.0060835	U	8.09	7.1	-0.98	0.000286885	N	UUN
Medtr_v1_020587	MEDTR3G117290_1	dehydrin-cognate	AT1G76180.2	1e-20	ERD14; Dehydrin family protein	Mtr.40164.1.S1_s_at	20	20.2.99	stress.abiotic.unspecified	1.51548	1.74	2.97	1.17	0.00510072	U	4.35	2.74	-1.6	0.00166211	D	3.13	3.34	0.22	0.280471	N	UDN
Medtr_v1_020606	MEDTR3G117500_1	Endoglucanase 24 EC=3.2.1.4 ; Carbohydrate metabolism Cell wall biogenesis/degradation Cellulose Glycoprotein Glycosidase Hydrolase Polysaccharide S	AT4G39010.1	0	AtGH9B18,GH9B18; glycosyl hydrolase 9B18	Mtr.31102.1.S1_at	10	10.6.1	cell wall.degradation.cellulases and beta -1,4-glucanases	-4.47011	1.51	-0.36	-1.94	0.000304788	D	3.11	2.51	-0.59	0.0498891	N	1.83	2.6	0.78	0.0208342	N	DNN
Medtr_v1_020623	MEDTR3G117700_1	5'-methylthioadenosine/S-adenosylhomocysteine nucleosidase 2 EC=3.2.2.9 ; Amino-acid biosynthesis Hydrolase Methionine	AT4G34840.1	3e-93	ATMTN2,ATMTAN2,MTN2,MTAN2; Phosphorylase superfamily protein	Mtr.37800.1.S1_at	35	35.1	not assigned.no ontology	-1.40641	3.99	1.86	-2.19	1.6352e-05	D	3.84	3.23	-0.61	0.0967091	N	2.3	3.36	1.07	7.72865e-05	U	DNU
Medtr_v1_020629	MEDTR3G117760_1	Pollen allergen Phl p 11 ; Disulfide bond Glycoprotein Secreted	AT2G16630.1	2e-80	Pollen Ole e 1 allergen and extensin family protein	Mtr.5865.1.S1_at	35	35.1.42	not assigned.no ontology.proline rich family	-3.46979	6.01	1.07	-5	4.1094e-06	D	0	0.07	0.07	0.7364	N	1.67	3.98	2.32	6.376e-07	U	DNU
Medtr_v1_020633	MEDTR3G117800_1	Endo-1,4-beta-xylanase A EC=3.2.1.8 ; Disulfide bond Glycosidase Hydrolase Lectin Secreted Signal degradation	AT4G38650.1	0	Glycosyl hydrolase family 10 protein	Mtr.32693.1.S1_at	35	35.1	not assigned.no ontology	-4.90566	1.77	0.31	-1.53	3.97917e-05	D	1.05	1.02	-0.02	0.951097	N	0.61	1.38	0.78	0.00120264	N	DNN
Medtr_v1_020637	MEDTR3G117840_1	Beta-galactosidase 13 EC=3.2.1.23 ; Apoplast Glycoprotein Glycosidase Hydrolase Secreted Signal	AT2G16730.1	0	BGAL13; glycosyl hydrolase family 35 protein		26	26.3	misc.gluco-, galacto- and mannosidases	-5.22433	3.51	-0.27	-3.84	1.4249e-06	D	0.25	0.72	0.47	0.488155	N	0.22	0.28	0.08	0.569572	N	DNN
Medtr_v1_020639	MEDTR3G117860_1	Rac-like GTP-binding protein ARAC7 ; Abscisic acid signaling pathway Lipoprotein Membrane Nucleotide-binding Palmitate	AT4G28950.1	0.007	ARAC7,ATROP9,ATRAC7,RAC7,ROP9; RHO-related protein from plants 9		30	30.5	signalling.G-proteins	-3.85076	1.13	-0.48	-1.67	0.000111687	D	0.83	0.5	-0.33	0.304578	N	-0.38	-0.28	0.11	0.474777	N	DNN
Medtr_v1_020641	MEDTR3G117880_1	Protein MCM10 homolog ; DNA replication Metal-binding Nucleus Zinc Zinc-finger	AT2G20980.1	1e-103	MCM10; minichromosome maintenance 10	Mtr.37174.1.S1_at	35	35.2	not assigned.unknown	-2.61293	1.73	0.24	-1.56	9.99901e-05	D	1.44	1.57	0.13	0.819553	N	0.96	1.42	0.48	0.00984902	N	DNN
Medtr_v1_020651	MEDTR3G117990_1	Heparan-alpha-glucosaminide N-acetyltransferase EC=2.3.1.78 ; Acyltransferase Disease mutation Glycoprotein Lysosome Membrane Mucopolysaccharid	AT5G47900.1	1e-102	Protein of unknown function (DUF1624)	Mtr.39366.1.S1_at	35	35.2	not assigned.unknown	-1.94288	4.75	3.19	-1.63	0.000329631	D	4.19	3.59	-0.6	0.0386271	N	2.79	3.32	0.54	0.0255453	N	DNN
Medtr_v1_020652	MEDTR3G118010_1	Aquaporin PIP2-7 ; Cell membrane Phosphoprotein Repeat Transmembrane helix Transport	AT4G35100.2	1e-142	PIP3; plasma membrane intrinsic protein 3		34	34.19.1	transport.Major Intrinsic Proteins.PIP	-1.85859	4.97	1.95	-3.09	0.00095288	D	4.85	4.94	0.1	0.843604	N	5.25	7.01	1.77	2.2102e-06	U	DNU
Medtr_v1_020655	MEDTR3G118040_1	Exportin-7 ; Cytoplasm Nucleus Protein transport	AT5G06120.2	0	ARM repeat superfamily protein	Mtr.42419.1.S1_at	27	27.4	RNA.RNA binding	-1.1508	4.36	2.4	-2.02	1.11629e-05	D	2.89	1.81	-1.07	0.0838864	N	2.2	2.79	0.61	0.0471578	N	DNN
Medtr_v1_020669	MEDTR3G118200_1	UTP--glucose-1-phosphate uridylyltransferase EC=2.7.7.9 ; Cytoplasm Nucleotidyltransferase	AT3G03250.1	1e-106	UGP,UGP1,AtUGP1; UDP-GLUCOSE PYROPHOSPHORYLASE 1	Mtr.4606.1.S1_at	4	4.1	glycolysis.UGPase	-1.56988	4.04	2.97	-1.14	0.00106337	D	2.87	2.25	-0.62	0.0970832	N	1.99	2.84	0.87	0.00602829	N	DNN
Medtr_v1_020697	MEDTR3G118530_1	Monosaccharide-sensing protein 2 ; Alternative splicing Membrane Sugar transport Transmembrane helix	AT4G35300.4	0	TMT2; tonoplast monosaccharide transporter2	Mtr.10978.1.S1_s_at	34	34.2	transporter.sugars	-1.86267	5.43	4.44	-1.06	0.000230214	D	3.6	3.28	-0.31	0.163988	N	4.27	4.84	0.58	0.0611609	N	DNN
Medtr_v1_020956	MEDTR3TE023360_1						NA			-1.17952	2.23	0.77	-1.53	5.70306e-05	D	0.7	0.88	0.18	0.470385	N	1.84	1.52	-0.31	0.0741554	N	DNN
Medtr_v1_021333	MEDTR3TE047040_1						NA			1.19096	0.26	1.63	1.3	7.42406e-05	U	2.82	2.14	-0.68	0.0202166	N	2.49	2.97	0.49	0.117869	N	UNN
Medtr_v1_021495	MEDTR3TE052040_1	3-methyl-2-oxobutanoate hydroxymethyltransferase EC=2.1.2.11 ; Cytoplasm Magnesium Metal-binding Pantothenate biosynthesis	AT2G04865.1	0.16	Aminotransferase-like, plant mobile domain family protein		35	35.2	not assigned.unknown	-1.19238	2.17	1.08	-1.15	0.000181629	D	0.73	0.74	0.01	0.937485	N	0.97	1.4	0.44	0.0225599	N	DNN
Medtr_v1_022031	MEDTR4G005090_1	Putative transporter ZK637.1 ; Membrane Transmembrane helix	AT3G13050.1	1e-174	Major facilitator superfamily protein	Mtr.36316.1.S1_at	34	34.99	transport misc	-2.67308	5.45	4.16	-1.35	6.15938e-05	D	3.7	3.42	-0.27	0.183375	N	1.29	2.45	1.17	0.000126318	U	DNU
Medtr_v1_022047	MEDTR4G005750_1	4-coumarate--CoA ligase 1 EC=6.2.1.12 ; ATP-binding Nucleotide-binding Phenylpropanoid metabolism	AT3G21240.1	0	4CL2,AT4CL2; 4-coumarate:CoA ligase 2	Mtr.25611.1.S1_at	16	16.2.1.3	secondary metabolism.phenylpropanoids.lignin biosynthesis.4CL	-4.28829	3.37	0.8	-2.63	1.3621e-06	D	5.07	5.19	0.12	0.559894	N	3.27	4.49	1.24	2.04127e-05	U	DNU
Medtr_v1_022060	MEDTR4G005880_1	D-3-phosphoglycerate dehydrogenase, chloroplastic EC=1.1.1.95 ; Amino-acid biosynthesis NAD Oxidoreductase Phosphoprotein Plastid Serine Transit peptid	AT1G17745.1	0	PGDH; D-3-phosphoglycerate dehydrogenase	Mtr.25620.1.S1_at	13	13.1.5.1	amino acid metabolism.synthesis.serine-glycine-cysteine group.serine	-1.82141	6.15	4.09	-2.12	4.9768e-06	D	4.97	5.6	0.63	0.241229	N	-0.76	0.19	0.97	0.000495244	N	DNN
Medtr_v1_022070	MEDTR4G006010_1	Probable xyloglucan glycosyltransferase 5 EC=2.4.1.- ; Cell wall biogenesis/degradation Golgi apparatus Membrane Phosphoprotein Transmembrane	AT4G31590.1	0	ATCSLC05,CSLC05,ATCSLC5,CSLC5; Cellulose-synthase-like C5	Mtr.30778.1.S1_at	10	10.2	cell wall.cellulose synthesis	-1.2864	3.44	1.13	-2.37	3.11198e-05	D	2.96	2.18	-0.78	0.256393	N	1.9	2.28	0.39	0.0361413	N	DNN
Medtr_v1_022172	MEDTR4G007240_1	Putative F-box/kelch-repeat protein At4g22430	AT4G22430.1	3e-16	F-box family protein		35	35.2	not assigned.unknown	-1.48733	1.09	0.02	-1.13	0.00745271	D	0.35	0.44	0.09	0.753689	N	0.76	0.71	-0.04	0.793651	N	DNN
Medtr_v1_022205	MEDTR4G009080_1					Mtr.10094.1.S1_at	NA			1.76897	1.54	3.86	2.26	0.000972255	U	0.38	0.31	-0.06	0.693043	N	3.68	3.46	-0.21	0.481049	N	UNN
Medtr_v1_022211	MEDTR4G009170_1	Transcription factor bHLH25 ; DNA-binding Nucleus regulation	AT4G37850.1	3e-35	basic helix-loop-helix (bHLH) DNA-binding superfamily protein	Mtr.47758.1.S1_at	27	27.3.6	RNA.regulation of transcription.bHLH,Basic Helix-Loop-Helix family	-2.23655	2.3	0.28	-2.09	0.000145203	D	1.79	2.74	0.95	0.0568822	N	0.6	3.61	3.03	7.82e-08	U	DNU
Medtr_v1_022238	MEDTR4G009540_1	Transcription factor bHLH25 ; DNA-binding Nucleus regulation	AT4G37850.1	3e-35	basic helix-loop-helix (bHLH) DNA-binding superfamily protein	Mtr.47758.1.S1_at	27	27.3.6	RNA.regulation of transcription.bHLH,Basic Helix-Loop-Helix family	-1.42015	2.21	0.36	-1.92	5.15223e-05	D	1.81	2.84	1.03	0.113551	N	0.63	3.58	2.96	5.69e-07	U	DNU
Medtr_v1_022261	MEDTR4G009950_1		AT1G80450.1	2e-26	VQ motif-containing protein	Mtr.16407.1.S1_at	35	35.1	not assigned.no ontology	-1.2948	0.65	-0.5	-1.21	0.000159921	D	3.56	3.79	0.23	0.598502	N	1.81	2.75	0.95	0.0200083	N	DNN
Medtr_v1_022265	MEDTR4G009990_1	Putative esterase/lipase 2 EC=3.1.-.- ; Hydrolase Serine	AT1G52510.1	4e-48	alpha/beta-Hydrolases superfamily protein	Mtr.16410.1.S1_at	35	35.1	not assigned.no ontology	1.6433	1.58	2.65	1.01	0.000551441	U	2.03	2.17	0.15	0.496876	N	7.05	6.31	-0.73	0.00151038	N	UNN
Medtr_v1_022277	MEDTR4G010130_1	Centromere-associated protein E ; Alternative splicing ATP-binding Cell cycle division Chromosome Coiled Cytoplasm Cytoskeleton Development	AT1G17870.1	0	ATEGY3,EGY3; ethylene-dependent gravitropism-deficient and yellow-green-like 3	Mtr.46877.1.S1_at	35	35.2	not assigned.unknown	4.35871	-0.08	1.56	1.58	0.00423087	U	0.05	0.11	0.06	0.709369	N	5.75	4.33	-1.41	2.11526e-05	D	UND
Medtr_v1_022280	MEDTR4G010160_1	Histidine-containing phosphotransfer protein 6 ; Alternative splicing Cytokinin signaling pathway Cytoplasm Nucleus Phosphoprotein Two-compone	AT1G80100.1	6e-52	AHP6,HP6; histidine phosphotransfer protein 6	Mtr.46803.1.S1_s_at	30	30.2.99	signalling.receptor kinases.misc	-2.12158	2.32	0.5	-1.88	0.000122786	D	0.13	0.42	0.3	0.141082	N	0.31	0.92	0.62	0.00162676	N	DNN
Medtr_v1_022311	MEDTR4G010530_1		AT1G52565.1	7e-15	unknown protein; FUNCTIONS IN: molecular_function unknown; INVOLVED IN: biological_process unknown; LOCATED I	Mtr.7828.1.S1_at	35	35.2	not assigned.unknown	1.32684	1.28	2.42	1.08	0.000656132	U	1.06	1.51	0.46	0.0862932	N	2.53	4.47	1.96	2.8526e-06	U	UNU
Medtr_v1_022348	MEDTR4G012460_1		AT2G25735.1	0.013	unknown protein; Has 31 Blast hits to 31 proteins in 9 species: Archae - 0; Bacteria - 0; Metazoa - 0; Fungi		35	35.2	not assigned.unknown	-1.70905	3.34	-0.09	-3.49	2.52422e-05	D	4.59	2.73	-1.85	0.000529242	D	-0.25	0.59	0.85	0.00118221	N	DDN
Medtr_v1_022350	MEDTR4G012490_1		AT5G14890.1	0.013	NHL domain-containing protein	Mtr.8318.1.S1_at	35	35.1	not assigned.no ontology	-2.89617	3.39	0.33	-3.12	1.13153e-05	D	2.93	1.5	-1.42	0.00142188	D	1.6	2.51	0.92	0.00418677	N	DDN
Medtr_v1_022360	MEDTR4G012610_1					Mtr.1291.1.S1_at	NA			-3.69627	1.21	-0.33	-1.61	0.00163634	D	0.11	1.13	1.03	0.109139	N	0.45	0.51	0.07	0.674984	N	DNN
Medtr_v1_022378	MEDTR4G012850_1	Mitochondrial carnitine/acylcarnitine carrier protein CACL ; Membrane Mitochondrion inner Repeat Transmembrane helix Transport	AT1G79900.1	1e-112	ATMBAC2,BAC2; Mitochondrial substrate carrier family protein	Mtr.1281.1.S1_at	34	34.9	transport.metabolite transporters at the mitochondrial membrane	-6.00172	5.84	3.21	-2.7	0.000108991	D	4.85	4.69	-0.16	0.770736	N	0.8	5.2	4.41	6.8e-09	U	DNU
Medtr_v1_022382	MEDTR4G012890_1	Secologanin synthase EC=1.3.3.9 ; Alkaloid metabolism Heme Iron Membrane Metal-binding Monooxygenase NADP Oxidoreductase Transmembrane heli	AT5G24910.1	1e-131	CYP714A1; cytochrome P450, family 714, subfamily A, polypeptide 1	Mtr.33930.1.S1_at	26	26.1	misc.cytochrome P450	-2.05084	2.16	0.16	-2.07	8.67299e-05	D	4.11	4.69	0.58	0.0566386	N	1.9	2.68	0.79	0.00159959	N	DNN
Medtr_v1_022389	MEDTR4G012960_1	Glyoxylate reductase EC=1.1.1.26 ; Cytoplasm NAD Oxidoreductase	AT1G79870.1	1e-122	D-isomer specific 2-hydroxyacid dehydrogenase family protein	Mtr.44036.1.S1_at	1	1.2.2	PS.photorespiration.glycolate oxydase	-1.31994	3.98	1.64	-2.41	3.29731e-05	D	1.91	2.12	0.21	0.719156	N	2.6	2.84	0.26	0.087431	N	DNN
Medtr_v1_022401	MEDTR4G013100_1	Glyoxylate reductase EC=1.1.1.26 ; Cytoplasm NAD Oxidoreductase	AT1G79870.1	1e-132	D-isomer specific 2-hydroxyacid dehydrogenase family protein	Mtr.41103.1.S1_at	1	1.2.2	PS.photorespiration.glycolate oxydase	-1.49015	4.67	2.84	-1.9	1.90468e-05	D	4.07	3.45	-0.62	0.150679	N	3.61	4.21	0.61	0.0053506	N	DNN
Medtr_v1_022405	MEDTR4G013140_1		AT1G79870.1	3e-15	D-isomer specific 2-hydroxyacid dehydrogenase family protein		1	1.2.2	PS.photorespiration.glycolate oxydase	-1.87706	4.04	1.27	-2.83	9.9249e-06	D	2.24	1.17	-1.06	0.00727907	D	2.4	3.08	0.69	0.0572295	N	DDN
Medtr_v1_022415	MEDTR4G013770_1	Disease resistance response protein 206 ; Pathogenesis-related Plant defense	AT1G58170.1	5e-51	Disease resistance-responsive (dirigent-like protein) family protein		20	20.1	stress.biotic	1.15422	1.58	4.15	2.5	0.000305968	U	2.75	2.74	-0.01	0.955437	N	2.7	4.32	1.63	0.00010412	U	UNU
Medtr_v1_022435	MEDTR4G014070_1	Probably inactive leucine-rich repeat receptor-like protein kinase IMK2 ; ATP-binding Cell membrane Glycoprotein Nucleotide-binding Phosphopr	AT3G51740.1	0	IMK2; inflorescence meristem receptor-like kinase 2	Mtr.5210.1.S1_at	17	17.3.2	hormone metabolism.brassinosteroid.signal transduction	-4.36611	3.33	-0.53	-3.92	2.69e-07	D	3.81	2.78	-1.03	0.0116262	N	0.62	2.59	1.98	7.4668e-06	U	DNU
Medtr_v1_022440	MEDTR4G014120_1	Putative disease resistance protein At4g11170 ; Leucine-rich repeat Plant defense	AT5G41750.2	1e-100	Disease resistance protein (TIR-NBS-LRR class) family		20	20.1	stress.biotic	-1.25751	0.77	-1.16	-2	0.000433554	D	0.96	0.43	-0.53	0.0302244	N	-0.21	-0.05	0.17	0.401075	N	DNN
Medtr_v1_022455	MEDTR4G014280_1	Putative disease resistance protein At4g11170 ; Leucine-rich repeat Plant defense	AT5G41750.2	1e-129	Disease resistance protein (TIR-NBS-LRR class) family	Mtr.5816.1.S1_at	20	20.1	stress.biotic	-1.05507	2.43	1.19	-1.3	0.000225826	D	0.11	-0.03	-0.13	0.571634	N	1.83	1.87	0.05	0.763252	N	DNN
Medtr_v1_022461	MEDTR4G014350_1	Probable inactive leucine-rich repeat receptor-like protein kinase At1g66830 ; Cell membrane Glycoprotein Signal Transmembrane helix	AT1G67510.1	0	Leucine-rich repeat protein kinase family protein	Mtr.46334.1.S1_at	30	30.2.3	signalling.receptor kinases.leucine rich repeat III	-2.86991	2.61	1.45	-1.23	0.000477552	D	1.9	1.28	-0.61	0.0407452	N	2.38	2.94	0.57	0.0151243	N	DNN
Medtr_v1_022484	MEDTR4G014610_1	Gamma-interferon-inducible lysosomal thiol reductase ; Disulfide bond Glycoprotein Lysosome Oxidoreductase Phosphoprotein Signal	AT5G01580.1	7e-66	OSH1; gamma interferon responsive lysosomal thiol (GILT) reductase family protein	Mtr.42542.1.S1_at	35	35.1	not assigned.no ontology	-4.855	3.19	-0.2	-3.46	1.4034e-06	D	0.66	0.6	-0.06	0.80521	N	0.97	1.25	0.29	0.0698209	N	DNN
Medtr_v1_022493	MEDTR4G014700_1	Reticulon-like protein B12 ; Endoplasmic reticulum Membrane Transmembrane helix	AT3G54120.1	3e-46	Reticulon family protein	Mtr.39573.1.S1_at	35	35.1	not assigned.no ontology	-2.47751	5	3.48	-1.58	0.0074439	D	2.92	2.86	-0.05	0.877966	N	3	3.43	0.44	0.081413	N	DNN
Medtr_v1_022507	MEDTR4G014900_1	Probable receptor-like protein kinase At1g80640 EC=2.7.11.1 ; Alternative splicing ATP-binding Cell membrane Nucleotide-binding Signal Transferase Transmemb	AT2G25220.1	1e-150	Protein kinase superfamily protein	Mtr.42211.1.S1_at	29	29.4.1.60	protein.postranslational modification.kinase.receptor like cytoplasmatic kinase X	-3.05811	3.75	1.11	-2.7	1.11906e-05	D	2	1.62	-0.38	0.133113	N	1.12	2.09	0.98	0.00100493	N	DNN
Medtr_v1_022539	MEDTR4G015260_1	GDP-mannose-dependent alpha-mannosyltransferase EC=2.4.1.- ; Glycosyltransferase Phospholipid biosynthesis Virulence	AT5G01220.1	0	SQD2; sulfoquinovosyldiacylglycerol 2	Mtr.43334.1.S1_at	11	11.1	lipid metabolism.glycolipid synthesis	-1.87573	5.51	4.45	-1.12	0.000283425	D	4.47	4.12	-0.35	0.30529	N	2.57	3.12	0.57	0.00250585	N	DNN
Medtr_v1_022563	MEDTR4G015600_1	RING finger protein 141 ; Metal-binding Zinc Zinc-finger	AT3G47160.1	3e-99	RING/U-box superfamily protein	Mtr.49012.1.S1_at	35	35.1	not assigned.no ontology	2.80592	1.03	4.64	3.54	2.26731e-05	U	4.15	4.45	0.31	0.272066	N	5.53	4.87	-0.64	0.00188455	N	UNN
Medtr_v1_022626	MEDTR4G016940_1	CAS1 domain-containing protein 1 ; Membrane Polymorphism Signal Transmembrane helix	AT5G01360.1	1e-173	TBL3; Plant protein of unknown function (DUF828)	Mtr.19480.1.S1_at	35	35.2	not assigned.unknown	-1.27057	1.42	-0.11	-1.6	8.90627e-05	D	1.95	2.06	0.11	0.800454	N	0.87	1.02	0.16	0.268296	N	DNN
Medtr_v1_022627	MEDTR4G016960_1	EM6	AT2G40170.1	3e-34	ATEM6,GEA6,EM6; Stress induced protein	Mtr.19482.1.S1_at	17	17.1.3	hormone metabolism.abscisic acid.induced-regulated-responsive-activated	4.35712	2.35	5.72	3.31	5.227e-07	U	1.77	5.57	3.81	4.45106e-05	U	7.69	4.5	-3.18	3.06e-08	D	UUD
Medtr_v1_022642	MEDTR4G017200_1	Pyruvate decarboxylase isozyme 2 EC=4.1.1.1 ; Lyase Magnesium Metal-binding Thiamine pyrophosphate	AT5G01320.1	0	Thiamine pyrophosphate dependent pyruvate decarboxylase family protein	Mtr.50058.1.S1_s_at	5	5.2	fermentation.PDC	-1.77917	4.7	2.56	-2.2	0.00134362	D	-0.13	-0.09	0.04	0.824491	N	1.47	1.36	-0.1	0.585237	N	DNN
Medtr_v1_022705	MEDTR4G018950_1	Amidophosphoribosyltransferase EC=2.4.2.14 ; Glutamine amidotransferase Glycosyltransferase Magnesium Metal-binding Purine biosynthesis	AT3G54060.2	0.029	unknown protein; BEST Arabidopsis thaliana protein match is: unknown protein (TAIR:AT2G37960.2); Has 35333 Bl	Mtr.14913.1.S1_at	35	35.1	not assigned.no ontology	-1.633	2.09	-0.5	-2.65	3.1876e-06	D	1.02	0.6	-0.42	0.0564277	N	0.47	0.96	0.5	0.0715906	N	DNN
Medtr_v1_022712	MEDTR4G019040_1		AT2G37960.2	2e-67	unknown protein; FUNCTIONS IN: molecular_function unknown; INVOLVED IN: biological_process unknown; LOCATED I	Mtr.14924.1.S1_at	35	35.2	not assigned.unknown	-2.86854	2.89	0.12	-2.83	6.6023e-06	D	2	1.29	-0.7	0.129943	N	1.85	2.37	0.53	0.0358952	N	DNN
Medtr_v1_022717	MEDTR4G019090_1	Tubulin beta-1 chain ; Cytoplasm Cytoskeleton GTP-binding Microtubule Nucleotide-binding	AT5G62700.1	0	TUB3; tubulin beta chain 3	Mtr.40077.1.S1_s_at	31	31.1	cell.organisation	-3.34365	3.9	1.97	-2	0.000114757	D	2.9	2.91	0.01	0.989065	N	4.02	4.4	0.4	0.135991	N	DNN
Medtr_v1_022817	MEDTR4G021410_1	Aldo-keto reductase family 4 member C10 EC=1.1.1.- ; NADP Oxidoreductase Phosphoprotein	AT2G37790.1	1e-123	NAD(P)-linked oxidoreductase superfamily protein	Mtr.8746.1.S1_at	3	3.5	minor CHO metabolism.others	1.37931	3.74	5.39	1.58	0.000113288	U	3.83	3.64	-0.19	0.317155	N	6.03	4.87	-1.15	3.63329e-05	D	UND
Medtr_v1_022871	MEDTR4G022350_1	Cytochrome b5 ; Electron transport Endoplasmic reticulum Heme Iron Membrane Metal-binding Microsome Transmembrane helix	AT2G32720.1	3e-59	B5#4,ATCB5-B,CB5-B; cytochrome B5 isoform B	Mtr.41232.1.S1_at	21	21.2	redox.ascorbate and glutathione	-1.04325	5.51	3.24	-2.33	2.8761e-06	D	4.33	4.28	-0.04	0.888418	N	3.91	5.26	1.36	9.0701e-06	U	DNU
Medtr_v1_022885	MEDTR4G022550_1	Putative vesicle-associated membrane protein 726 ; Coiled transport Transmembrane helix	AT1G04760.1	3e-19	ATVAMP726,VAMP726; vesicle-associated membrane protein 726		31	31.4	cell. vesicle transport	-1.52645	3.23	1.09	-2.2	8.7578e-06	D	3.95	5.19	1.25	0.139338	N	3.05	2.65	-0.39	0.020826	N	DNN
Medtr_v1_022903	MEDTR4G022790_1	AP-3 complex subunit mu-2 ; Cytoplasmic vesicle Golgi apparatus Membrane Protein transport	AT1G56590.1	2e-20	ZIP4; Clathrin adaptor complexes medium subunit family protein		29	29.3	protein.targeting	-1.87193	4.08	3.03	-1.11	0.000320714	D	3.09	2.79	-0.29	0.422148	N	3.01	3.61	0.61	0.0112139	N	DNN
Medtr_v1_022991	MEDTR4G024000_1	Motility protein A ; Cell inner membrane Chemotaxis Flagellar rotation Hydrogen transport Transmembrane helix	AT2G45380.1	1e-58	FUNCTIONS IN: molecular_function unknown; INVOLVED IN: biological_process unknown; LOCATED IN: cellular_compo	Mtr.9037.1.S1_at	35	35.2	not assigned.unknown	1.60267	1.13	4.7	3.51	8.0844e-06	U	1.4	3.46	2.06	0.000699097	U	7.34	5.94	-1.39	2.17524e-05	D	UUD
Medtr_v1_023008	MEDTR4G024320_1	UDP-glucuronate 4-epimerase 3 EC=5.1.3.6 ; Carbohydrate metabolism Golgi apparatus Isomerase Membrane NAD Transmembrane helix	AT4G00110.1	0	GAE3; UDP-D-glucuronate 4-epimerase 3	Mtr.4629.1.S1_at	10	10.1.6	cell wall.precursor synthesis.GAE	-1.23723	6.36	3.3	-3.12	5.6551e-06	D	4.32	4.21	-0.11	0.671225	N	3.89	4.23	0.35	0.0403937	N	DNN
Medtr_v1_023019	MEDTR4G024620_1	3-phosphoshikimate 1-carboxyvinyltransferase, chloroplastic EC=2.5.1.19 ; Amino-acid biosynthesis Aromatic Herbicide resistance Plastid Transit peptide	AT2G45300.1	0	RNA 3'-terminal phosphate cyclase/enolpyruvate transferase, alpha/beta	Mtr.37651.1.S1_s_at	13	13.1.6.1	amino acid metabolism.synthesis.aromatic aa.chorismate	-1.21297	5.68	3.27	-2.47	4.3695e-06	D	4.13	3.79	-0.34	0.420139	N	4.67	4.7	0.05	0.795832	N	DNN
Medtr_v1_023050	MEDTR4G024960_1	Arginase EC=3.5.3.1 ; Arginine metabolism Hydrolase Manganese Metal-binding	AT4G08900.1	3e-89	arginase		13	13.2.2.3	amino acid metabolism.degradation.glutamate family.arginine	-1.27985	2.05	1.09	-1.02	0.000420172	D	-0.12	-0.09	0.04	0.804104	N	1.76	1.86	0.11	0.577653	N	DNN
Medtr_v1_023051	MEDTR4G024980_1	Arginase EC=3.5.3.1 ; Arginine metabolism Hydrolase Manganese Metal-binding	AT4G08900.1	5e-58	arginase		13	13.2.2.3	amino acid metabolism.degradation.glutamate family.arginine	-1.8247	3.23	1.7	-1.6	0.000107127	D	0.08	0.14	0.06	0.720913	N	1.33	1.32	0.01	0.971043	N	DNN
Medtr_v1_023069	MEDTR4G025290_1	Arginase EC=3.5.3.1 ; Arginine metabolism Hydrolase Manganese Metal-binding	AT4G08900.1	2e-36	arginase		13	13.2.2.3	amino acid metabolism.degradation.glutamate family.arginine	-1.15312	2.33	1.12	-1.27	8.42044e-05	D	-0.25	-0.33	-0.07	0.675834	N	0.48	1.08	0.61	0.0372551	N	DNN
Medtr_v1_023121	MEDTR4G027040_1	NF-X1-type zinc finger protein NFXL1 EC=6.3.2.- ; DNA-binding Ligase Metal-binding Nucleus Plant defense Repeat Transcription regulation	AT1G10170.1	0	ATNFXL1,NFXL1; NF-X-like 1	Mtr.7267.1.S1_at	27	27.3.67	RNA.regulation of transcription.putative transcription regulator	-2.00451	1.68	0.27	-1.47	0.000991918	D	4.63	4.45	-0.18	0.716996	N	2.13	2.45	0.34	0.0625796	N	DNN
Medtr_v1_023124	MEDTR4G027080_1		AT1G04960.1	6e-57	Protein of unknown function (DUF1664)	Mtr.8903.1.S1_at	35	35.2	not assigned.unknown	-1.05302	4.44	3.22	-1.28	0.000314102	D	4.11	3.08	-1.02	0.0363423	N	4.41	4.22	-0.18	0.299629	N	DNN
Medtr_v1_023154	MEDTR4G028060_1	Cyclin-U2-1 ; Cell cycle division	AT2G45080.1	5e-90	cycp3;1; cyclin p3;1	Mtr.7597.1.S1_at	31	31.3	cell.cycle	-2.71013	2.33	0.65	-1.74	0.00037042	D	1.66	1.41	-0.25	0.562082	N	1.39	1.74	0.36	0.083232	N	DNN
Medtr_v1_023177	MEDTR4G028360_1	Non-specific lipid-transfer protein 5 ; Disulfide bond Lipid-binding Signal Transport	AT2G38540.1	4e-12	LP1,LTP1,ATLTP1; lipid transfer protein 1	Mtr.8972.1.S1_at	11	11.6	lipid metabolism.lipid transfer proteins etc	-6.17552	5.04	3.34	-1.77	0.000176121	D	0.42	0.5	0.09	0.591936	N	2.75	5.57	2.84	1.66559e-05	U	DNU
Medtr_v1_023215	MEDTR4G029350_1	Non-specific lipid-transfer protein 1 ; Disulfide bond Lipid-binding Signal Transport	AT5G59320.1	5e-21	LTP3; lipid transfer protein 3	Mtr.17547.1.S1_at	11	11.6	lipid metabolism.lipid transfer proteins etc	-5.69685	3.36	2.13	-1.29	0.00208937	D	2.81	1.44	-1.37	0.204977	N	3.33	5.65	2.33	7.989e-07	U	DNU
Medtr_v1_023218	MEDTR4G029390_1	Non-specific lipid-transfer protein 1 ; Disulfide bond Lipid-binding Signal Transport	AT5G59320.1	2e-21	LTP3; lipid transfer protein 3	Mtr.17550.1.S1_at	11	11.6	lipid metabolism.lipid transfer proteins etc	-6.13295	4.08	3	-1.14	0.000450593	D	3.73	2.29	-1.44	0.181945	N	4.37	6.65	2.29	6.95e-07	U	DNU
Medtr_v1_023263	MEDTR4G030900_1	Probable anion transporter 5 ; Golgi apparatus Membrane Signal Transmembrane helix	AT5G44370.1	1e-180	PHT4;6; phosphate transporter 4;6	Mtr.11273.1.S1_at	35	35.1	not assigned.no ontology	-1.138	6.24	3.85	-2.46	1.00158e-05	D	4.57	4.72	0.16	0.717246	N	4.32	4.43	0.12	0.407968	N	DNN
Medtr_v1_023273	MEDTR4G031010_1	Probable carbohydrate esterase At4g34215 EC=3.1.-.- ; Hydrolase	AT3G53010.1	7e-78	Domain of unknown function (DUF303)		35	35.2	not assigned.unknown	-2.29678	1.3	-0.38	-1.74	0.000524392	D	1.06	1.57	0.52	0.167009	N	0.98	1	0.03	0.833643	N	DNN
Medtr_v1_023386	MEDTR4G032620_1	Agamous-like MADS-box protein AGL80 ; Coiled DNA-binding Nucleus Transcription regulation	AT5G48670.1	2e-41	FEM111,AGL80; AGAMOUS-like 80	Mtr.16318.1.S1_at	27	27.3.24	RNA.regulation of transcription.MADS box transcription factor family	-3.33885	1.83	-0.33	-2.23	0.00014702	D	1.69	0.52	-1.16	0.00612884	D	0.68	0.71	0.04	0.76703	N	DDN
Medtr_v1_023424	MEDTR4G033790_1		AT5G51550.1	1e-129	EXL3; EXORDIUM like 3	Mtr.10888.1.S1_at	35	35.1	not assigned.no ontology	-1.49411	4.2	2.68	-1.58	0.000647227	D	3.79	3.42	-0.36	0.0907971	N	3.84	5.88	2.05	1.013e-06	U	DNU
Medtr_v1_023459	MEDTR4G034800_1	DNA-directed RNA polymerase subunit alpha EC=2.7.7.6 ; Chloroplast Nucleotidyltransferase Plastid Transcription	ATCG00740.1	1e-129	RPOA; RNA polymerase subunit alpha		27	27.2	RNA.transcription	1.08194	2.21	3.34	1.07	0.000138363	U	3.78	3.2	-0.57	0.0354953	N	5.76	5.42	-0.33	0.134684	N	UNN
Medtr_v1_023554	MEDTR4G037140_1	Endoglucanase 9 EC=3.2.1.4 ; Carbohydrate metabolism Cell wall biogenesis/degradation Cellulose Glycosidase Hydrolase Polysaccharide Secreted S	AT1G71380.1	6e-54	ATGH9B3,ATCEL3,CEL3; cellulase 3		26	26.3	misc.gluco-, galacto- and mannosidases	-1.19016	2.6	1.28	-1.38	0.000492376	D	1.87	1.55	-0.32	0.414345	N	0.98	1.36	0.39	0.022047	N	DNN
Medtr_v1_023559	MEDTR4G037250_1	Probable inactive purple acid phosphatase 27 ; Glycoprotein Iron Metal-binding Secreted Signal Zinc	AT5G50400.1	1e-102	ATPAP27,PAP27; purple acid phosphatase 27	Mtr.33677.1.S1_s_at	26	26.13	misc.acid and other phosphatases	-2.70888	3.6	0.33	-3.33	1.3726e-06	D	2.29	2.55	0.26	0.446488	N	2.22	1.84	-0.37	0.0217483	N	DNN
Medtr_v1_023561	MEDTR4G037290_1		AT1G19630.1	0.26	CYP722A1; cytochrome P450, family 722, subfamily A, polypeptide 1		26	26.1	misc.cytochrome P450	1.16706	3.97	5.04	1.01	0.000775207	U	0.5	1.27	0.78	0.129269	N	5.44	6.66	1.24	7.07493e-05	U	UNU
Medtr_v1_023690	MEDTR4G043650_1	Glycerol-3-phosphate dehydrogenase [NAD(P)+] EC=1.1.1.94 ; Cytoplasm Oxidoreductase Phospholipid biosynthesis	AT2G41540.3	0	GPDHC1; 6-phosphogluconate dehydrogenase family protein		11	11.5	lipid metabolism.glyceral metabolism	-1.3477	2.05	1.04	-1.08	0.000561474	D	0.89	0.8	-0.08	0.871177	N	2.49	3.01	0.53	0.0033163	N	DNN
Medtr_v1_023704	MEDTR4G044060_1	NA	NA	#N/A	NA	NA	NA	NA	NA	-1.14419	1.71	0.7	-1.08	0.000215021	D	0.84	0.95	0.12	0.488386	N	0.47	0.75	0.3	0.0542669	N	DNN
Medtr_v1_023749	MEDTR4G047800_1	Homeobox-leucine zipper protein HDG2 ; Alternative splicing Coiled DNA-binding Nucleus Transcription regulation	AT1G05230.4	0	HDG2; homeodomain GLABROUS 2	Mtr.34211.1.S1_at	27	27.3.22	RNA.regulation of transcription.HB,Homeobox transcription factor family	-2.17006	4.55	3.19	-1.42	0.000261316	D	0.19	0.18	-0.01	0.971469	N	4.12	4.26	0.15	0.286186	N	DNN
Medtr_v1_023776	MEDTR4G048190_1	Aconitate hydratase 2, mitochondrial EC=4.2.1.3 ; 4Fe-4S Glyoxylate bypass Iron Iron-sulfur Lyase Metal-binding Mitochondrion Transit peptid	AT2G05710.1	0	ACO3; aconitase 3	Mtr.36790.1.S1_at	8	8.1.3	TCA / org. transformation.TCA.aconitase.cyt	-2.50075	4.73	2.6	-2.2	1.61434e-05	D	3.39	3.45	0.06	0.90032	N	4.07	4.42	0.36	0.0335433	N	DNN
Medtr_v1_023788	MEDTR4G049340_1	Aquaporin SIP1-2 ; Membrane Repeat Transmembrane helix Transport	AT3G04090.1	1e-49	SIP1;1,SIP1A; small and basic intrinsic protein 1A	Mtr.27399.1.S1_at	34	34.19.4	transport.Major Intrinsic Proteins.SIP	-5.67217	2.41	0.96	-1.52	2.38937e-05	D	3.03	3.53	0.51	0.416484	N	0.94	1.47	0.55	0.016305	N	DNN
Medtr_v1_023811	MEDTR4G049640_1	Tellurite resistance protein tehA ; Antibiotic Cell inner membrane Tellurium Transmembrane helix	AT1G62280.1	1e-114	SLAH1; SLAC1 homologue 1	Mtr.49905.1.S1_at	34	34.9	transport.metabolite transporters at the mitochondrial membrane	-4.4408	0.9	-0.66	-1.63	0.000127584	D	1.11	0.12	-0.98	0.130575	N	1.5	2.36	0.87	0.000372046	N	DNN
Medtr_v1_023855	MEDTR4G050760_1	Quinone oxidoreductase PIG3 EC=1.-.-.- ; Acetylation Alternative splicing NADP Polymorphism	AT4G21580.1	1e-136	oxidoreductase, zinc-binding dehydrogenase family protein	Mtr.33579.1.S1_at	26	26.1	misc.misc2	-1.32358	5.6	4.13	-1.53	0.0036125	D	4.49	4.85	0.37	0.18207	N	4.82	5.8	0.99	0.000600937	N	DNN
Medtr_v1_023875	MEDTR4G051160_1	30S ribosomal protein S14, chloroplastic ; Plastid Ribonucleoprotein RNA-binding rRNA-binding	ATCG00330.1	4e-41	RPS14; chloroplast ribosomal protein S14	Mtr.39857.1.S1_at	29	29.2.1.1	protein.synthesis.chloroplast/mito - plastid ribosomal protein.chloroplast	1.35236	1.62	2.8	1.11	0.000124072	U	1.94	1.98	0.04	0.918356	N	5.28	5.51	0.24	0.196567	N	UNN
Medtr_v1_023889	MEDTR4G051380_1	DNA-directed RNA polymerase subunit alpha EC=2.7.7.6 ; Chloroplast Nucleotidyltransferase Plastid Transcription	ATCG00740.1	1e-154	RPOA; RNA polymerase subunit alpha	Mtr.14041.1.S1_s_at	27	27.2	RNA.transcription	1.12969	2.35	3.44	1.03	0.000778686	U	3.22	2.74	-0.48	0.0410426	N	5.89	5.61	-0.27	0.171385	N	UNN
Medtr_v1_023941	MEDTR4G053140_1	Glucan endo-1,3-beta-glucosidase 14 EC=3.2.1.39 ; Alternative splicing Cell membrane wall biogenesis/degradation Cytoplasm Glyco	AT2G27500.1	2e-90	Glycosyl hydrolase superfamily protein	Mtr.45471.1.S1_at	26	26.4	misc.beta 1,3 glucan hydrolases	-2.91736	4.59	2.6	-2.05	0.000171104	D	1.82	2.4	0.58	0.31948	N	1.26	3.2	1.96	9.05852e-05	U	DNU
Medtr_v1_023947	MEDTR4G053230_1	Putative esterase ytxM EC=3.1.-.- ; Hydrolase Serine	AT3G44510.2	1e-118	alpha/beta-Hydrolases superfamily protein	Mtr.50792.1.S1_at	35	35.2	not assigned.unknown	-1.49191	5.64	3.91	-1.8	1.50451e-05	D	3.47	3.67	0.2	0.5258	N	4.25	4.23	-0.01	0.963234	N	DNN
Medtr_v1_023951	MEDTR4G053270_1	Putative phagocytic receptor 1b ; Alternative splicing Membrane Signal Transmembrane helix	AT1G08350.2	0	Endomembrane protein 70 protein family	Mtr.43965.1.S1_at	35	35.2	not assigned.unknown	-1.46918	4.96	3.67	-1.35	0.000143321	D	4.14	4.14	0.01	0.967823	N	3.82	4.53	0.72	0.000737883	N	DNN
Medtr_v1_023975	MEDTR4G053530_1	Putative poly [ADP-ribose] polymerase 3 EC=2.4.2.30 ; ADP-ribosylation DNA-binding Glycosyltransferase NAD Nucleus	AT5G22470.1	0	NAD+ ADP-ribosyltransferases;NAD+ ADP-ribosyltransferases	Mtr.18552.1.S1_at	29	29.4	protein.postranslational modification	4.71833	2.69	6.75	3.99	1.9522e-06	U	0.87	3.94	3.07	0.00402458	U	7.77	6.23	-1.53	1.03371e-05	D	UUD
Medtr_v1_023980	MEDTR4G053710_1	Bifunctional polymyxin resistance protein ArnA EC=2.1.2.13 EC=1.1.1.305 ; Antibiotic Lipid biosynthesis Lipopolysaccharide Methyltransferase Multifunctional enzyme	AT1G08200.1	1e-176	AXS2; UDP-D-apiose/UDP-D-xylose synthase 2	Mtr.18560.1.S1_at	10	10.1.3	cell wall.precursor synthesis.AXS	-1.05557	1.09	-0.63	-1.79	6.25923e-05	D	0.29	0.2	-0.08	0.627563	N	0.52	0.36	-0.14	0.357221	N	DNN
Medtr_v1_024028	MEDTR4G054320_1	Protein WAX2 ; Membrane Transmembrane helix Vacuole	AT1G02205.1	2e-16	CER1; Fatty acid hydroxylase superfamily		16	16.7	secondary metabolism.wax	-1.85878	3.48	0.05	-3.49	2.4634e-06	D	1.1	1.07	-0.02	0.931622	N	1.19	1.95	0.77	0.000725762	N	DNN
Medtr_v1_024068	MEDTR4G055030_1	Putative low molecular weight protein-tyrosine-phosphatase slr0328 EC=3.1.3.48 ; Hydrolase	AT3G44620.1	6e-74	protein tyrosine phosphatases;protein tyrosine phosphatases	Mtr.24333.1.S1_at	29	29.4	protein.postranslational modification	-2.19829	4.33	3.37	-1.02	0.000673238	D	3.38	3.45	0.08	0.85111	N	3.67	4.56	0.9	0.00016691	N	DNN
Medtr_v1_024099	MEDTR4G055380_1	NA	NA	#N/A	NA	NA	NA	NA	NA	-2.30519	3.38	1.3	-2.14	2.77427e-05	D	1.55	1.54	-0.01	0.972099	N	2.52	3.66	1.16	0.000415417	U	DNU
Medtr_v1_024100	MEDTR4G055390_1	NA	NA	#N/A	NA	NA	NA	NA	NA	-2.28491	3.36	1.04	-2.39	2.16263e-05	D	1.03	0.61	-0.41	0.0798882	N	1.91	2.46	0.56	0.0661201	N	DNN
Medtr_v1_024104	MEDTR4G055450_1	Histone deacetylase HDT1 ; Chromatin regulator Hydrolase Metal-binding Nucleus Phosphoprotein Repressor Transcription regulation Zinc Zinc-finger	AT5G03740.1	3e-12	HD2C,HDT3; histone deacetylase 2C		27	27.3.55	RNA.regulation of transcription.HDA	-3.40879	2.62	1.64	-1.04	0.000695465	D	2.9	2.67	-0.23	0.485343	N	3.18	3.55	0.39	0.0494597	N	DNN
Medtr_v1_024117	MEDTR4G055610_1	Lysine histidine transporter 1 ; Alternative splicing Amino-acid Cell membrane Symport Transmembrane helix	AT1G08230.2	1e-174	Transmembrane amino acid transporter family protein	Mtr.17409.1.S1_s_at	34	34.3	transport.amino acids	1.58821	1.23	3.66	2.37	0.000285539	U	2.46	3.07	0.61	0.440646	N	2.16	1.61	-0.54	0.00749845	N	UNN
Medtr_v1_024176	MEDTR4G057450_1	Probable xyloglucan endotransglucosylase/hydrolase protein 32 EC=2.4.1.207 ; Apoplast Cell wall biogenesis/degradation Disulfide bond Glycosi	AT2G36870.1	7e-44	XTH32; xyloglucan endotransglucosylase/hydrolase 32	Mtr.40322.1.S1_at	10	10.7	cell wall.modification	-3.33949	-0.14	-1.09	-1.02	0.00708	D	3.81	4.83	1.02	0.0195009	N	0.03	1.07	1.05	0.000117757	U	DNU
Medtr_v1_024199	MEDTR4G058710_1	Receptor-like serine/threonine-protein kinase NCRK EC=2.7.11.1 ; ATP-binding Cell membrane Endosome Glycoprotein Nucleotide-binding Phosphoprote	AT2G28250.2	1e-164	NCRK; Protein kinase superfamily protein	Mtr.2293.1.S1_at	30	30.2.99	signalling.receptor kinases.misc	-1.65343	2.73	1.32	-1.48	0.000104725	D	3.04	2.54	-0.5	0.0396383	N	1.13	2.33	1.21	3.21018e-05	U	DNU
Medtr_v1_024204	MEDTR4G058760_1	Uncharacterized ATP-dependent helicase SSO0112 EC=3.6.4.- ; ATP-binding Hydrolase Nucleotide-binding	AT5G60700.1	0	glycosyltransferase family protein 2	Mtr.27605.1.S1_at	26	26.2	misc.UDP glucosyl and glucoronyl transferases	-4.39659	5.95	3.08	-2.93	5.93303e-05	D	2.66	2.12	-0.53	0.159028	N	0.25	0.14	-0.1	0.438985	N	DNN
Medtr_v1_024225	MEDTR4G059460_1	DEAD-box ATP-dependent RNA helicase 17 EC=3.6.4.13 ; ATP-binding Hydrolase Nucleotide-binding RNA-binding	AT2G40700.1	0	P-loop containing nucleoside triphosphate hydrolases superfamily protein		28	28.1	DNA.synthesis/chromatin structure	1.16607	3.76	4.92	1.09	0.00516973	U	4.08	4.6	0.53	0.0365249	N	5.01	4.87	-0.13	0.434999	N	UNN
Medtr_v1_024243	MEDTR4G059720_1	Fasciclin-like arabinogalactan protein 11 ; Cell membrane Glycoprotein GPI-anchor Lipoprotein Proteoglycan Signal	AT5G03170.1	1e-54	FLA11,ATFLA11; FASCICLIN-like arabinogalactan-protein 11	Mtr.50904.1.S1_at	10	10.5.1	cell wall.cell wall proteins.AGPs	-2.84484	0.31	-0.75	-1.12	0.00199737	D	2.74	1.71	-1.02	0.0853972	N	2.13	1.72	-0.4	0.0780994	N	DNN
Medtr_v1_024279	MEDTR4G060430_1	Arginine decarboxylase EC=4.1.1.19 ; Lyase Magnesium Putrescine biosynthesis Pyridoxal phosphate Spermidine	AT4G34710.2	8e-35	ADC2,SPE2,ATADC2; arginine decarboxylase 2		13	13.2.2.3	amino acid metabolism.degradation.glutamate family.arginine	-1.46776	4.76	2.68	-2.15	4.1217e-06	D	3.47	2.92	-0.54	0.0321051	N	3.95	4.29	0.36	0.026077	N	DNN
Medtr_v1_024292	MEDTR4G060580_1		AT1G11280.2	0.5	S-locus lectin protein kinase family protein	Mtr.886.1.S1_at	30	30.2.24	signalling.receptor kinases.S-locus glycoprotein like	-3.2181	4.21	2.89	-1.38	8.98812e-05	D	2.12	2.18	0.06	0.891336	N	2.34	3.18	0.86	0.000292629	N	DNN
Medtr_v1_024309	MEDTR4G060780_1	Vicilin-like antimicrobial peptides 2-2 ; Antibiotic Fungicide Plant defense Secreted Seed storage protein Signal	AT2G28490.1	1e-124	RmlC-like cupins superfamily protein	Mtr.37595.1.S1_s_at	33	33.1	development.storage proteins	4.15652	3.05	6.07	2.96	1.258e-06	U	1.02	3.56	2.55	0.0405	N	7.47	6.45	-1.01	9.35447e-05	D	UND
Medtr_v1_024323	MEDTR4G060950_1	LOB domain-containing protein 11	AT2G28500.1	8e-60	LBD11; LOB domain-containing protein 11	Mtr.2501.1.S1_at	27	27.3.37	RNA.regulation of transcription.AS2,Lateral Organ Boundaries Gene Family- Class I	1.30292	-0.46	0.96	1.36	0.00534674	U	0.13	0	-0.12	0.539386	N	1.76	2.38	0.64	0.0111374	N	UNN
Medtr_v1_024326	MEDTR4G060990_1	3-hydroxyacyl-CoA dehydratase 2 EC=4.2.1.- ; Acetylation Endoplasmic reticulum Fatty acid biosynthesis Glycoprotein Lipid Lyase Membrane Transmembrane helix	AT5G59770.1	1e-66	Protein-tyrosine phosphatase-like, PTPLA	Mtr.39517.1.S1_at	29	29.4	protein.postranslational modification	-3.17074	0.45	-0.93	-1.44	7.38978e-05	D	1.6	1.32	-0.28	0.329823	N	1.36	1.62	0.27	0.0848089	N	DNN
Medtr_v1_024334	MEDTR4G061090_1	V-type proton ATPase 116 kDa subunit a isoform 1 ; Cytoplasmic vesicle Hydrogen ion transport Membrane Transmembrane helix	AT2G28520.1	0	VHA-A1; vacuolar proton ATPase A1	Mtr.17493.1.S1_at	34	34.1	transport.p- and v-ATPases	-3.11394	5.3	3.37	-2	0.000165743	D	3.34	3.14	-0.2	0.692607	N	2.43	3.17	0.75	0.000586353	N	DNN
Medtr_v1_024336	MEDTR4G061110_1		AT5G60150.1	7e-25	unknown protein; Has 1807 Blast hits to 1807 proteins in 277 species: Archae - 0; Bacteria - 0; Metazoa - 73	Mtr.31629.1.S1_at	35	35.2	not assigned.unknown	-4.03403	4.03	1.23	-2.86	5.7093e-06	D	3.43	3.4	-0.02	0.975563	N	1.93	2.19	0.27	0.310182	N	DNN
Medtr_v1_024337	MEDTR4G061130_1	Mitogen-activated protein kinase 3 EC=2.7.11.24 ; ATP-binding Cytoplasm Hypersensitive response Nucleotide-binding Nucleus Phosphoprotein Plant	AT3G45640.1	1e-175	ATMPK3,MPK3,ATMAPK3; mitogen-activated protein kinase 3	Mtr.14190.1.S1_s_at	30	30.6	signalling.MAP kinases	-1.37887	4.85	2.65	-2.26	1.72786e-05	D	4.71	4.11	-0.6	0.237517	N	2.2	2.24	0.05	0.859319	N	DNN
Medtr_v1_024351	MEDTR4G061320_1	Mitogen-activated protein kinase homolog NTF6 EC=2.7.11.24 ; ATP-binding Nucleotide-binding Phosphoprotein Serine/threonine-protein Transferase	AT1G07880.2	1e-177	ATMPK13; Protein kinase superfamily protein	Mtr.23264.1.S1_at	30	30.6	signalling.MAP kinases	-2.86046	3.54	2.31	-1.29	0.000878341	D	3.29	3.23	-0.06	0.736679	N	2.18	3.52	1.35	4.77663e-05	U	DNU
Medtr_v1_024442	MEDTR4G063010_1	NA	NA	#N/A	NA	NA	NA	NA	NA	-1.97431	2.06	0.61	-1.51	0.00497099	D	1.37	0.95	-0.42	0.0914914	N	0.66	1.28	0.63	0.0196511	N	DNN
Medtr_v1_024482	MEDTR4G063500_1	Uncharacterized protein ysfE	AT1G07645.1	3e-39	ATDSI-1VOC,DSI-1VOC; dessication-induced 1VOC superfamily protein		13	13.2.3.2	amino acid metabolism.degradation.aspartate family.threonine	2.05596	1.28	5.07	3.73	5.08584e-05	U	0.94	3.21	2.28	0.000616518	U	7.12	4.82	-2.28	3.436e-07	D	UUD
Medtr_v1_024489	MEDTR4G063570_1	Putative K(+)-stimulated pyrophosphate-energized sodium pump EC=3.6.1.1 ; Cell membrane Hydrolase Ion transport Magnesium Potassium Transmembr	AT5G59960.1	1e-132	unknown protein; FUNCTIONS IN: molecular_function unknown; INVOLVED IN: biological_process unknown; LOCATED I	Mtr.43483.1.S1_s_at	35	35.2	not assigned.unknown	1.03	3.42	4.98	1.49	0.000538567	U	2.99	2.82	-0.16	0.568287	N	5.78	4.74	-1.03	0.000159191	D	UND
Medtr_v1_024572	MEDTR4G065200_1		AT5G12950.1	0	Putative glycosyl hydrolase of unknown function (DUF1680)		35	35.2	not assigned.unknown	-5.077	2.23	1.23	-1.07	0.00258492	D	2.17	0.82	-1.34	0.00507306	D	0.99	2.09	1.11	0.000156102	U	DDU
Medtr_v1_024635	MEDTR4G068080_1	Calreticulin-3 ; Alternative splicing Calcium Chaperone Disulfide bond Endoplasmic reticulum Glycoprotein Lectin Metal-binding Repeat Signal	AT1G08450.1	0	CRT3,PSL1,EBS2,AtCRT3; calreticulin 3	Mtr.40718.1.S1_at	30	30.3	signalling.calcium	-1.10253	5.47	4.41	-1.13	0.000594442	D	5.67	5.28	-0.38	0.283855	N	5.87	7.02	1.16	2.8545e-05	U	DNU
Medtr_v1_024637	MEDTR4G068110_1	3beta-hydroxysteroid-dehydrogenase/decarboxylase isoform 3 EC=1.1.1.170 ; Endoplasmic reticulum Lipid synthesis Membrane NAD Oxidoreducta	AT2G43420.1	1e-160	3-beta hydroxysteroid dehydrogenase/isomerase family protein	Mtr.27607.1.S1_at	11	11.8	lipid metabolism.'exotics' (steroids, squalene etc)	-2.387	3.5	2.22	-1.34	0.000792721	D	2.66	2.93	0.27	0.560165	N	2.41	2.74	0.34	0.0310733	N	DNN
Medtr_v1_024647	MEDTR4G068220_1		AT4G28460.1	5e-05	unknown protein; FUNCTIONS IN: molecular_function unknown; INVOLVED IN: biological_process unknown; LOCATED IN	Mtr.38067.1.S1_at	35	35.2	not assigned.unknown	3.84285	0.73	4.14	3.35	5.4745e-06	U	4.12	3.06	-1.05	0.00444285	D	2.82	1.69	-1.12	0.000234954	D	UDD
Medtr_v1_024708	MEDTR4G069960_1	Adenylyl cyclase-associated protein 1 ; Acetylation Actin-binding Alternative splicing Cell membrane Phosphoprotein Polymorphism	AT4G34490.1	0	ATCAP1,CAP1,CAP1; cyclase associated protein 1	Mtr.44605.1.S1_at	28	28.99	DNA.unspecified	-1.45106	6.92	4.96	-2.02	2.15208e-05	D	5.7	5.78	0.08	0.764419	N	6.81	6.5	-0.29	0.0587738	N	DNN
Medtr_v1_024714	MEDTR4G070030_1		AT4G39300.1	3e-17	unknown protein; FUNCTIONS IN: molecular_function unknown; INVOLVED IN: biological_process unknown; LOCATED IN	Mtr.52025.1.S1_at	35	35.2	not assigned.unknown	-1.56939	3.87	2.28	-1.65	2.65095e-05	D	3.74	3.79	0.06	0.865642	N	2.26	2.89	0.65	0.00999448	N	DNN
Medtr_v1_024763	MEDTR4G070590_1		AT2G17080.1	2e-50	Arabidopsis protein of unknown function (DUF241)	Mtr.24242.1.S1_at	35	35.2	not assigned.unknown	-3.95374	3.81	0.05	-3.82	1.25273e-05	D	2.78	2.69	-0.09	0.651298	N	-0.83	-0.91	-0.07	0.656111	N	DNN
Medtr_v1_024771	MEDTR4G070670_1	Bifunctional dihydrofolate reductase-thymidylate synthase EC=1.5.1.3 EC=2.1.1.45 ; Methyltransferase Multifunctional enzyme NADP Nucleotide biosynthesis One-carb	AT2G16370.1	0	THY-1; thymidylate synthase 1	Mtr.51962.1.S1_at	25	25	C1-metabolism	-2.00939	5.47	4.18	-1.35	0.000376428	D	3.56	3.88	0.32	0.180752	N	3.51	4.04	0.54	0.00950192	N	DNN
Medtr_v1_024782	MEDTR4G070800_1		AT5G42905.1	0.008	Polynucleotidyl transferase, ribonuclease H-like superfamily protein	Mtr.52011.1.S1_at	35	35.2	not assigned.unknown	-1.94957	0.9	-0.3	-1.26	6.63673e-05	D	0.55	0.63	0.08	0.671716	N	1.83	1.75	-0.06	0.666802	N	DNN
Medtr_v1_024783	MEDTR4G070810_1	Sec14 cytosolic factor ; Membrane Nucleus Protein transport	AT2G21520.1	0	Sec14p-like phosphatidylinositol transfer family protein	Mtr.7836.1.S1_at	28	28.99	DNA.unspecified	-3.32486	3.39	2.44	-1.01	0.000536788	D	3.15	2.76	-0.38	0.0715049	N	2.45	3.67	1.23	0.000105361	U	DNU
Medtr_v1_024834	MEDTR4G071420_1	Enhanced disease susceptibility 5 ; Coiled Membrane Plant defense Transmembrane helix Transport	AT2G21340.1	0	MATE efflux family protein	Mtr.50015.1.S1_at	20	20.1	stress.biotic	-2.21057	3.22	1.57	-1.71	2.08824e-05	D	2.39	2.87	0.49	0.0541845	N	2.5	3.2	0.71	0.00142983	N	DNN
Medtr_v1_024849	MEDTR4G071590_1	GATA transcription factor 7 ; Activator DNA-binding Metal-binding Nucleus regulation Zinc Zinc-finger	AT4G36240.1	3e-45	GATA7; GATA transcription factor 7	Mtr.29829.1.S1_at	27	27.3.9	RNA.regulation of transcription.C2C2(Zn) GATA transcription factor family, C2H2	2.46056	1.71	4.36	2.59	3.31664e-05	U	2.97	3.01	0.04	0.957935	N	4.09	3.59	-0.49	0.0103161	N	UNN
Medtr_v1_024855	MEDTR4G071670_1	Mannose-1-phosphate guanyltransferase alpha-B EC=2.7.7.13 ; GTP-binding Nucleotide-binding Nucleotidyltransferase	AT1G74910.2	4e-94	ADP-glucose pyrophosphorylase family protein	Mtr.35412.1.S1_at	2	2.1.2.1	major CHO metabolism.synthesis.starch.AGPase	-1.33888	5.92	4.49	-1.49	3.83631e-05	D	4.2	4.27	0.08	0.800468	N	4.99	5.2	0.22	0.117669	N	DNN
Medtr_v1_024866	MEDTR4G071860_1	Fructose-bisphosphate aldolase 1, chloroplastic EC=4.1.2.13 ; Glycolysis Lyase Plastid Schiff base Transit peptide	AT2G21330.1	0	FBA1; fructose-bisphosphate aldolase 1	Mtr.8475.1.S1_s_at	1	1.3.6	PS.calvin cyle.aldolase	1.2841	3.61	5.33	1.65	0.0010541	U	5.36	4.87	-0.49	0.169896	N	7.39	7.18	-0.2	0.207775	N	UNN
Medtr_v1_024874	MEDTR4G071940_1	Arginine decarboxylase EC=4.1.1.19 ; Lyase Magnesium Putrescine biosynthesis Pyridoxal phosphate Spermidine	AT2G16500.1	0	ADC1,ARGDC1,ARGDC,SPE1; arginine decarboxylase 1	Mtr.43129.1.S1_at	13	13.2.2.3	amino acid metabolism.degradation.glutamate family.arginine	-1.52061	6.97	5.62	-1.42	0.000522394	D	6.87	5.77	-1.09	0.012958	N	5.84	6.92	1.09	0.000162045	U	DNU
Medtr_v1_024876	MEDTR4G071960_1	Epimerase family protein slr1223	AT2G21280.1	1e-151	GC1,ATSULA,SULA; NAD(P)-binding Rossmann-fold superfamily protein	Mtr.49641.1.S1_at	35	35.1	not assigned.no ontology	-3.12688	4.79	2.53	-2.32	1.33235e-05	D	2.45	2.9	0.45	0.0788496	N	3.17	4.02	0.86	0.000884862	N	DNN
Medtr_v1_024877	MEDTR4G071970_1	V-type proton ATPase 16 kDa proteolipid subunit c1/c3/c5 ; Hydrogen ion transport Membrane Transmembrane helix Vacuole	AT4G34720.1	9e-86	AVA-P1,VHA-C1,ATVHA-C1; ATPase, F0/V0 complex, subunit C protein	Mtr.20104.1.S1_at	34	34.1	transport.p- and v-ATPases	-2.42599	5.1	3.02	-2.14	7.4675e-05	D	3.83	4.59	0.77	0.0215136	N	1.69	2.33	0.66	0.00135588	N	DNN
Medtr_v1_024882	MEDTR4G072020_1	Arginine decarboxylase EC=4.1.1.19 ; Lyase Magnesium Putrescine biosynthesis Pyridoxal phosphate Spermidine	AT2G16500.1	1e-169	ADC1,ARGDC1,ARGDC,SPE1; arginine decarboxylase 1	Mtr.43129.1.S1_at	13	13.2.2.3	amino acid metabolism.degradation.glutamate family.arginine	-1.46572	6.94	5.65	-1.35	0.000446719	D	7	6.11	-0.88	0.032141	N	5.88	6.88	1.01	0.000208368	U	DNU
Medtr_v1_024892	MEDTR4G072160_1	Indole-3-acetic acid-induced protein ARG7	AT1G75590.1	2e-34	SAUR-like auxin-responsive protein family	Mtr.20114.1.S1_at	17	17.2.3	hormone metabolism.auxin.induced-regulated-responsive-activated	-1.62766	3.69	2.31	-1.44	0.00461765	D	3.29	3.87	0.58	0.0741869	N	2.91	3.03	0.14	0.309225	N	DNN
Medtr_v1_024971	MEDTR4G073020_1	CDP-diacylglycerol--inositol 3-phosphatidyltransferase 1 EC=2.7.8.11 ; Magnesium Manganese Membrane Metal-binding Phospholipid biosynthesis Trans	AT1G68000.1	1e-101	ATPIS1,ATPIS,PIS1; phosphatidylinositol synthase 1	Mtr.10551.1.S1_at	11	11.3	lipid metabolism.Phospholipid synthesis	-1.40787	2.76	0.74	-2.08	3.71759e-05	D	2.15	2.04	-0.11	0.72531	N	1.41	1.79	0.39	0.0601515	N	DNN
Medtr_v1_024978	MEDTR4G073090_1	Uncharacterized protein C757.02c	AT4G24220.1	2e-79	VEP1,AWI31; NAD(P)-binding Rossmann-fold superfamily protein	Mtr.23937.1.S1_at	35	35.2	not assigned.unknown	3.03236	0.98	2.1	1.06	0.00221396	U	2.07	1.76	-0.3	0.254405	N	3.97	2.01	-1.95	0.000133256	D	UND
Medtr_v1_024987	MEDTR4G073250_1	Rac-like GTP-binding protein RAC1 ; Cytoplasm Lipoprotein Membrane Methylation Nucleotide-binding Prenylation	AT4G35020.3	3e-98	RAC3; RAC-like 3	Mtr.47026.1.S1_at	30	30.5	signalling.G-proteins	-1.25624	5.15	3.57	-1.64	1.61051e-05	D	4.38	3.92	-0.45	0.328775	N	5.01	4.56	-0.44	0.0157114	N	DNN
Medtr_v1_025030	MEDTR4G074810_1	Enoyl-[acyl-carrier-protein] reductase [NADH], chloroplastic EC=1.3.1.9 ; Fatty acid biosynthesis Lipid Oxidoreductase Plastid Transit peptide	AT2G05990.2	1e-156	MOD1,ENR1; NAD(P)-binding Rossmann-fold superfamily protein	Mtr.8997.1.S1_at	11	11.1.6	lipid metabolism.FA synthesis and FA elongation.enoyl ACP reductase	-1.83379	3.61	2	-1.68	0.0012063	D	2.42	1.17	-1.24	0.00752825	D	2.1	3.2	1.11	0.00232738	U	DDU
Medtr_v1_025038	MEDTR4G074950_1	Enoyl-[acyl-carrier-protein] reductase [NADH], chloroplastic EC=1.3.1.9 ; Fatty acid biosynthesis Lipid Oxidoreductase Plastid Transit peptide	AT2G05990.2	1e-156	MOD1,ENR1; NAD(P)-binding Rossmann-fold superfamily protein		11	11.1.6	lipid metabolism.FA synthesis and FA elongation.enoyl ACP reductase	-1.84951	4.89	3.38	-1.58	0.000725972	D	3.65	2.92	-0.72	0.0129308	N	3.01	4.14	1.14	0.00135425	U	DNU
Medtr_v1_025051	MEDTR4G075130_1	TIMELESS-interacting protein ; Cell cycle division Cytoplasm DNA damage Mitosis Nucleus	AT3G02820.1	4e-63	zinc knuckle (CCHC-type) family protein	Mtr.20961.1.S1_at	35	35.1	not assigned.no ontology	-2.6682	4.03	2.68	-1.41	4.65061e-05	D	3.18	2.98	-0.19	0.648838	N	3.58	4.07	0.5	0.0334952	N	DNN
Medtr_v1_025084	MEDTR4G076020_1	Scarecrow-like protein 23 ; Nucleus Transcription regulation	AT5G41920.1	1e-136	GRAS family transcription factor	Mtr.35952.1.S1_at	27	27.3.21	RNA.regulation of transcription.GRAS transcription factor family	-1.37109	3.09	1.89	-1.26	0.000476627	D	3.12	3.14	0.03	0.935261	N	3.97	4.01	0.05	0.783006	N	DNN
Medtr_v1_025085	MEDTR4G076030_1		AT2G32240.1	0	FUNCTIONS IN: molecular_function unknown; INVOLVED IN: response to cadmium ion; LOCATED IN: plasma membrane;	Mtr.37612.1.S1_at	35	35.2	not assigned.unknown	-1.30687	5.55	3.44	-2.17	5.9608e-06	D	3.72	3.35	-0.37	0.104357	N	3.55	3.19	-0.35	0.0372083	N	DNN
Medtr_v1_025091	MEDTR4G076100_1	Uncharacterized aminotransferase y4uB EC=2.6.1.- ; Plasmid Pyridoxal phosphate	AT3G22200.1	0	POP2,GABA-T,HER1; Pyridoxal phosphate (PLP)-dependent transferases superfamily protein	Mtr.41790.1.S1_at	13	13.1.1.1	amino acid metabolism.synthesis.central amino acid metabolism.GABA	-2.79314	4.74	3.08	-1.73	3.34718e-05	D	3.58	3.52	-0.05	0.93044	N	3.6	4.19	0.6	0.0141752	N	DNN
Medtr_v1_025093	MEDTR4G076120_1	Probable S-acyltransferase At4g15080 EC=2.3.1.- ; Membrane Metal-binding Transmembrane helix Zinc Zinc-finger	AT4G15080.1	0	DHHC-type zinc finger family protein	Mtr.9880.1.S1_at	27	27.3.99	RNA.regulation of transcription.unclassified	-1.36216	5.5	4.44	-1.12	0.000110817	D	4.49	4.29	-0.19	0.29059	N	4.53	4.75	0.23	0.228805	N	DNN
Medtr_v1_025101	MEDTR4G076200_1	Ubiquitin-conjugating enzyme E2 19 EC=6.3.2.19 ; Alternative splicing ATP-binding Cytoplasm Ligase Nucleotide-binding Nucleus Ubl conjugatio	AT3G20060.1	7e-79	UBC19; ubiquitin-conjugating enzyme19	Mtr.27270.1.S1_at	29	29.5.11.3	protein.degradation.ubiquitin.E2	-6.20105	3.06	0.1	-3.03	6.931e-07	D	2.85	2.31	-0.54	0.263647	N	0.87	2.99	2.13	0.000111073	U	DNU
Medtr_v1_025125	MEDTR4G076600_1	Porphobilinogen deaminase, chloroplastic EC=2.5.1.61 ; Chlorophyll biosynthesis Plastid Porphyrin Transferase Transit peptide	AT5G08280.1	1e-161	HEMC; hydroxymethylbilane synthase	Mtr.19916.1.S1_at	19	19	tetrapyrrole synthesis	-1.0618	4.68	3.41	-1.33	0.000161821	D	2.88	2.89	0.02	0.926443	N	4.52	5.45	0.95	0.000323087	N	DNN
Medtr_v1_025158	MEDTR4G077000_1		AT5G12470.1	1e-132	Protein of unknown function (DUF3411)	Mtr.40407.1.S1_at	35	35.2	not assigned.unknown	-2.80414	4.35	3.27	-1.14	0.000274518	D	2.67	2.83	0.16	0.577375	N	2.8	3.4	0.61	0.00459084	N	DNN
Medtr_v1_025182	MEDTR4G077510_1	Altered inheritance rate of mitochondria protein 25 ; Mitochondrion	AT2G04940.1	1e-126	scramblase-related	Mtr.4991.1.S1_at	35	35.1	not assigned.no ontology	-1.71193	4.22	3.25	-1.03	0.00339487	D	3.67	2.73	-0.94	0.0155906	N	3.6	3.97	0.38	0.0871689	N	DNN
Medtr_v1_025194	MEDTR4G077660_1	Exportin-1 ; Acetylation Cytoplasm mRNA transport Nucleus Phosphoprotein Repeat RNA-binding	AT5G17020.1	0	XPO1A,ATCRM1,ATXPO1,XPO1,HIT2; exportin 1A	Mtr.50313.1.S1_at	29	29.3	protein.targeting	-2.06832	5.52	4.51	-1.07	0.000639091	D	5.11	5.38	0.27	0.536083	N	5.03	5.21	0.2	0.299363	N	DNN
Medtr_v1_025232	MEDTR4G078230_1	Mannan endo-1,4-beta-mannosidase 2 EC=3.2.1.78 ; Glycoprotein Glycosidase Hydrolase Secreted Signal	AT2G20680.1	1e-171	MAN2,AtMAN2; Glycosyl hydrolase superfamily protein	Mtr.10163.1.S1_at	10	10.6.1	cell wall.degradation.cellulases and beta -1,4-glucanases	-1.76734	5.58	4.12	-1.53	8.52629e-05	D	3.04	2.82	-0.22	0.374968	N	3.9	3.8	-0.08	0.567836	N	DNN
Medtr_v1_025267	MEDTR4G078660_1	Zinc finger CCCH domain-containing protein 2 ; DNA-binding Germination Metal-binding Nucleus Repressor Transcription regulation Zinc-finger	AT1G03790.1	6e-64	SOM; Zinc finger C-x8-C-x5-C-x3-H type family protein	Mtr.26151.1.S1_s_at	27	27.3.12	RNA.regulation of transcription.C3H zinc finger family	1.90962	0.64	5.32	4.62	0.00013281	U	0.08	0.83	0.76	0.0445344	N	7.09	5.28	-1.8	0.000783111	N	UNN
Medtr_v1_025274	MEDTR4G078740_1	Reticulon-like protein B17 ; Alternative splicing Endoplasmic reticulum Membrane Transmembrane helix	AT2G20590.1	1e-84	Reticulon family protein	Mtr.26160.1.S1_at	35	35.1	not assigned.no ontology	-5.68007	3.07	0.29	-2.84	4.3338e-06	D	4.3	3.66	-0.64	0.0818916	N	0.79	2.75	1.98	2.4186e-06	U	DNU
Medtr_v1_025281	MEDTR4G078810_1	Two-component response regulator-like APRR2 ; Alternative splicing DNA-binding Nucleus Transcription regulation regulatory system	AT2G20570.1	2e-70	GPRI1,GLK1,ATGLK1; GBF's pro-rich region-interacting factor 1	Mtr.13484.1.S1_s_at	27	27.3.20	RNA.regulation of transcription.G2-like transcription factor family, GARP	-2.87137	1	-0.19	-1.26	0.000999221	D	-0.05	-0.12	-0.07	0.662875	N	0.96	2.38	1.43	6.0573e-05	U	DNU
Medtr_v1_025306	MEDTR4G079250_1	Anthocyanidin 3-O-glucosyltransferase EC=2.4.1.115 ; Glycosyltransferase	AT5G54010.1	1e-126	UDP-Glycosyltransferase superfamily protein	Mtr.28721.1.S1_at	16	16.8.3	secondary metabolism.flavonoids.dihydroflavonols	-4.22341	3.51	0.47	-3.11	1.2943e-06	D	1.86	2.08	0.22	0.453389	N	2	2.97	0.98	0.00213068	N	DNN
Medtr_v1_025309	MEDTR4G079280_1	Anthocyanidin 3-O-glucosyltransferase EC=2.4.1.115 ; Glycosyltransferase	AT5G54060.1	3e-36	UF3GT; UDP-glucose:flavonoid 3-o-glucosyltransferase		16	16.8.3	secondary metabolism.flavonoids.dihydroflavonols	-1.69344	0.94	-0.79	-1.8	0.000230822	D	0.2	0.16	-0.04	0.809508	N	-0.22	0.42	0.65	0.0025465	N	DNN
Medtr_v1_025313	MEDTR4G079330_1	TBC1 domain family member 15 ; Acetylation Cytoplasm GTPase activation Phosphoprotein	AT4G28550.1	5e-10	Ypt/Rab-GAP domain of gyp1p superfamily protein		35	35.1	not assigned.no ontology	-1.57564	4.17	2.02	-2.21	5.3389e-06	D	2.33	2.16	-0.16	0.361963	N	1.67	2	0.34	0.0765262	N	DNN
Medtr_v1_025315	MEDTR4G079350_1	Ras-related protein Rab11B ; Cell membrane GTP-binding Lipoprotein Nucleotide-binding Prenylation	AT5G60860.1	1e-120	AtRABA1f,RABA1f; RAB GTPase homolog A1F	Mtr.13500.1.S1_at	30	30.5	signalling.G-proteins	-2.584	4.15	2.31	-1.91	1.24406e-05	D	2.86	2.83	-0.02	0.908678	N	3	3.37	0.39	0.0144423	N	DNN
Medtr_v1_025322	MEDTR4G079500_1	Transcription factor RF2b ; Activator DNA-binding Nucleus regulation	AT3G58120.1	4e-84	ATBZIP61,BZIP61; Basic-leucine zipper (bZIP) transcription factor family protein	Mtr.50393.1.S1_s_at	27	27.3.35	RNA.regulation of transcription.bZIP transcription factor family	-2.43065	6.28	4.34	-2	4.58907e-05	D	4.07	3.39	-0.67	0.125415	N	2.52	3.15	0.64	0.00307181	N	DNN
Medtr_v1_025334	MEDTR4G079690_1	Seed biotin-containing protein SBP65 ; Coiled Germination				Mtr.45663.1.S1_at	NA			4.45948	0.86	4.87	3.95	2.1322e-06	U	1.27	1.45	0.19	0.334498	N	7.87	5.9	-1.95	1.0457e-06	D	UND
Medtr_v1_025335	MEDTR4G079700_1	Phosphoribosylformylglycinamidine cyclo-ligase EC=6.3.3.1 ; ATP-binding Cytoplasm Nucleotide-binding Purine biosynthesis	AT2G42570.1	1e-132	TBL39; TRICHOME BIREFRINGENCE-LIKE 39	Mtr.16167.1.S1_at	35	35.2	not assigned.unknown	-4.30472	4.59	1.05	-3.6	2.89876e-05	D	4.34	3.7	-0.64	0.0512202	N	-0.24	0.38	0.64	0.00162796	N	DNN
Medtr_v1_025337	MEDTR4G079720_1	Replicase polyprotein 1ab EC=3.4.19.12 EC=3.4.22.69 EC=3.4.22.- EC=2.7.7.48 EC=3.6.4.12 EC=3.6.4.13 EC=3.1.13.- EC=3.1.-.- EC=2.1.1.- ; ATP-binding Endo	AT2G31130.1	9e-19	unknown protein; Has 116 Blast hits to 113 proteins in 44 species: Archae - 0; Bacteria - 3; Metazoa - 21; Fu	Mtr.16170.1.S1_at	35	35.2	not assigned.unknown	1.04269	1.01	2.73	1.66	0.00181717	U	2.12	2.09	-0.03	0.912616	N	5.23	4.19	-1.03	6.77723e-05	D	UND
Medtr_v1_025358	MEDTR4G080010_1	NA	NA	#N/A	NA	NA	NA	NA	NA	-1.22633	1.33	-0.62	-2.02	1.52788e-05	D	0.16	0.27	0.11	0.52825	N	0.1	0.45	0.36	0.0340327	N	DNN
Medtr_v1_025367	MEDTR4G080100_1	Phospholipase A1-Igamma3, chloroplastic EC=3.1.1.- ; Hydrolase Lipid degradation Plastid Transit peptide	AT2G42690.1	1e-150	alpha/beta-Hydrolases superfamily protein	Mtr.40250.1.S1_at	11	11.9.2	lipid metabolism.lipid degradation.lipases	1.57087	3.74	5.39	1.59	0.000783767	U	4.55	5.53	0.98	0.0071079	N	4.26	6.16	1.91	1.2786e-06	U	UNU
Medtr_v1_025371	MEDTR4G080140_1	Aspartate aminotransferase, mitochondrial EC=2.6.1.1 ; Mitochondrion Pyridoxal phosphate Transit peptide	AT2G30970.2	0	ASP1; aspartate aminotransferase 1	Mtr.52344.1.S1_at	13	13.1.1.2	amino acid metabolism.central amino acid metabolism.aspartate.synthesis	-1.06589	6.2	4.11	-2.16	1.17275e-05	D	4.27	3.94	-0.32	0.403531	N	4.17	6.21	2.05	6.615e-07	U	DNU
Medtr_v1_025440	MEDTR4G081120_1	Small ribosomal subunit protein S13, mitochondrial ; Mitochondrion Ribonucleoprotein RNA-binding rRNA-binding Transit peptide	AT1G77750.1	2e-29	Ribosomal protein S13/S18 family	Mtr.44375.1.S1_at	29	29.2.1.1	protein.synthesis.chloroplast/mito - plastid ribosomal protein.chloroplast	-1.25192	5.58	4.42	-1.23	9.3963e-05	D	4.43	3.9	-0.53	0.0757833	N	5.21	5.15	-0.05	0.7217	N	DNN
Medtr_v1_025443	MEDTR4G081170_1	Trafficking protein particle complex subunit 3 ; Endoplasmic reticulum ER-Golgi transport apparatus Lipoprotein Palmitate	AT5G54750.1	2e-94	Transport protein particle (TRAPP) component	Mtr.10763.1.S1_at	34	34.99	transport misc	-1.55433	4.11	2.66	-1.52	0.000409839	D	3.4	3.17	-0.23	0.518274	N	2.37	3.12	0.76	0.00056651	N	DNN
Medtr_v1_025449	MEDTR4G081230_1	TMV resistance protein N ; Alternative splicing ATP-binding Cytoplasm Hypersensitive response Leucine-rich repeat Nucleotide-binding Plant def	AT5G17680.1	1e-126	disease resistance protein (TIR-NBS-LRR class), putative	Mtr.34778.1.S1_x_at	20	20.1	stress.biotic	-2.38473	1.46	0.41	-1.11	0.000165884	D	1.35	1.28	-0.06	0.844478	N	1.57	1.47	-0.08	0.700793	N	DNN
Medtr_v1_025487	MEDTR4G081830_1		AT1G26760.1	1e-22	ATXR1,SDG35; SET domain protein 35	Mtr.19023.1.S1_at	27	27.3.69	RNA.regulation of transcription.SET-domain transcriptional regulator family	-4.82939	2.64	0.13	-2.57	1.11575e-05	D	2.96	2.89	-0.07	0.800742	N	1.27	2.31	1.06	0.000544534	U	DNU
Medtr_v1_025508	MEDTR4G082140_1	Potential protein lysine methyltransferase SET5 EC=2.1.1.- ; Cytoplasm Nucleus	AT1G26760.1	1e-172	ATXR1,SDG35; SET domain protein 35	Mtr.19023.1.S1_at	27	27.3.69	RNA.regulation of transcription.SET-domain transcriptional regulator family	-3.91476	1.09	-0.69	-1.85	8.7729e-06	D	1.63	1.35	-0.28	0.411919	N	0.39	1.42	1.05	9.20887e-05	U	DNU
Medtr_v1_025537	MEDTR4G082860_1	Putative uncharacterized protein ybfO ; Repeat	AT2G03440.1	6e-14	NRP1,ATNRP1; nodulin-related protein 1	Mtr.7331.1.S1_at	33	33.99	development.unspecified	1.70446	0.65	2.22	1.51	0.000312041	U	3.52	3.46	-0.06	0.766974	N	-0.22	1.08	1.32	0.00015189	U	UNU
Medtr_v1_025539	MEDTR4G082880_1	Hepatocyte nuclear factor 4-alpha ; Alternative promoter usage splicing Diabetes mellitus Disease mutation DNA-binding Metal-binding Nucleus	AT4G21020.1	0.3	Late embryogenesis abundant protein (LEA) family protein	Mtr.43939.1.S1_s_at	35	35.1.22	not assigned.no ontology.late embryogenesis abundant domain-containing protein	1.1424	0.77	2.95	2.12	4.08568e-05	U	2.36	3.48	1.12	0.0220707	N	2.79	4.49	1.71	0.00079174	N	UNN
Medtr_v1_025548	MEDTR4G082980_1	Zinc finger protein 1 ; DNA-binding Metal-binding Nucleus Repeat Transcription regulation Zinc-finger	AT1G26610.1	2e-56	C2H2-like zinc finger protein		27	27.3.11	RNA.regulation of transcription.C2H2 zinc finger family	-2.68123	2.2	0.66	-1.6	2.40966e-05	D	0.47	0.45	-0.01	0.969424	N	2.02	1.97	-0.04	0.796288	N	DNN
Medtr_v1_025553	MEDTR4G083030_1	Probable methyltransferase PMT4 EC=2.1.1.- ; Alternative splicing Endoplasmic reticulum Glycoprotein Membrane Signal-anchor Transmembrane helix	AT1G13860.3	0	QUL1; QUASIMODO2 LIKE 1	Mtr.19987.1.S1_at	20	20.2.3	stress.abiotic.drought/salt	-2.54648	5.47	2.27	-3.26	4.578e-07	D	3.79	3.55	-0.23	0.345104	N	2.78	3.36	0.59	0.0197478	N	DNN
Medtr_v1_025603	MEDTR4G083590_1	Putative GDP-fucose protein O-fucosyltransferase 1 EC=2.4.1.221 ; Carbohydrate metabolism Endoplasmic reticulum Glycoprotein Glycosyltransferase Manga	AT3G05320.1	1e-151	O-fucosyltransferase family protein	Mtr.42348.1.S1_at	35	35.2	not assigned.unknown	-2.24198	2.7	-0.03	-2.79	0.000129579	D	2.54	2.42	-0.12	0.68983	N	1.83	2.41	0.6	0.00478696	N	DNN
Medtr_v1_025628	MEDTR4G084010_1	Dihydrodipicolinate synthase EC=4.2.1.52 ; Amino-acid biosynthesis Cytoplasm Diaminopimelate Lyase Lysine Schiff base				Mtr.21447.1.S1_at	NA			-1.41866	1.83	0.5	-1.39	0.000659444	D	0.54	0.75	0.21	0.441063	N	1.04	2.17	1.14	0.000118319	U	DNU
Medtr_v1_025631	MEDTR4G084040_1	Uncharacterized protein yqjG	AT4G19880.1	1e-166	Glutathione S-transferase family protein	Mtr.19399.1.S1_at	26	26.9	misc.glutathione S transferases	1.42287	3.28	4.71	1.37	4.05182e-05	U	4.11	4.07	-0.03	0.862014	N	4.39	6.17	1.79	3.85363e-05	U	UNU
Medtr_v1_025660	MEDTR4G085470_1	U-box domain-containing protein 10 EC=6.3.2.- ; Alternative splicing Ligase Repeat Ubl conjugation pathway	AT1G71020.1	0	ARM repeat superfamily protein	Mtr.40805.1.S1_at	29	29.5.11.4.2	protein.degradation.ubiquitin.E3.RING	-1.85341	5.48	3.96	-1.58	0.000137649	D	5.16	4.12	-1.03	0.00741961	D	3.46	4.12	0.67	0.00222524	N	DDN
Medtr_v1_025671	MEDTR4G085590_1	Caffeoyl-CoA O-methyltransferase EC=2.1.1.104 ; Calcium Lignin biosynthesis Metal-binding S-adenosyl-L-methionine	AT4G34050.1	1e-131	CCoAOMT1; S-adenosyl-L-methionine-dependent methyltransferases superfamily protein	Mtr.16956.1.S1_at	16	16.2.1.6	secondary metabolism.phenylpropanoids.lignin biosynthesis.CCoAOMT	-1.50222	5.45	2.02	-3.49	2.4436e-06	D	4.68	4.41	-0.27	0.171156	N	3.99	6.1	2.13	8.713e-07	U	DNU
Medtr_v1_025713	MEDTR4G086150_1	LAG1 longevity assurance homolog 2 ; Endoplasmic reticulum Lipid synthesis Membrane Phosphoprotein Transmembrane helix	AT3G19260.1	1e-103	LAG1HOMOLOG2,LOH2; LAG1 homologue 2	Mtr.6065.1.S1_at	11	11.8.1	lipid metabolism.'exotics' (steroids, squalene etc).sphingolipids	-1.77351	4.88	3.78	-1.16	0.000340586	D	3.71	3.92	0.21	0.34211	N	3.43	3.97	0.55	0.00509821	N	DNN
Medtr_v1_025745	MEDTR4G086510_1	Probable carboxylesterase 13 EC=3.1.1.1 ; Hydrolase Serine	AT3G48700.1	3e-87	ATCXE13,CXE13; carboxyesterase 13	Mtr.41306.1.S1_s_at	35	35.1	not assigned.no ontology	-2.65655	3.44	2.48	-1.02	0.00059065	D	2.34	2.57	0.23	0.571249	N	2.76	4.22	1.47	0.000231331	U	DNU
Medtr_v1_025791	MEDTR4G087160_1	Cyclopropane mycolic acid synthase 1 EC=2.1.1.79 ; Cytoplasm Lipid synthesis Methyltransferase S-adenosyl-L-methionine	AT2G15890.1	6e-49	MEE14; maternal effect embryo arrest 14	Mtr.34867.1.S1_s_at	35	35.2	not assigned.unknown	2.71599	3.11	6.24	3.07	1.06675e-05	U	5.46	5.81	0.36	0.250677	N	5.69	5.65	-0.03	0.891366	N	UNN
Medtr_v1_025796	MEDTR4G087240_1	Cell division cycle-associated 7-like protein ; Cytoplasm Nucleus Phosphoprotein Repressor Transcription regulation	AT2G23530.1	5e-62	Zinc-finger domain of monoamine-oxidase A repressor R1	Mtr.35684.1.S1_at	35	35.2	not assigned.unknown	-3.18501	3.53	0.99	-2.61	1.06024e-05	D	2.36	2.12	-0.23	0.473503	N	3.12	3.93	0.82	0.000315207	N	DNN
Medtr_v1_025801	MEDTR4G087300_1	Transcription factor bHLH113 ; DNA-binding Nucleus regulation	AT1G05710.5	1e-41	basic helix-loop-helix (bHLH) DNA-binding superfamily protein	Mtr.27993.1.S1_s_at	17	17.5.3	hormone metabolism.ethylene.induced-regulated-responsive-activated	-2.83318	3.58	0.87	-2.77	4.9366e-06	D	5.11	5.2	0.1	0.572789	N	3.52	5.24	1.74	1.76185e-05	U	DNU
Medtr_v1_025807	MEDTR4G087360_1		AT3G59670.1	2e-70	unknown protein; BEST Arabidopsis thaliana protein match is: unknown protein (TAIR:AT4G37440.2); Has 77 Blast	Mtr.42745.1.S1_at	35	35.2	not assigned.unknown	1.66042	2.85	5.88	2.97	1.5187e-06	U	3.16	2.32	-0.83	0.0293241	N	5.43	4.46	-0.96	0.00315423	N	UNN
Medtr_v1_025809	MEDTR4G087380_1		AT3G59680.2	2e-49	unknown protein; FUNCTIONS IN: molecular_function unknown; INVOLVED IN: biological_process unknown; LOCATED I	Mtr.33912.1.S1_at	35	35.2	not assigned.unknown	-2.27885	4.29	1.61	-2.75	1.5457e-06	D	3.62	3.23	-0.39	0.0874635	N	1.3	2.93	1.64	3.3973e-06	U	DNU
Medtr_v1_025815	MEDTR4G087440_1	Acyl-[acyl-carrier-protein] desaturase, chloroplastic EC=1.14.19.2 ; Fatty acid biosynthesis Lipid NADP Oxidoreductase Plastid Transit peptide	AT2G43710.1	0	SSI2,FAB2; Plant stearoyl-acyl-carrier-protein desaturase family protein		11	11.1.15	lipid metabolism.FA synthesis and FA elongation.ACP desaturase	-1.54974	5.27	3.91	-1.42	0.000213345	D	4.17	4.92	0.76	0.189068	N	4.95	6.11	1.17	7.07778e-05	U	DNU
Medtr_v1_025831	MEDTR4G087620_1	Mitogen-activated protein kinase homolog MMK1 EC=2.7.11.24 ; ATP-binding Cell cycle division Conjugation Mitosis Nucleotide-binding Phosphoprote	AT2G43790.1	0	ATMPK6,MPK6,MAPK6,ATMAPK6; MAP kinase 6	Mtr.15038.1.S1_s_at	30	30.6	signalling.MAP kinases	-1.2678	5.32	3.34	-2.05	3.91524e-05	D	4.29	3.94	-0.35	0.116038	N	4.39	4.55	0.17	0.35218	N	DNN
Medtr_v1_025840	MEDTR4G087730_1		AT1G29050.1	1e-137	TBL38; TRICHOME BIREFRINGENCE-LIKE 38	Mtr.42556.1.S1_at	35	35.2	not assigned.unknown	-4.40382	4.21	0.81	-3.46	5.269e-07	D	2.52	1.69	-0.83	0.0796957	N	-0.09	0.44	0.55	0.00399499	N	DNN
Medtr_v1_025845	MEDTR4G087780_1	Protein CHUP1, chloroplastic ; Coiled Membrane Phosphoprotein Plastid outer Repeat	AT4G18570.1	1e-107	Tetratricopeptide repeat (TPR)-like superfamily protein	Mtr.39889.1.S1_at	35	35.1.42	not assigned.no ontology.proline rich family	-2.22553	3.69	1.97	-1.79	0.000496382	D	4.15	3.46	-0.69	0.1307	N	5.35	5.67	0.33	0.0481268	N	DNN
Medtr_v1_025854	MEDTR4G087900_1	Acyl-coenzyme A thioesterase 9, mitochondrial EC=3.1.2.- ; Acetylation Hydrolase Mitochondrion Serine Transit peptide	AT2G30720.1	1e-156	Thioesterase/thiol ester dehydrase-isomerase superfamily protein	Mtr.33652.1.S1_at	35	35.1	not assigned.no ontology	-3.3199	5.29	4.23	-1.12	0.000211258	D	4.19	3.79	-0.39	0.278264	N	4.5	4.88	0.39	0.0401769	N	DNN
Medtr_v1_025862	MEDTR4G087980_1	Pectinesterase/pectinesterase inhibitor PPE8B EC=3.1.1.11 ; Aspartyl Cell wall biogenesis/degradation Disulfide bond Glycoprotein Hydrolase Secreted Signal	AT3G43270.1	0	Plant invertase/pectin methylesterase inhibitor superfamily	Mtr.41641.1.S1_at	10	10.8.1	cell wall.pectin*esterases.PME	-5.55978	5.71	1.16	-4.61	1.53321e-05	D	4.8	3.51	-1.29	0.00204843	D	0.51	2.9	2.4	2.8861e-06	U	DDU
Medtr_v1_025886	MEDTR4G090230_1	Serine/threonine-protein kinase SRPK1 EC=2.7.11.1 ; Acetylation ATP-binding Chromosome partition Cytoplasm Differentiation mRNA processing splicing Nucleotide-bi	AT4G35500.1	2e-96	Protein kinase superfamily protein	Mtr.10864.1.S1_at	29	29.4	protein.postranslational modification	-1.14146	4.32	1.71	-2.68	2.91708e-05	D	2.71	2.08	-0.62	0.0348237	N	1.93	1.91	0	0.983219	N	DNN
Medtr_v1_025893	MEDTR4G090320_1	Glutamate receptor 3.6 ; Glycoprotein Ion transport Ionic channel Ligand-gated Membrane Signal Transmembrane helix	AT3G51480.1	1e-141	ATGLR3.6,GLR3.6; glutamate receptor 3.6	Mtr.10073.1.S1_at	30	30.1	signalling.in sugar and nutrient physiology	-1.58031	3.58	1.45	-2.19	4.33016e-05	D	2.41	1.44	-0.96	0.10803	N	0.65	0.9	0.26	0.0780374	N	DNN
Medtr_v1_025904	MEDTR4G090440_1	Uncharacterized protein At5g65660 ; Membrane Phosphoprotein Transmembrane helix	AT1G11120.2	3e-32	unknown protein; FUNCTIONS IN: molecular_function unknown; INVOLVED IN: biological_process unknown; LOCATED IN:		35	35.2	not assigned.unknown	-2.52244	2.09	0.52	-1.63	0.000165134	D	1.76	1.38	-0.37	0.181044	N	2.29	2.95	0.67	0.0182529	N	DNN
Medtr_v1_025959	MEDTR4G091100_1	F-box protein At1g61340	AT1G61340.1	8e-28	F-box family protein	Mtr.684.1.S1_at	29	29.5.11.4.3.2	protein.degradation.ubiquitin.E3.SCF.FBOX	1.00228	4.01	6	1.93	5.54723e-05	U	4.2	4.43	0.24	0.644912	N	6	4.76	-1.23	3.47916e-05	D	UND
Medtr_v1_025983	MEDTR4G091370_1	Sugar transport protein 1 ; Cell membrane Phosphoprotein Symport Transmembrane helix	AT1G11260.1	0	STP1,ATSTP1; sugar transporter 1	Mtr.21035.1.S1_at	34	34.2	transporter.sugars	-2.07366	6.25	1.73	-4.58	1.2238e-06	D	5.21	5.08	-0.13	0.770549	N	3.65	3.52	-0.11	0.489788	N	DNN
Medtr_v1_026010	MEDTR4G091670_1	Receptor-like serine/threonine-protein kinase SD1-8 EC=2.7.11.1 ; ATP-binding Cell membrane Disulfide bond Glycoprotein Lectin Nucleotide-bindin	AT4G21380.1	0	ARK3,RK3; receptor kinase 3	Mtr.5404.1.S1_at	30	30.2.24	signalling.receptor kinases.S-locus glycoprotein like	-2.6238	4.57	1.94	-2.69	4.3477e-05	D	3.41	3.39	-0.02	0.934722	N	2.06	2.67	0.63	0.00383162	N	DNN
Medtr_v1_026041	MEDTR4G092610_1	Protein MAM3 ; Membrane Phosphoprotein Repeat Transmembrane helix Vacuole	AT2G14520.1	0	CBS domain-containing protein with a domain of unknown function (DUF21)	Mtr.42090.1.S1_at	35	35.1	not assigned.no ontology	1.09798	3.86	4.98	1.06	0.00175543	U	3.34	3.2	-0.14	0.554724	N	5.95	5.06	-0.88	0.000379642	N	UNN
Medtr_v1_026044	MEDTR4G092640_1	Squalene monooxygenase EC=1.14.99.7 ; FAD Flavoprotein Membrane Oxidoreductase Transmembrane helix	AT1G58440.1	0	XF1,SQE1; FAD/NAD(P)-binding oxidoreductase family protein	Mtr.45032.1.S1_at	11	11.8	lipid metabolism.'exotics' (steroids, squalene etc)	-2.30471	5.51	3	-2.58	2.34982e-05	D	4.21	4.09	-0.11	0.779846	N	4.31	3.55	-0.74	0.0025379	N	DNN
Medtr_v1_026061	MEDTR4G092820_1	Glutamyl-tRNA reductase 1, chloroplastic EC=1.2.1.70 ; Chlorophyll biosynthesis NADP Oxidoreductase Plastid Porphyrin Transit peptide	AT1G58290.1	0	HEMA1; Glutamyl-tRNA reductase family protein	Mtr.45843.1.S1_at	19	19	tetrapyrrole synthesis	-1.97582	5.36	3.21	-2.21	8.4963e-06	D	4.53	4.55	0.02	0.952467	N	2.96	2.67	-0.27	0.112371	N	DNN
Medtr_v1_026063	MEDTR4G092840_1	Uncharacterized protein C5H10.03	AT5G64460.8	1e-127	Phosphoglycerate mutase family protein	Mtr.13530.1.S1_at	35	35.2	not assigned.unknown	-2.22799	5.03	3.25	-1.85	0.000199449	D	3.86	4.35	0.49	0.0802498	N	3.85	4.18	0.34	0.0311182	N	DNN
Medtr_v1_026090	MEDTR4G093170_1	Methylmalonate-semialdehyde dehydrogenase [acylating], mitochondrial EC=1.2.1.27 ; Alternative splicing Mitochondrion NAD Oxidoreductase Trans	AT2G14170.1	1e-150	ALDH6B2; aldehyde dehydrogenase 6B2	Mtr.50704.1.S1_s_at	13	13.2.4.3	amino acid metabolism.degradation.branched-chain group.valine	-1.31299	3.38	2.4	-1.05	0.00284906	D	3.21	1.27	-1.94	0.0198043	N	2.2	3.65	1.46	0.000787277	N	DNN
Medtr_v1_026122	MEDTR4G093660_1	costars family protein	AT4G33640.1	2e-32	unknown protein; Has 30201 Blast hits to 17322 proteins in 780 species: Archae - 12; Bacteria - 1396; Metazoa	Mtr.44977.1.S1_at	35	35.2	not assigned.unknown	-4.75657	6.24	4.57	-1.73	0.00023259	D	5.21	5.09	-0.12	0.773052	N	3.62	5.21	1.6	4.04611e-05	U	DNU
Medtr_v1_026146	MEDTR4G093970_1	MADS-box protein AGL24 ; Activator Cytoplasm Developmental Differentiation DNA-binding Flowering Nucleus Phosphoprotein Transcription regula	AT4G24540.1	5e-47	AGL24; AGAMOUS-like 24	Mtr.36131.1.S1_s_at	27	27.3.24	RNA.regulation of transcription.MADS box transcription factor family	-1.29926	0.88	-0.78	-1.72	0.000451927	D	3.19	3.6	0.42	0.0684619	N	2.19	2.23	0.05	0.756486	N	DNN
Medtr_v1_026179	MEDTR4G095330_1		AT2G23110.2	5e-13	Late embryogenesis abundant protein, group 6	Mtr.23151.1.S1_at	35	35.2	not assigned.unknown	4.53282	1.92	4.77	2.78	1.6252e-06	U	1.03	3.9	2.88	0.000115347	U	6.33	4.45	-1.87	1.1984e-06	D	UUD
Medtr_v1_026190	MEDTR4G095450_1	Peroxidase 73 EC=1.11.1.7 ; Calcium Disulfide bond Glycoprotein Heme Hydrogen peroxide Iron Metal-binding Oxidoreductase Pyrrolidone carboxyl	AT5G67400.1	1e-129	RHS19; root hair specific 19	Mtr.47795.1.S1_at	26	26.12	misc.peroxidases	-2.21632	5.83	2.29	-3.6	1.35914e-05	D	4.34	3.88	-0.46	0.163704	N	3	3.21	0.22	0.198154	N	DNN
Medtr_v1_026212	MEDTR4G096700_1	DNA replication licensing factor MCM3 homolog ; ATP-binding Cell cycle DNA-binding Nucleotide-binding Nucleus Transcription regulation	AT5G46280.1	0	MCM3; Minichromosome maintenance (MCM2/3/5) family protein	Mtr.20496.1.S1_at	28	28.1	DNA.synthesis/chromatin structure	-1.46539	5.31	4.13	-1.24	0.000126329	D	4.58	4.48	-0.1	0.721845	N	4.87	5.46	0.6	0.00585218	N	DNN
Medtr_v1_026219	MEDTR4G096790_1	40S ribosomal protein S14 ; Ribonucleoprotein	AT3G11510.1	2e-70	Ribosomal protein S11 family protein	Mtr.20483.1.S1_at	29	29.2.2	protein.synthesis.misc ribososomal protein	1.19683	3.75	4.86	1.04	0.00199092	U	4.32	4.31	0	0.985935	N	7.24	6.65	-0.58	0.00201166	N	UNN
Medtr_v1_026245	MEDTR4G097080_1	Protein SHORT-ROOT ; Cytoplasm Developmental Nucleus Transcription regulation	AT4G37650.1	1e-155	SHR,SGR7; GRAS family transcription factor	Mtr.47195.1.S1_at	27	27.3.21	RNA.regulation of transcription.GRAS transcription factor family	-1.26485	3.22	1.88	-1.4	0.00013771	D	2.07	1.32	-0.75	0.0114921	N	2.06	2.51	0.46	0.0183109	N	DNN
Medtr_v1_026307	MEDTR4G097950_1	Transcription factor bHLH25 ; DNA-binding Nucleus regulation	AT4G37850.1	7e-43	basic helix-loop-helix (bHLH) DNA-binding superfamily protein	Mtr.22986.1.S1_at	27	27.3.6	RNA.regulation of transcription.bHLH,Basic Helix-Loop-Helix family	5.21508	2.78	4.44	1.6	0.000128102	U	1.73	2.34	0.62	0.316724	N	6.29	5.38	-0.9	0.000144332	N	UNN
Medtr_v1_026320	MEDTR4G098150_1	Glucose-1-phosphate adenylyltransferase EC=2.7.7.27 ; ATP-binding Glycogen biosynthesis Nucleotide-binding Nucleotidyltransferase	AT4G03320.1	1e-47	tic20-IV; translocon at the inner envelope membrane of chloroplasts 20-IV	Mtr.42874.1.S1_at	29	29.3	protein.targeting	1.03276	2.54	4.4	1.79	1.0912e-05	U	3.39	3.32	-0.06	0.798647	N	5.3	5.12	-0.16	0.313625	N	UNN
Medtr_v1_026326	MEDTR4G098230_1	Formimidoyltransferase-cyclodeaminase EC=2.1.2.5 EC=4.3.1.4 ; Cytoplasm Cytoskeleton Folate-binding Golgi apparatus Histidine metabolism Lyase Multifu	AT2G20830.2	2e-41	transferases;folic acid binding	Mtr.32174.1.S1_at	35	35.1	not assigned.no ontology	-2.59883	2.83	1.63	-1.26	0.000855487	D	1.65	1.56	-0.09	0.747726	N	2.84	3.47	0.65	0.00171403	N	DNN
Medtr_v1_026328	MEDTR4G098250_1	Transcription factor bHLH25 ; DNA-binding Nucleus regulation	AT4G37850.1	8e-44	basic helix-loop-helix (bHLH) DNA-binding superfamily protein	Mtr.1885.1.S1_at	27	27.3.6	RNA.regulation of transcription.bHLH,Basic Helix-Loop-Helix family	-1.47029	3.3	0.21	-3.15	5.0197e-06	D	2.46	2.7	0.25	0.596108	N	0.59	0.26	-0.32	0.0438829	N	DNN
Medtr_v1_026336	MEDTR4G098480_1		AT1G32560.1	2e-16	Late embryogenesis abundant protein, group 1 protein	Mtr.32899.1.S1_at	33	33.99	development.unspecified	3.93881	1.41	5.35	3.88	1.3104e-06	U	0.58	3.49	2.92	0.000147086	U	6.35	4.07	-2.27	3.823e-07	D	UUD
Medtr_v1_026338	MEDTR4G098500_1	Metacaspase-1 EC=3.4.22.- ; Autocatalytic cleavage Hydrolase Protease Thiol	AT1G32540.3	7e-64	LOL1; lsd one like 1	Mtr.38334.1.S1_at	27	27.3.99	RNA.regulation of transcription.unclassified	-4.62456	1.95	-0.51	-2.52	1.70625e-05	D	2.53	2.75	0.22	0.77858	N	2.05	5.14	3.11	2.066e-07	U	DNU
Medtr_v1_026362	MEDTR4G098800_1	Nitrate transporter 1.5 ; Cell membrane assimilation Symport Transmembrane helix	AT1G32450.1	0	NRT1.5; nitrate transporter 1.5	Mtr.21006.1.S1_at	34	34.13	transport.peptides and oligopeptides	2.78375	-0.2	1.45	1.59	0.000275878	U	5.17	4.52	-0.64	0.370821	N	5.03	5.86	0.85	0.00252147	N	UNN
Medtr_v1_026394	MEDTR4G100650_1	Ethylene-responsive transcription factor ERF034 ; Activator DNA-binding signaling pathway Nucleus regulation	AT2G44940.1	4e-45	Integrase-type DNA-binding superfamily protein	Mtr.20988.1.S1_at	27	27.3.3	RNA.regulation of transcription.AP2/EREBP, APETALA2/Ethylene-responsive element binding protein family	-1.31916	0.45	-0.88	-1.39	0.00773355	D	2.62	2.58	-0.03	0.939521	N	0.55	0.77	0.23	0.126999	N	DNN
Medtr_v1_026411	MEDTR4G100860_1	PR domain zinc finger protein 15 ; DNA-binding Metal-binding Nucleus Polymorphism Repeat Transcription regulation Zinc-finger	AT3G60580.1	3e-40	C2H2-like zinc finger protein	Mtr.7101.1.S1_at	27	27.3.11	RNA.regulation of transcription.C2H2 zinc finger family	-3.46107	4.27	2.69	-1.65	2.34077e-05	D	2.52	2.55	0.03	0.947205	N	2.32	3.02	0.71	0.000802202	N	DNN
Medtr_v1_026433	MEDTR4G101090_1	Autophagy-related protein 8f ; Cytoplasm Cytoplasmic vesicle Cytoskeleton Lipoprotein Membrane Microtubule transport Ubl conjugation pathway	AT4G16520.2	3e-59	ATG8F; Ubiquitin-like superfamily protein	Mtr.18010.1.S1_at	29	29.5.2	protein.degradation.autophagy	-1.29947	1.3	-0.01	-1.37	0.00217192	D	1.83	1.67	-0.15	0.39077	N	1.24	1.39	0.17	0.242799	N	DNN
Medtr_v1_026450	MEDTR4G101280_1	14 kDa proline-rich protein DC2.15 ; Membrane Signal Transmembrane helix	AT4G12510.1	6e-40	Bifunctional inhibitor/lipid-transfer protein/seed storage 2S albumin superfamily protein	Mtr.5687.1.S1_s_at	26	26.21	misc.protease inhibitor/seed storage/lipid transfer protein (LTP) family protein	-6.0862	4.64	0.85	-3.85	9.0859e-06	D	4.42	2.46	-1.95	0.00119558	D	0.49	0.71	0.24	0.211684	N	DDN
Medtr_v1_026452	MEDTR4G101310_1	14 kDa proline-rich protein DC2.15 ; Membrane Signal Transmembrane helix	AT1G12100.1	1e-32	Bifunctional inhibitor/lipid-transfer protein/seed storage 2S albumin superfamily protein	Mtr.32740.1.S1_at	26	26.21	misc.protease inhibitor/seed storage/lipid transfer protein (LTP) family protein	-5.52214	1.82	-0.86	-2.75	1.1481e-05	D	3.54	2.61	-0.93	0.133335	N	0.75	0.82	0.09	0.567796	N	DNN
Medtr_v1_026454	MEDTR4G101330_1	14 kDa proline-rich protein DC2.15 ; Membrane Signal Transmembrane helix	AT4G12490.1	6e-37	Bifunctional inhibitor/lipid-transfer protein/seed storage 2S albumin superfamily protein	Mtr.40136.1.S1_at	26	26.21	misc.protease inhibitor/seed storage/lipid transfer protein (LTP) family protein	-5.892	6.55	1.77	-4.85	1.19522e-05	D	4.75	2.89	-1.86	0.0262765	N	1.5	3.64	2.16	1.90259e-05	U	DNU
Medtr_v1_026461	MEDTR4G101600_1	Trehalose-phosphate phosphatase EC=3.1.3.12 ; Hydrolase Magnesium Manganese	AT4G22590.1	1e-137	TPPG; Haloacid dehalogenase-like hydrolase (HAD) superfamily protein	Mtr.31189.1.S1_at	3	3.2.2	minor CHO metabolism.trehalose.TPP	-2.49786	1.44	-0.91	-2.41	0.000267082	D	1.07	0.9	-0.17	0.535159	N	1.79	1.49	-0.29	0.0772256	N	DNN
Medtr_v1_026464	MEDTR4G101630_1	Acid beta-fructofuranosidase EC=3.2.1.26 ; Disulfide bond Glycoprotein Glycosidase Hydrolase Signal Vacuole Zymogen	AT1G12240.1	0	ATBETAFRUCT4,VAC-INV; Glycosyl hydrolases family 32 protein	Mtr.43881.1.S1_at	2	2.2.1.3.3	major CHO metabolism.degradation.sucrose.invertases.vacuolar	-4.78577	6.38	4.09	-2.36	3.24865e-05	D	4.43	4.76	0.33	0.515852	N	0.32	1.9	1.6	2.18671e-05	U	DNU
Medtr_v1_026465	MEDTR4G101650_1	Monocopper oxidase-like protein SKU5 ; Cell membrane wall Glycoprotein GPI-anchor Lipoprotein Metal-binding Secreted Signal	AT4G12420.2	0	SKU5; Cupredoxin superfamily protein	Mtr.40464.1.S1_at	35	35.1	not assigned.no ontology	-2.56954	6.66	3.17	-3.56	7.6712e-06	D	5.19	4.23	-0.96	0.0592424	N	4.62	5.37	0.76	0.000652462	N	DNN
Medtr_v1_026471	MEDTR4G101730_1	Vacuolar-processing enzyme EC=3.4.22.- ; Hydrolase Protease Signal Thiol	AT1G62710.1	0	BETA-VPE,BETAVPE; beta vacuolar processing enzyme	Mtr.19934.1.S1_at	35	35.1	not assigned.no ontology	1.99915	1.78	6.2	4.36	2.636e-07	U	2.1	4.42	2.32	0.0201586	N	7.29	5.28	-2	8.454e-07	D	UND
Medtr_v1_026476	MEDTR4G101780_1	Lipid transfer-like protein VAS ; Lipid-binding Signal Transport	AT1G62790.1	4e-23	Bifunctional inhibitor/lipid-transfer protein/seed storage 2S albumin superfamily protein	Mtr.51608.1.S1_at	26	26.21	misc.protease inhibitor/seed storage/lipid transfer protein (LTP) family protein	-2.08668	5.82	2.14	-3.74	0.000103867	D	4.61	3.6	-1	0.0150165	N	4.89	4.32	-0.56	0.00751992	N	DNN
Medtr_v1_026504	MEDTR4G102120_1	SNARE-interacting protein KEULE ; Cell cycle division Coiled Cytoplasm Membrane transport	AT1G12360.1	0	KEU; Sec1/munc18-like (SM) proteins superfamily	Mtr.40896.1.S1_at	35	35.1	not assigned.no ontology	-1.77313	5.61	4.54	-1.13	0.00113658	D	4.29	4.49	0.21	0.346374	N	5.01	5.08	0.08	0.576322	N	DNN
Medtr_v1_026519	MEDTR4G103300_1	Deoxycytidylate deaminase EC=3.5.4.12 ; Allosteric enzyme Hydrolase Metal-binding Nucleotide biosynthesis Phosphoprotein Zinc	AT3G48540.1	7e-77	Cytidine/deoxycytidylate deaminase family protein		23	23.5	nucleotide metabolism.deoxynucleotide metabolism	-2.30256	2.42	1.27	-1.21	0.00132338	D	1.93	1.93	0	0.995382	N	2.42	3.63	1.23	2.53547e-05	U	DNU
Medtr_v1_026535	MEDTR4G103520_1	Probable inactive purple acid phosphatase 27 ; Glycoprotein Iron Metal-binding Secreted Signal Zinc	AT5G50400.1	0	ATPAP27,PAP27; purple acid phosphatase 27	Mtr.30869.1.S1_at	26	26.13	misc.acid and other phosphatases	-2.24539	2.97	2.02	-1.01	0.000205554	D	2.66	2.33	-0.33	0.117427	N	1.65	2.71	1.08	0.000407603	U	DNU
Medtr_v1_026553	MEDTR4G103730_1	Eukaryotic peptide chain release factor subunit 1-2 ; Cytoplasm Protein biosynthesis	AT1G12920.1	2e-68	ERF1-2; eukaryotic release factor 1-2	Mtr.31293.1.S1_s_at	29	29.2.5	protein.synthesis.release	-1.03485	2.88	1.76	-1.18	0.000617284	D	1.51	2.21	0.71	0.012189	N	2.85	2.25	-0.59	0.012733	N	DNN
Medtr_v1_026563	MEDTR4G103840_1	Putative transcriptional regulatory protein C16G5.16 ; Cytoplasm DNA-binding Metal-binding Nucleus Phosphoprotein regulation Zinc	AT3G48510.1	2e-56	unknown protein; BEST Arabidopsis thaliana protein match is: unknown protein (TAIR:AT5G63350.1); Has 98 Blast	Mtr.32638.1.S1_s_at	35	35.2	not assigned.unknown	3.99557	2.06	6.7	4.58	9.09e-08	U	1.01	2.35	1.35	0.00169837	U	8.04	6.18	-1.85	1.5367e-06	D	UUD
Medtr_v1_026575	MEDTR4G103970_1		AT5G50335.1	1e-10	unknown protein; Has 30201 Blast hits to 17322 proteins in 780 species: Archae - 12; Bacteria - 1396; Metazoa	Mtr.41839.1.S1_at	35	35.2	not assigned.unknown	-4.6226	5.2	3.97	-1.29	0.00474559	D	3.49	1.91	-1.57	0.00410397	D	0.88	1.93	1.07	0.00745458	U	DDU
Medtr_v1_026587	MEDTR4G104140_1	Speckle-type POZ protein ; Nucleus Ubl conjugation pathway	AT3G48360.1	1e-107	BT2,ATBT2; BTB and TAZ domain protein 2	Mtr.40189.1.S1_at	27	27.3.72	RNA.regulation of transcription.Transcriptional Adaptor Zinc Bundle (TAZ) domain family	-2.49419	3.46	0.27	-3.26	1.39208e-05	D	4.09	2.54	-1.55	0.0310298	N	3.37	3.13	-0.23	0.121651	N	DNN
Medtr_v1_026591	MEDTR4G104180_1	Thiol protease SEN102 EC=3.4.22.- ; Endoplasmic reticulum Glycoprotein Hydrolase Signal Zymogen	AT3G48350.1	0.001	Cysteine proteinases superfamily protein		29	29.5.3	protein.degradation.cysteine protease	1.63914	0.83	1.97	1.08	0.0059597	U	1.26	1.41	0.15	0.535704	N	3.93	3.07	-0.84	0.00460048	N	UNN
Medtr_v1_026624	MEDTR4G106540_1	Transcription factor E2F7 ; Cell cycle DNA-binding Nucleus Phosphoprotein Repressor regulation	AT3G48160.2	1e-98	DEL1,E2L3,E2FE; DP-E2F-like 1	Mtr.17064.1.S1_s_at	27	27.3.18	RNA.regulation of transcription.E2F/DP transcription factor family, E2F group2	-1.82456	4.19	2.96	-1.3	0.00010878	D	3.54	3.07	-0.46	0.34313	N	3.43	4	0.58	0.00487553	N	DNN
Medtr_v1_026640	MEDTR4G106720_1	Auxin-induced protein 5NG4 ; Glycoprotein Membrane Transmembrane helix	AT3G28050.1	7e-72	nodulin MtN21 /EamA-like transporter family protein		33	33.99	development.unspecified	-3.02365	3.79	0.29	-3.57	6.3048e-06	D	1.05	0.87	-0.17	0.599626	N	0.6	1.91	1.32	3.83686e-05	U	DNU
Medtr_v1_026667	MEDTR4G107010_1	U-box domain-containing protein 19 EC=6.3.2.- ; Ligase Repeat Ubl conjugation pathway	AT1G60190.1	1e-138	ARM repeat superfamily protein	Mtr.41614.1.S1_at	29	29.5.11.4.2	protein.degradation.ubiquitin.E3.RING	3.41717	-0.02	3.87	3.83	3.4919e-06	U	4.04	1.96	-2.07	0.00130477	D	4.03	1.42	-2.6	1.2764e-06	D	UDD
Medtr_v1_026675	MEDTR4G107620_1	LRR receptor-like serine/threonine-protein kinase FEI 1 EC=2.7.11.1 ; ATP-binding Cell membrane Glycoprotein Leucine-rich repeat Nucleotide-bi	AT5G62710.1	0	Leucine-rich repeat protein kinase family protein	Mtr.28671.1.S1_at	30	30.2.13	signalling.receptor kinases.leucine rich repeat XIII	-4.51531	3.06	1.26	-1.87	2.89349e-05	D	3.28	2.64	-0.63	0.0215154	N	0.94	3.13	2.2	9.077e-06	U	DNU
Medtr_v1_026697	MEDTR4G107860_1	16.6 kDa heat shock protein ; Cytoplasm Stress response	AT2G27140.1	3e-11	HSP20-like chaperones superfamily protein	Mtr.5114.1.S1_s_at	20	20.2.1	stress.abiotic.heat	-1.23147	0.94	-0.03	-1.03	0.000276124	D	1.66	2.31	0.65	0.0201149	N	1.42	3.88	2.48	0.00177426	U	DNU
Medtr_v1_026719	MEDTR4G108100_1		AT5G62550.1	1e-38	unknown protein; FUNCTIONS IN: molecular_function unknown; INVOLVED IN: biological_process unknown; LOCATED I	Mtr.15618.1.S1_at	35	35.2	not assigned.unknown	-3.84572	2.64	0.99	-1.71	0.000274623	D	3.62	3.77	0.16	0.591218	N	2.37	3.6	1.25	0.00190734	U	DNU
Medtr_v1_026739	MEDTR4G108330_1	Microtubule-associated protein RP/EB family member 3 ; Alternative splicing Cell cycle division Cytoplasm Cytoskeleton Mitosis Phosphopro	AT5G62500.1	1e-107	ATEB1B,ATEB1,EB1B; end binding protein 1B	Mtr.19730.1.S1_s_at	31	31.1	cell.organisation	-1.47744	5.68	3.29	-2.45	5.32636e-05	D	4.98	4.74	-0.24	0.241966	N	4.79	5.77	0.99	0.000132299	N	DNN
Medtr_v1_026743	MEDTR4G108370_1	Transcription factor TCP14 ; DNA-binding Nucleus regulation	AT3G47620.1	6e-56	AtTCP14,TCP14; TEOSINTE BRANCHED, cycloidea and PCF (TCP) 14	Mtr.49910.1.S1_at	17	17.2.3	hormone metabolism.auxin.induced-regulated-responsive-activated	-1.45247	5.81	4.26	-1.61	0.00173883	D	4.72	5.75	1.03	0.0137081	N	2.75	3.53	0.79	0.0021278	N	DNN
Medtr_v1_026773	MEDTR4G111750_1	Single-stranded DNA-binding protein, mitochondrial ; Mitochondrion Transit peptide	AT3G18580.1	1e-65	Nucleic acid-binding, OB-fold-like protein	Mtr.41654.1.S1_at	27	27.3.99	RNA.regulation of transcription.unclassified	-1.09835	2.69	1.26	-1.5	4.86902e-05	D	2.84	3.06	0.22	0.607538	N	3.42	3.42	0.01	0.962648	N	DNN
Medtr_v1_026775	MEDTR4G111770_1	Oleosin 16 kDa ; Acetylation Lipid droplet Membrane Repeat Transmembrane helix	AT3G18570.1	2e-34	Oleosin family protein	Mtr.31205.1.S1_at	11	11.4	lipid metabolism.TAG synthesis	2.81589	2.11	5.91	3.74	1.0778e-06	U	1.64	3.17	1.54	0.0162004	N	7.05	6.66	-0.38	0.0360249	N	UNN
Medtr_v1_026776	MEDTR4G111780_1	DNA repair protein RAD51 homolog 3 ; Alternative splicing ATP-binding damage recombination DNA-binding Nucleotide-binding Nucleus	AT2G45280.1	1e-137	ATRAD51C,RAD51C; RAS associated with diabetes protein 51C		28	28.2	DNA.repair	-1.98741	2.87	1.76	-1.18	9.52753e-05	D	2.49	2.26	-0.23	0.248001	N	2.47	2.9	0.44	0.0193592	N	DNN
Medtr_v1_026784	MEDTR4G111860_1	Ubiquitin carboxyl-terminal hydrolase 20 EC=3.4.19.12 ; Protease Thiol Ubl conjugation pathway	AT4G17895.1	5e-46	UBP20; ubiquitin-specific protease 20		29	29.5.11.5	protein.degradation.ubiquitin.ubiquitin protease	-1.25124	2	-0.09	-2.15	7.6964e-05	D	1.33	0.63	-0.69	0.0485145	N	0.4	1.42	1.03	0.00114962	U	DNU
Medtr_v1_026801	MEDTR4G112070_1	Peptidyl-prolyl cis-trans isomerase CYP20-2, chloroplastic EC=5.2.1.8 ; Chaperone Cyclosporin Disulfide bond Membrane Plastid Rotamase Thy	AT1G74070.1	2e-87	Cyclophilin-like peptidyl-prolyl cis-trans isomerase family protein	Mtr.39782.1.S1_at	31	31.3	cell.cycle	-2.20012	0.54	-0.46	-1.06	0.000863324	D	0.41	0.25	-0.16	0.362053	N	0.41	3.24	2.84	2.972e-07	U	DNU
Medtr_v1_026807	MEDTR4G112250_1	Chloramphenicol acetyltransferase EC=2.3.1.28 ; Acyltransferase Antibiotic resistance Plasmid	AT4G17895.1	2e-36	UBP20; ubiquitin-specific protease 20		29	29.5.11.5	protein.degradation.ubiquitin.ubiquitin protease	-2.53236	3.29	0.98	-2.38	3.44944e-05	D	2.17	1.74	-0.43	0.124824	N	0.35	2.53	2.19	2.39961e-05	U	DNU
Medtr_v1_026812	MEDTR4G112350_1	Kinesin-like protein KIF19 ; ATP-binding Coiled Cytoplasm Cytoskeleton Microtubule Motor Nucleotide-binding	AT1G18550.1	0	ATP binding microtubule motor family protein	Mtr.14236.1.S1_at	31	31.1	cell.organisation	-3.9803	2.59	1.09	-1.56	4.64707e-05	D	2.07	1.9	-0.17	0.566424	N	0.45	1.7	1.27	0.000113932	U	DNU
Medtr_v1_026818	MEDTR4G112430_1	Putative phospholipid-transporting ATPase 9 EC=3.6.3.1 ; ATP-binding Hydrolase Magnesium Membrane Metal-binding Nucleotide-binding Phosphoprotein Trans	AT1G68710.1	0	ATPase E1-E2 type family protein / haloacid dehalogenase-like hydrolase family protein	Mtr.1874.1.S1_at	27	27.3.35	RNA.regulation of transcription.bZIP transcription factor family	-2.24193	5.06	3.35	-1.77	0.000235767	D	4.69	4.85	0.16	0.412448	N	0.55	2.86	2.32	7.76e-07	U	DNU
Medtr_v1_026834	MEDTR4G112610_1		AT5G35520.1	4e-46	MIS12,ATMIS12; minichromosome instability 12 (mis12)-like		35	35.1	not assigned.no ontology	-1.55148	1.75	0.79	-1.02	0.00180705	D	1.47	1.44	-0.03	0.924642	N	1.99	2.07	0.09	0.589115	N	DNN
Medtr_v1_026877	MEDTR4G113090_1	Uncharacterized sodium-dependent transporter yocS ; Cell membrane Ion Symport Transmembrane helix	AT2G26900.1	1e-172	Sodium Bile acid symporter family	Mtr.37515.1.S1_at	34	34.14	transport.unspecified cations	-1.79018	5.77	3.33	-2.5	7.8904e-06	D	4.82	4.86	0.04	0.793785	N	4.58	6.08	1.51	3.89745e-05	U	DNU
Medtr_v1_026878	MEDTR4G113100_1	Probable inactive receptor kinase At2g26730 ; ATP-binding Glycoprotein Leucine-rich repeat Membrane Nucleotide-binding Phosphoprotein Signal Transm	AT2G26730.1	0	Leucine-rich repeat protein kinase family protein	Mtr.13163.1.S1_at	30	30.2.3	signalling.receptor kinases.leucine rich repeat III	-3.22808	5.82	1.6	-4.28	2.22e-07	D	3.8	2.81	-0.98	0.00501352	N	2.31	3.04	0.74	0.0145153	N	DNN
Medtr_v1_026888	MEDTR4G113200_1	Protein argonaute PNH1 ; Cytoplasm Developmental RNA-mediated gene silencing	AT5G43810.2	0	ZLL; Stabilizer of iron transporter SufD / Polynucleotidyl transferase		29	29.2.3	protein.synthesis.initiation	-2.20107	0.9	-0.29	-1.25	0.000142578	D	-0.24	-0.15	0.1	0.661138	N	0.34	1.46	1.14	0.000216476	U	DNU
Medtr_v1_026896	MEDTR4G113280_1	3-ketoacyl-CoA synthase 11 EC=2.3.1.- EC=2.3.1.119 ; Acyltransferase Membrane NAD NADP Transmembrane helix	AT2G26640.1	0	KCS11; 3-ketoacyl-CoA synthase 11	Mtr.42237.1.S1_at	11	11.1.10	lipid metabolism.FA synthesis and FA elongation.beta ketoacyl CoA synthase	-2.09694	4.89	3.25	-1.7	3.17217e-05	D	4.63	3.88	-0.75	0.0112904	N	3.49	5.05	1.57	0.000132735	U	DNU
Medtr_v1_026929	MEDTR4G113710_1	Probable receptor-like protein kinase At5g20050 EC=2.7.11.1 ; ATP-binding Membrane Nucleotide-binding Serine/threonine-protein Signal Transferase Tra	AT5G20050.1	1e-146	Protein kinase superfamily protein	Mtr.1266.1.S1_at	30	30.2.99	signalling.receptor kinases.misc	-1.55024	3.06	1.79	-1.33	0.000277879	D	3.46	3.53	0.07	0.734866	N	1.07	0.91	-0.15	0.290632	N	DNN
Medtr_v1_026956	MEDTR4G113990_1	Nudix hydrolase 19, chloroplastic EC=3.6.1.22 ; Magnesium Manganese Metal-binding NAD Plastid Transit peptide	AT5G20070.1	1e-149	ATNUDT19,ATNUDX19,NUDX19; nudix hydrolase homolog 19	Mtr.32457.1.S1_at	35	35.1	not assigned.no ontology	-1.67503	1.08	0	-1.15	0.000457081	D	1.11	1.31	0.2	0.496503	N	0.45	1	0.56	0.00594085	N	DNN
Medtr_v1_026962	MEDTR4G114060_1	Dynein light chain, cytoplasmic ; Cytoskeleton Microtubule Motor protein	AT5G20110.1	4e-45	Dynein light chain type 1 family protein		31	31.1	cell.organisation	-2.9566	5.6	3.28	-2.38	1.7227e-05	D	3.78	3.28	-0.49	0.161919	N	-0.29	0.73	1.03	6.65225e-05	U	DNU
Medtr_v1_026986	MEDTR4G114340_1	Nitrate transporter 1.4 ; Membrane assimilation Symport Transmembrane helix	AT2G26690.1	0	Major facilitator superfamily protein	Mtr.39005.1.S1_at	34	34.4	transport.nitrate	-2.09048	2.44	0.36	-2.14	1.25023e-05	D	0.9	2.47	1.58	0.000961308	U	0.54	2.23	1.71	0.00291329	U	DUU
Medtr_v1_026991	MEDTR4G114400_1	Ribosomal protein L11 methyltransferase EC=2.1.1.- ; Cytoplasm	AT2G26680.1	1e-126	CONTAINS InterPro DOMAIN/s: Methyltransferase FkbM (InterPro:IPR006342); Has 1073 Blast hits to 1073 proteins	Mtr.13921.1.S1_at	35	35.1	not assigned.no ontology	-1.1784	4.58	3.03	-1.61	0.000123067	D	3.18	2.74	-0.44	0.0745538	N	4.41	4.14	-0.26	0.143627	N	DNN
Medtr_v1_026995	MEDTR4G114550_1	SPX domain-containing protein 1 ; Nucleus	AT5G20150.1	1e-103	ATSPX1,SPX1; SPX domain gene 1	Mtr.38018.1.S1_at	35	35.1	not assigned.no ontology	-1.43919	4.14	3.06	-1.14	0.000566646	D	3.21	3.45	0.24	0.544738	N	4.38	3.88	-0.49	0.00597239	N	DNN
Medtr_v1_027024	MEDTR4G114860_1	Zinc finger protein 292 ; Acetylation Alternative splicing Coiled DNA-binding Metal-binding Nucleus Phosphoprotein Polymorphism Repeat T	AT5G22990.1	2e-17	C2H2-like zinc finger protein		27	27.3.11	RNA.regulation of transcription.C2H2 zinc finger family	-1.77152	1.47	-0.56	-2.1	4.1169e-05	D	1.51	1.05	-0.45	0.303004	N	2.28	1.97	-0.29	0.0993921	N	DNN
Medtr_v1_027048	MEDTR4G115120_1	Probable receptor-like protein kinase At5g15080 EC=2.7.11.1 ; ATP-binding Cell membrane Nucleotide-binding Serine/threonine-protein Transferase Trans	AT5G15080.1	1e-141	Protein kinase superfamily protein	Mtr.26689.1.S1_at	29	29.4.1.57	protein.postranslational modification.kinase.receptor like cytoplasmatic kinase VII	-1.60582	3.38	1.6	-1.84	0.000165993	D	3.69	3.81	0.12	0.563338	N	2.01	3.69	1.69	4.6126e-06	U	DNU
Medtr_v1_027064	MEDTR4G115330_1	Probable galactinol--sucrose galactosyltransferase 6 EC=2.4.1.82 ; Carbohydrate metabolism Glycosyltransferase	AT5G20250.4	0	DIN10; Raffinose synthase family protein	Mtr.9074.1.S1_at	3	3.1.2.2	minor CHO metabolism.raffinose family.raffinose synthases.putative	-3.84274	7.05	2.73	-4.38	7.6865e-06	D	4.59	3.99	-0.6	0.115525	N	1.05	1.36	0.32	0.0958667	N	DNN
Medtr_v1_027065	MEDTR4G115340_1	Telomere-associated protein RIF1 ; Acetylation Alternative splicing Cell cycle Chromosome Cytoplasm Cytoskeleton DNA damage Nucleus Phospho	AT3G59870.1	0.33	unknown protein; FUNCTIONS IN: molecular_function unknown; INVOLVED IN: biological_process unknown; LOCATED I		35	35.2	not assigned.unknown	-1.07276	1.45	-0.54	-2.06	0.000246731	D	0.69	0.41	-0.27	0.172682	N	1.15	1.7	0.56	0.0127428	N	DNN
Medtr_v1_027080	MEDTR4G115490_1	Aconitate hydratase, cytoplasmic EC=4.2.1.3 ; 4Fe-4S Glyoxylate bypass Iron Iron-sulfur Lyase Metal-binding	AT2G05710.1	2e-42	ACO3; aconitase 3	Mtr.50721.1.S1_at	8	8.1.3	TCA / org. transformation.TCA.aconitase.cyt	-1.05207	3.41	0.82	-2.65	3.9081e-06	D	3.62	2.35	-1.27	0.00910723	D	3.61	4.29	0.7	0.0223251	N	DDN
Medtr_v1_027087	MEDTR4G115580_1	ADIPOR-like receptor CG5315 ; Alternative splicing Fatty acid metabolism Lipid Membrane Transmembrane helix	AT5G20270.1	1e-109	HHP1; heptahelical transmembrane protein1	Mtr.18659.1.S1_s_at	35	35.2	not assigned.unknown	-4.72393	1.14	-0.18	-1.39	4.8482e-05	D	1.53	1.17	-0.35	0.260324	N	0.4	0.82	0.43	0.028836	N	DNN
Medtr_v1_027095	MEDTR4G115670_1	Bifunctional purple acid phosphatase 26 EC=3.1.3.2 EC=1.11.1.7 ; Glycoprotein Hydrogen peroxide Hydrolase Iron Metal-binding Oxidoreductase	AT5G34850.1	0	ATPAP26,PAP26; purple acid phosphatase 26	Mtr.47570.1.S1_s_at	26	26.13	misc.acid and other phosphatases	-2.33528	5.32	3.29	-2.09	3.11122e-05	D	3.92	3.04	-0.88	0.0137441	N	3.08	5.68	2.62	1.819e-07	U	DNU
Medtr_v1_027115	MEDTR4G115880_1	Ubiquitin carboxyl-terminal hydrolase 22 EC=3.4.19.12 ; Metal-binding Protease Thiol Ubl conjugation pathway Zinc Zinc-finger	AT5G10790.1	4e-68	UBP22; ubiquitin-specific protease 22	Mtr.5163.1.S1_at	29	29.5.11.5	protein.degradation.ubiquitin.ubiquitin protease	-1.73954	4.69	3.5	-1.26	0.000455343	D	3.64	3.78	0.15	0.599754	N	3.33	3.79	0.47	0.0220042	N	DNN
Medtr_v1_027117	MEDTR4G115900_1	Actin-related protein 2/3 complex subunit 3 ; Acetylation Actin-binding Cell projection Cytoplasm Cytoskeleton Phosphoprotein	AT1G60430.2	4e-91	ARPC3; actin-related protein C3	Mtr.9705.1.S1_at	31	31.1	cell.organisation	-2.7458	4.11	2.01	-2.16	9.4862e-05	D	2.82	3.44	0.62	0.307717	N	2.53	3.18	0.66	0.00283557	N	DNN
Medtr_v1_027119	MEDTR4G115920_1	Monogalactosyldiacylglycerol synthase 2, chloroplastic EC=2.4.1.46 ; Glycosyltransferase Membrane Plastid outer Transit peptide	AT5G20410.1	0	MGD2,ATMGD2; monogalactosyldiacylglycerol synthase 2	Mtr.38047.1.S1_at	11	11.1	lipid metabolism.glycolipid synthesis	-2.18302	1.64	-0.17	-1.87	0.00042201	D	2.36	2.69	0.33	0.599088	N	2.4	1.86	-0.53	0.00571291	N	DNN
Medtr_v1_027122	MEDTR4G115970_1	Pyrophosphate-energized vacuolar membrane proton pump EC=3.6.1.1 ; Hydrogen ion transport Hydrolase Magnesium Transmembrane helix Vacuole	AT1G15690.1	0	AVP1,ATAVP3,AVP-3,AtVHP1;1; Inorganic H pyrophosphatase family protein	Mtr.24585.1.S1_at	23	23.4	nucleotide metabolism.phosphotransfer and pyrophosphatases	-2.30262	3.12	0.76	-2.42	1.08554e-05	D	1.27	1.51	0.24	0.427208	N	0.51	0.53	0.03	0.849192	N	DNN
Medtr_v1_027126	MEDTR4G116010_1	Protein SRG1 ; Iron Metal-binding Oxidoreductase	AT1G49390.1	4e-93	2-oxoglutarate (2OG) and Fe(II)-dependent oxygenase superfamily protein	Mtr.46586.1.S1_at	16	16.8.4	secondary metabolism.flavonoids.flavonols	-1.26256	4.1	1.91	-2.25	0.00022552	D	3.55	3.34	-0.21	0.264954	N	4.48	4.75	0.28	0.111523	N	DNN
Medtr_v1_027132	MEDTR4G116070_1	Heparanase-like protein 3 EC=3.2.-.- ; Alternative splicing Glycoprotein Hydrolase Lysosome Membrane Secreted Signal	AT5G34940.2	0	AtGUS3,GUS3; glucuronidase 3	Mtr.18430.1.S1_at	35	35.1	not assigned.no ontology	-3.41934	5	0.97	-4.09	6.964e-07	D	2.32	1.72	-0.6	0.0759889	N	1.84	3.01	1.18	0.00012639	U	DNU
Medtr_v1_027143	MEDTR4G116200_1	Prospero homeobox protein 2 ; Alternative splicing DNA-binding Nucleus Phosphoprotein Transcription regulation	AT2G12462.1	3e-27	BEST Arabidopsis thaliana protein match is: Sterile alpha motif (SAM) domain-containing protein (TAIR:AT1G15760	Mtr.18406.1.S1_at	NA			-4.81566	0.46	-0.77	-1.29	0.000184745	D	1.8	1.85	0.05	0.860036	N	0.34	2.25	1.92	6.3308e-06	U	DNU
Medtr_v1_027152	MEDTR4G116300_1		AT2G12646.1	3e-92	PLATZ transcription factor family protein	Mtr.46508.1.S1_at	NA			1.63451	3.99	5.35	1.29	0.000200362	U	4.73	3.91	-0.82	0.0549352	N	3.47	3.18	-0.28	0.0955361	N	UNN
Medtr_v1_027162	MEDTR4G116420_1	Probable protein phosphatase 2C 54 EC=3.1.3.16 ; Hydrolase Magnesium Manganese Metal-binding	AT2G25620.1	1e-104	AtDBP1,DBP1; DNA-binding protein phosphatase 1	Mtr.18035.1.S1_at	29	29.4	protein.postranslational modification	-2.47707	3.3	1.16	-2.2	1.33464e-05	D	3.63	4.51	0.89	0.0326744	N	2.97	4.37	1.42	1.19357e-05	U	DNU
Medtr_v1_027167	MEDTR4G116470_1	Prolyl-tRNA synthetase EC=6.1.1.15 ; Aminoacyl-tRNA ATP-binding Cytoplasm Ligase Nucleotide-binding Protein biosynthesis				Mtr.49155.1.S1_at	NA			-5.43538	3.45	0.03	-3.48	3.7219e-06	D	3.71	3.26	-0.45	0.266429	N	3.26	2.93	-0.32	0.0372383	N	DNN
Medtr_v1_027168	MEDTR4G116480_1		AT2G15580.2	2e-07	RING/U-box superfamily protein	Mtr.18037.1.S1_at	27	27.3.12	RNA.regulation of transcription.C3H zinc finger family	2.75819	3.78	5.85	2	1.32207e-05	U	5.24	3.65	-1.59	0.0163663	N	7.37	4.54	-2.82	1.419e-07	D	UND
Medtr_v1_027176	MEDTR4G116560_1	Transmembrane 9 superfamily member 4 ; Phosphoprotein Signal helix	AT5G35160.2	1e-175	Endomembrane protein 70 protein family		35	35.2	not assigned.unknown	-1.06354	6.05	4.03	-2.08	7.01165e-05	D	3.47	2.87	-0.59	0.0691824	N	3.76	4.29	0.54	0.0256576	N	DNN
Medtr_v1_027191	MEDTR4G116800_1	Sugar transport protein 7 ; Membrane Symport Transmembrane helix	AT4G02050.1	0	STP7; sugar transporter protein 7	Mtr.39178.1.S1_at	34	34.2	transporter.sugars	-5.23107	4.35	3.11	-1.3	0.000349114	D	3.07	3.2	0.13	0.653672	N	0.87	3.19	2.33	5.874e-07	U	DNU
Medtr_v1_027232	MEDTR4G118760_1	Vesicle-associated protein 2-2 ; Coiled Endoplasmic reticulum Host-virus interaction Membrane Transmembrane helix	AT1G08820.2	2e-47	VAP27-2; vamp/synaptobrevin-associated protein 27-2	Mtr.21665.1.S1_at	35	35.1	not assigned.no ontology	-4.51016	2.45	0.63	-1.89	7.99415e-05	D	4.05	4.07	0.02	0.97158	N	4.61	3.79	-0.81	0.000516935	N	DNN
Medtr_v1_027234	MEDTR4G118780_1	Probable serine/threonine-protein kinase At1g54610 EC=2.7.11.1 ; Alternative splicing ATP-binding Nucleotide-binding Phosphoprotein Transferase	AT1G54610.3	0	Protein kinase superfamily protein	Mtr.35209.1.S1_at	29	29.4	protein.postranslational modification	-1.96097	1.4	0.19	-1.27	0.000300855	D	1.77	0.43	-1.34	0.00317729	D	1.16	1.47	0.32	0.040985	N	DDN
Medtr_v1_027304	MEDTR4G119620_1	WD repeat-containing protein 5 ; Acetylation Chromatin regulator Nucleus Phosphoprotein Transcription regulation	AT3G49660.1	1e-143	Transducin/WD40 repeat-like superfamily protein		27	27.3.99	RNA.regulation of transcription.unclassified	-1.6014	3.8	2.83	-1.04	0.00169541	D	3.36	3.55	0.2	0.571494	N	3.86	3.95	0.1	0.515198	N	DNN
Medtr_v1_027332	MEDTR4G120020_1		AT3G06890.1	9e-25	unknown protein; Has 91 Blast hits to 91 proteins in 12 species: Archae - 0; Bacteria - 0; Metazoa - 0; Fungi -	Mtr.23737.1.S1_at	35	35.2	not assigned.unknown	-1.60273	5.08	3.25	-1.9	0.000349965	D	3.81	2.75	-1.06	0.100456	N	3.1	3.61	0.52	0.0329539	N	DNN
Medtr_v1_027334	MEDTR4G120040_1	Late embryogenesis abundant protein Lea5 ; Stress response	AT4G15910.1	5e-12	ATDI21,DI21; drought-induced 21	Mtr.47184.1.S1_at	20	20.2.3	stress.abiotic.drought/salt	3.76187	1.83	4.82	2.93	6.9935e-06	U	0.76	2.38	1.63	0.116792	N	6.98	4.63	-2.33	1.1775e-06	D	UND
Medtr_v1_027344	MEDTR4G120160_1		AT5G49120.1	1e-16	Protein of unknown function (DUF581)	Mtr.23730.1.S1_at	33	33.99	development.unspecified	-2.77416	2.14	0.02	-2.18	0.000341118	D	0.23	0.14	-0.09	0.573298	N	1.39	4.5	3.12	9.1222e-06	U	DNU
Medtr_v1_027352	MEDTR4G120730_1	Probable polygalacturonase EC=3.2.1.15 ; Glycoprotein Glycosidase Hydrolase Membrane Repeat Transmembrane helix	AT3G16850.1	1e-154	Pectin lyase-like superfamily protein	Mtr.11765.1.S1_at	10	10.6.3	cell wall.degradation.pectate lyases and polygalacturonases	-2.96987	5.81	3.19	-2.68	1.6904e-06	D	2.97	2.64	-0.33	0.156581	N	2.12	3.05	0.94	0.000374367	N	DNN
Medtr_v1_027358	MEDTR4G120810_1	Aspartyl-tRNA synthetase EC=6.1.1.12 ; Aminoacyl-tRNA ATP-binding Cytoplasm Ligase Nucleotide-binding Protein biosynthesis	AT4G33760.1	0	tRNA synthetase class II (D, K and N) family protein	Mtr.44340.1.S1_at	29	29.1	protein.aa activation	-1.05409	2.28	1.02	-1.32	0.00178721	D	1.38	0.68	-0.69	0.0811957	N	1.94	2.25	0.33	0.103499	N	DNN
Medtr_v1_027395	MEDTR4G121810_1	Uncharacterized protein At4g22758	AT1G70780.1	2e-38	unknown protein; FUNCTIONS IN: molecular_function unknown; INVOLVED IN: biological_process unknown; LOCATED I	Mtr.740.1.S1_s_at	35	35.2	not assigned.unknown	-1.11623	4.85	3.28	-1.63	5.18578e-05	D	3.5	3.27	-0.23	0.410465	N	4.43	4.52	0.1	0.465308	N	DNN
Medtr_v1_027398	MEDTR4G121880_1	Dihydrolipoyl dehydrogenase EC=1.8.1.4 ; Cell inner membrane Disulfide bond FAD Flavoprotein Glycolysis NAD Oxidoreductase Redox-active center	AT3G16950.1	0	LPD1,ptlpd1; lipoamide dehydrogenase 1	Mtr.41526.1.S1_at	8	8.1.1.3	TCA / org. transformation.TCA.pyruvate DH.E3	-1.3176	5.45	3.61	-1.9	5.21379e-05	D	4.17	4.13	-0.04	0.842901	N	4.26	5.01	0.76	0.000645203	N	DNN
Medtr_v1_027400	MEDTR4G121900_1	Mitochondrial import inner membrane translocase subunit tim23 ; Mitochondrion Protein transport Translocation Transmembrane helix	AT4G16160.2	7e-62	ATOEP16-2,ATOEP16-S; Mitochondrial import inner membrane translocase subunit Tim17/Tim22/Tim2	Mtr.51980.1.S1_at	34	34.23	transport.protein transport mitochondrial membrane (TIM/TOM)	3.27549	3.19	5.9	2.64	4.87774e-05	U	0.08	1.83	1.75	0.0654726	N	7.33	4.34	-2.98	4.27e-08	D	UND
Medtr_v1_027404	MEDTR4G121940_1	Seed maturation protein PM36 ; Disulfide bond	AT3G16990.1	2e-79	Haem oxygenase-like, multi-helical	Mtr.10595.1.S1_s_at	35	35.1	not assigned.no ontology	1.78906	2.82	5.32	2.44	1.09227e-05	U	3.37	4.07	0.7	0.110126	N	7.49	6.46	-1.02	0.000113003	D	UND
Medtr_v1_027408	MEDTR4G121980_1		AT3G17030.1	6e-05	Nucleic acid-binding proteins superfamily		35	35.2	not assigned.unknown	-2.39305	2.33	1.21	-1.19	0.000171588	D	1.54	1.32	-0.21	0.518266	N	1.97	2.37	0.41	0.0227767	N	DNN
Medtr_v1_027422	MEDTR4G122130_1	Disease resistance response protein 206 ; Pathogenesis-related Plant defense	AT1G22900.1	6e-24	Disease resistance-responsive (dirigent-like protein) family protein		20	20.1	stress.biotic	-3.97789	1.83	0.74	-1.15	0.000823713	D	-0.21	-0.16	0.05	0.753108	N	0.53	0.35	-0.17	0.232097	N	DNN
Medtr_v1_027427	MEDTR4G122190_1	Probable ATP-citrate synthase EC=2.3.3.8 ; ATP-binding Cytoplasm Lipid synthesis Magnesium Metal-binding Nucleotide-binding Phosphoprotein Tran	AT3G06650.1	1e-11	ACLB-1; ATP-citrate lyase B-1		8	8.2.11	TCA / org. transformation.other organic acid transformaitons.atp-citrate lyase	-2.23673	2.22	-0.36	-2.65	4.1797e-06	D	0.64	0.42	-0.21	0.237133	N	1.17	2.3	1.14	8.5164e-05	U	DNU
Medtr_v1_027432	MEDTR4G122240_1	DELLA protein GAI ; Gibberellin signaling pathway Nucleus Phosphoprotein Repressor Transcription regulation Ubl conjugation	AT2G01570.1	9e-19	RGA1,RGA; GRAS family transcription factor family protein		17	17.6.2	hormone metabolism.gibberelin.signal transduction	-1.35224	2.96	0.18	-2.84	8.20072e-05	D	3	1.98	-1.02	0.0409502	N	1.16	1.39	0.24	0.120705	N	DNN
Medtr_v1_027435	MEDTR4G122270_1	DNA replication licensing factor mcm2 ; ATP-binding Cell cycle DNA-binding Metal-binding Nucleotide-binding Nucleus Transcription regulation Z	AT1G44900.1	0	MCM2,ATMCM2; minichromosome maintenance (MCM2/3/5) family protein	Mtr.44485.1.S1_at	28	28.1	DNA.synthesis/chromatin structure	-2.04775	5.76	4.07	-1.76	2.7151e-05	D	4.13	4.04	-0.09	0.906954	N	4.97	6.12	1.16	2.85827e-05	U	DNU
Medtr_v1_027457	MEDTR4G122750_1	Putative invertase inhibitor ; Allergen Disulfide bond Secreted Signal	AT1G47960.1	1e-33	C/VIF1,ATC/VIF1; cell wall / vacuolar inhibitor of fructosidase 1	Mtr.38447.1.S1_at	10	10.8.1	cell wall.pectin*esterases.PME	-1.12432	1.82	0.77	-1.11	0.00221861	D	-0.1	-0.01	0.1	0.562839	N	2.2	2.25	0.06	0.715241	N	DNN
Medtr_v1_027479	MEDTR4G123480_1	Serine/threonine-protein kinase At5g01020 EC=2.7.11.1 ; ATP-binding Nucleotide-binding Phosphoprotein Transferase	AT3G28690.2	8e-77	Protein kinase superfamily protein		29	29.4.1.57	protein.postranslational modification.kinase.receptor like cytoplasmatic kinase VII	-1.80814	3.14	1.67	-1.54	4.43932e-05	D	3.29	2.85	-0.44	0.112418	N	2.53	3.83	1.31	0.000167956	U	DNU
Medtr_v1_027480	MEDTR4G123490_1	Probable receptor-like protein kinase At5g15080 EC=2.7.11.1 ; ATP-binding Cell membrane Nucleotide-binding Serine/threonine-protein Transferase Trans	AT5G15080.1	7e-30	Protein kinase superfamily protein		29	29.4.1.57	protein.postranslational modification.kinase.receptor like cytoplasmatic kinase VII	-1.48054	3.02	1.31	-1.77	6.07789e-05	D	2.72	2.16	-0.56	0.203373	N	2.58	2.87	0.3	0.0621763	N	DNN
Medtr_v1_027497	MEDTR4G123730_1	Kinesin-like protein KIF15 ; ATP-binding Coiled Cytoplasm Cytoskeleton Microtubule Motor Nucleotide-binding	AT3G17360.1	0	POK1; phragmoplast orienting kinesin 1	Mtr.6194.1.S1_at	31	31.1	cell.organisation	-3.95791	2.96	1.85	-1.17	0.000217867	D	2.97	2.2	-0.77	0.0373722	N	1.2	2.15	0.96	0.000182056	N	DNN
Medtr_v1_027505	MEDTR4G123810_1	S-adenosylmethionine synthase EC=2.5.1.6 ; ATP-binding Cobalt Cytoplasm Magnesium Metal-binding Nucleotide-binding One-carbon metabolism Potassium Trans	AT3G17390.1	0	MTO3,SAMS3,MAT4; S-adenosylmethionine synthetase family protein	Mtr.10376.1.S1_at	13	13.1.3.4	amino acid metabolism.synthesis.aspartate family.methionine	-2.86534	3.63	2.4	-1.3	0.000112576	D	2.36	2.37	0.02	0.951895	N	1.01	1.66	0.66	0.00106155	N	DNN
Medtr_v1_027513	MEDTR4G123900_1	Solute carrier family 35 member C2 ; Alternative splicing Glycoprotein Membrane Phosphoprotein Transmembrane helix Transport	AT3G17430.1	1e-174	Nucleotide-sugar transporter family protein	Mtr.7122.1.S1_at	34	34.8	transport.metabolite transporters at the envelope membrane	-1.21362	3.55	1.08	-2.54	3.8629e-06	D	1.55	1.47	-0.08	0.845155	N	0.82	1.16	0.35	0.0384512	N	DNN
Medtr_v1_027514	MEDTR4G123910_1	Novel plant SNARE 13 ; Alternative splicing Coiled Membrane Phosphoprotein transport Transmembrane helix	AT3G17440.1	1e-123	NPSN13,ATNPSN13; novel plant snare 13	Mtr.30696.1.S1_at	31	31.4	cell. vesicle transport	-1.06096	5.25	3.53	-1.78	0.000430757	D	4.52	4.53	0.01	0.950606	N	4.58	4.66	0.09	0.501236	N	DNN
Medtr_v1_027533	MEDTR4G124100_1	Glutathione S-transferase 3 EC=2.5.1.18	AT3G17460.1	9e-21	PHD finger family protein	Mtr.27858.1.S1_at	27	27.3.67	RNA.regulation of transcription.putative transcription regulator	-2.46621	3.37	1.67	-1.76	8.10516e-05	D	2.4	2.5	0.1	0.840705	N	2.52	3.12	0.61	0.0185743	N	DNN
Medtr_v1_027549	MEDTR4G124300_1	Auxin-responsive protein IAA31 ; signaling pathway Nucleus Repressor Transcription regulation	AT3G17600.1	3e-32	IAA31; indole-3-acetic acid inducible 31		17	17.2.3	hormone metabolism.auxin.induced-regulated-responsive-activated	-1.23279	2.6	0.28	-2.38	4.86145e-05	D	1.75	1.88	0.14	0.658441	N	3.77	3.17	-0.59	0.0171706	N	DNN
Medtr_v1_027551	MEDTR4G124320_1	Protein notum homolog EC=3.-.-.- ; Alternative splicing Glycoprotein Hydrolase Secreted Signal	AT5G26670.1	1e-163	Pectinacetylesterase family protein	Mtr.44320.1.S1_at	10	10.8.2	cell wall.pectin*esterases.acetyl esterase	-4.09259	5.73	3.28	-2.51	2.3801e-05	D	2.92	2.56	-0.35	0.0872196	N	2.95	3.32	0.38	0.0647441	N	DNN
Medtr_v1_027562	MEDTR4G124430_1	Brefeldin A-inhibited guanine nucleotide-exchange protein 2 ; Disease mutation Guanine-nucleotide releasing factor Phosphoprotein Polymorp	AT3G43300.1	0	ATMIN7,BEN1; HOPM interactor 7	Mtr.38892.1.S1_at	30	30.5	signalling.G-proteins	-1.06159	5.35	4.16	-1.25	0.000147364	D	4.58	4.43	-0.15	0.489436	N	4.68	5.07	0.4	0.013816	N	DNN
Medtr_v1_027567	MEDTR4G124490_1	Pectinesterase/pectinesterase inhibitor PPE8B EC=3.1.1.11 ; Aspartyl Cell wall biogenesis/degradation Disulfide bond Glycoprotein Hydrolase Secreted Signal	AT3G43270.1	0	Plant invertase/pectin methylesterase inhibitor superfamily	Mtr.38897.1.S1_at	10	10.8.1	cell wall.pectin*esterases.PME	-5.28369	4.05	0.43	-3.68	0.000144293	D	4.37	3.67	-0.7	0.0306165	N	1.06	2.31	1.27	0.000833766	N	DNN
Medtr_v1_027594	MEDTR4G124790_1	Peroxiredoxin Q, chloroplastic EC=1.11.1.15 ; Antioxidant Disulfide bond Oxidoreductase Peroxidase Plastid Redox-active center Thylakoid Transit pepti	AT3G26060.1	2e-78	ATPRXQ; Thioredoxin superfamily protein	Mtr.10844.1.S1_at	21	21.5	redox.periredoxins	-1.50172	5.36	2.66	-2.76	1.83652e-05	D	4.26	4.3	0.05	0.744649	N	5.57	6.64	1.08	0.000218585	U	DNU
Medtr_v1_027627	MEDTR4G125190_1	Centriolin ; Alternative splicing Cell cycle division Coiled Cytoplasm Cytoskeleton Leucine-rich repeat Phosphoprotein	AT5G20635.1	8e-31	FUNCTIONS IN: molecular_function unknown; INVOLVED IN: biological_process unknown; LOCATED IN: keratin filament		35	35.2	not assigned.unknown	-1.63486	1.66	0.12	-1.6	0.000121612	D	0.6	0.7	0.11	0.652029	N	2.82	3.43	0.63	0.0671414	N	DNN
Medtr_v1_027642	MEDTR4G126840_1	Putative capsid protein V20 ; Virion Virus reference strain	AT2G43445.1	0.12	F-box and associated interaction domains-containing protein	Mtr.13933.1.S1_at	NA			-4.43153	1.29	0.28	-1.08	0.000767168	D	1.92	1.87	-0.04	0.793397	N	-0.33	-0.02	0.32	0.0944364	N	DNN
Medtr_v1_027671	MEDTR4G127220_1	Monoglyceride lipase EC=3.1.1.23 ; Fatty acid biosynthesis Hydrolase Lipid degradation metabolism Phosphoprotein Serine esterase	AT1G52760.1	1e-159	LysoPL2; lysophospholipase 2	Mtr.374.1.S1_at	11	11.9.2	lipid metabolism.lipid degradation.lipases	-1.9168	2.35	0.18	-2.24	2.31055e-05	D	3.36	3.35	-0.01	0.983522	N	2.23	2.29	0.07	0.683788	N	DNN
Medtr_v1_027675	MEDTR4G127290_1	Heat shock protein 101 ; ATP-binding Chaperone Nucleotide-binding Repeat Stress response	AT4G29920.1	7e-87	Double Clp-N motif-containing P-loop nucleoside triphosphate hydrolases superfamily protein	Mtr.370.1.S1_at	20	20.2.1	stress.abiotic.heat	-3.18972	2.65	0.7	-2.01	1.3812e-05	D	2.96	2.99	0.03	0.939737	N	0.92	2.32	1.41	2.928e-05	U	DNU
Medtr_v1_027698	MEDTR4G127550_1		AT2G19160.1	1e-164	Core-2/I-branching beta-1,6-N-acetylglucosaminyltransferase family protein	Mtr.48030.1.S1_at	35	35.2	not assigned.unknown	-1.62303	5.78	4.08	-1.76	0.000116897	D	4.28	4.32	0.04	0.896055	N	4.47	5.23	0.78	0.000445847	N	DNN
Medtr_v1_027704	MEDTR4G127620_1		AT4G30130.1	1e-175	Protein of unknown function (DUF630 and DUF632)	Mtr.22448.1.S1_s_at	35	35.2	not assigned.unknown	-3.66522	0.63	-0.41	-1.1	0.000352909	D	1.93	1.15	-0.77	0.00965271	N	-0.2	0.88	1.09	0.00462508	U	DNU
Medtr_v1_027705	MEDTR4G127630_1	Uncharacterized protein C6orf168	AT2G19080.1	5e-72	metaxin-related	Mtr.48030.1.S1_s_at	35	35.1	not assigned.no ontology	-2.90043	3.14	1.89	-1.31	0.000160478	D	1.93	1.79	-0.13	0.544204	N	2.91	3.78	0.89	0.0232184	N	DNN
Medtr_v1_027720	MEDTR4G127810_1		AT2G18910.1	2e-39	hydroxyproline-rich glycoprotein family protein	Mtr.15386.1.S1_at	35	35.1.41	not assigned.no ontology.hydroxyproline rich proteins	-2.5478	5.61	4.12	-1.55	0.0012648	D	4.79	4.62	-0.17	0.339502	N	3.96	4.97	1.03	0.00103991	U	DNU
Medtr_v1_027723	MEDTR4G127840_1	Probable receptor-like serine/threonine-protein kinase At5g57670 EC=2.7.11.1 ; Alternative splicing ATP-binding Nucleotide-binding Transferase	AT2G18890.1	1e-143	Protein kinase superfamily protein	Mtr.11558.1.S1_at	29	29.4.1.56	protein.postranslational modification.kinase.receptor like cytoplasmatic kinase VI	-2.47381	3.6	1.09	-2.57	8.46516e-05	D	3.78	4.21	0.43	0.0558127	N	3.65	4.42	0.79	0.00447579	N	DNN
Medtr_v1_027732	MEDTR4G127930_1	AP2-like ethylene-responsive transcription factor AIL5 ; Activator DNA-binding signaling pathway Nucleus Repeat regulation	AT5G57390.1	1e-125	AIL5,CHO1,EMK; AINTEGUMENTA-like 5	Mtr.41159.1.S1_at/Mtr.16818.1.S1_s_at	27	27.3.3	RNA.regulation of transcription.AP2/EREBP, APETALA2/Ethylene-responsive element binding protein family	1.09026	4.26	6.05	1.72	2.22725e-05	U	4.1	4.72	0.63	0.0600554	N	6	4.78	-1.21	5.93283e-05	D	UND
Medtr_v1_027754	MEDTR4G128210_1	Mediator of RNA polymerase II transcription subunit 14 ; Activator Nucleus Phosphoprotein Polymorphism Repeat regulation	AT5G57460.1	0	unknown protein; FUNCTIONS IN: molecular_function unknown; INVOLVED IN: biological_process unknown; LOCATED I	Mtr.39598.1.S1_at	35	35.2	not assigned.unknown	-1.4408	4.77	3.13	-1.7	4.17232e-05	D	3.55	3.69	0.15	0.528076	N	3.61	3.93	0.33	0.0744625	N	DNN
Medtr_v1_027758	MEDTR4G128260_1	Probable mitochondrial chaperone BCS1-B ; ATP-binding Membrane Mitochondrion inner Nucleotide-binding Transmembrane helix	AT5G57480.1	0	P-loop containing nucleoside triphosphate hydrolases superfamily protein	Mtr.34391.1.S1_at	29	29.5.9	protein.degradation.AAA type	-3.08656	4.16	0.12	-4.1	3.02759e-05	D	3.38	3.96	0.58	0.0650557	N	2.25	3.15	0.91	0.000544728	N	DNN
Medtr_v1_027760	MEDTR4G128290_1	Protein YIPF6 ; Glycoprotein Membrane Transmembrane helix	AT2G18840.1	1e-105	Integral membrane Yip1 family protein	Mtr.23051.1.S1_at	35	35.1	not assigned.no ontology	-1.39722	6.47	5.29	-1.24	0.00271776	D	4.91	5.54	0.64	0.031746	N	5.16	5.65	0.5	0.00535275	N	DNN
Medtr_v1_027761	MEDTR4G128300_1	Mitochondrial outer membrane protein porin ; Ion transport Mitochondrion Transmembrane beta strand	AT5G57490.1	1e-87	VDAC4,ATVDAC4; voltage dependent anion channel 4	Mtr.23050.1.S1_at	35	35.1	not assigned.no ontology	-1.37593	5.48	3.98	-1.56	2.4768e-05	D	4.29	3.74	-0.55	0.028482	N	3.95	4.58	0.65	0.0064682	N	DNN
Medtr_v1_027762	MEDTR4G128310_1	Probable beta-1,3-galactosyltransferase 16 EC=2.4.1.- ; Alternative splicing Glycoprotein Glycosyltransferase Golgi apparatus Manganese Mem	AT5G57500.1	1e-128	Galactosyltransferase family protein	Mtr.23049.1.S1_at	29	29.7	protein.glycosylation	-1.76549	3.12	1.93	-1.26	0.00344653	D	1.07	0.96	-0.11	0.762425	N	0.31	0.56	0.26	0.158953	N	DNN
Medtr_v1_027764	MEDTR4G128330_1	4-coumarate--CoA ligase 1 EC=6.2.1.12 ; ATP-binding Nucleotide-binding Phenylpropanoid metabolism	AT3G21240.1	1e-63	4CL2,AT4CL2; 4-coumarate:CoA ligase 2	Mtr.43335.1.S1_at	16	16.2.1.3	secondary metabolism.phenylpropanoids.lignin biosynthesis.4CL	-2.88587	1.19	-0.05	-1.3	0.000735686	D	4.42	4.8	0.39	0.288501	N	2.3	4.84	2.55	0.000117229	U	DNU
Medtr_v1_027767	MEDTR4G128410_1	Probable xyloglucan endotransglucosylase/hydrolase protein 23 EC=2.4.1.207 ; Apoplast Cell wall biogenesis/degradation Disulfide bond Glycopro	AT4G25810.1	1e-125	XTR6,XTH23; xyloglucan endotransglycosylase 6	Mtr.33543.1.S1_at	10	10.6.2	cell wall.degradation.mannan-xylose-arabinose-fucose	-1.32525	4.09	1.39	-2.76	1.1805e-06	D	3.17	2.43	-0.73	0.338167	N	1.99	1.21	-0.76	0.00247844	N	DNN
Medtr_v1_027769	MEDTR4G128430_1	4-coumarate--CoA ligase 1 EC=6.2.1.12 ; ATP-binding Nucleotide-binding Phenylpropanoid metabolism	AT1G51680.3	3e-80	4CL1,4CL.1,AT4CL1; 4-coumarate:CoA ligase 1		16	16.2.1.3	secondary metabolism.phenylpropanoids.lignin biosynthesis.4CL	-2.11181	0.55	-0.62	-1.24	6.5619e-05	D	3.75	3.61	-0.13	0.771547	N	0.79	2.47	1.69	0.000417734	U	DNU
Medtr_v1_027780	MEDTR4G128590_1	Xyloglucan endotransglucosylase/hydrolase protein 22 EC=2.4.1.207 ; Apoplast Cell wall biogenesis/degradation Disulfide bond Glycoprotein Glyco	AT5G57560.1	1e-111	TCH4,XTH22; Xyloglucan endotransglucosylase/hydrolase family protein	Mtr.10780.1.S1_at	10	10.7	cell wall.modification	-1.98758	2.94	-0.46	-3.46	5.36911e-05	D	1.56	2.47	0.92	0.417507	N	1.28	1.1	-0.17	0.19678	N	DNN
Medtr_v1_027790	MEDTR4G128690_1	Flavonoid 3-O-glucosyltransferase EC=2.4.1.- ; Glycosyltransferase Phenylpropanoid metabolism	AT5G17050.1	1e-131	UGT78D2; UDP-glucosyl transferase 78D2	Mtr.39747.1.S1_at	16	16.8.3	secondary metabolism.flavonoids.dihydroflavonols	-3.22026	4.83	3.87	-1.02	0.000254474	D	4.4	3.87	-0.52	0.0339493	N	2.48	4.98	2.51	3.998e-07	U	DNU
Medtr_v1_027796	MEDTR4G128750_1	Pathogenesis-related protein PR-1 ; Disulfide bond Plant defense Signal	AT4G30320.1	9e-50	CAP (Cysteine-rich secretory proteins, Antigen 5, and Pathogenesis-related 1 protein) superfamily protein	Mtr.46060.1.S1_at	20	20.2.99	stress.abiotic.unspecified	-3.95911	4.4	-0.4	-4.87	1.0384e-06	D	4.41	3.57	-0.84	0.0074351	N	0.57	0.93	0.37	0.0238631	N	DNN
Medtr_v1_027801	MEDTR4G128800_1	Putative lipase YOR059C EC=3.1.-.- ; Hydrolase Lipid degradation droplet metabolism Membrane Transmembrane helix	AT4G25770.1	1e-131	alpha/beta-Hydrolases superfamily protein	Mtr.16230.1.S1_at	35	35.2	not assigned.unknown	-2.90434	3.96	2.96	-1.06	0.000144141	D	3.11	2.95	-0.16	0.444907	N	2.83	3.41	0.59	0.00896266	N	DNN
Medtr_v1_027823	MEDTR4G129070_1	Diacylglycerol kinase epsilon EC=2.7.1.107 ; ATP-binding Membrane Metal-binding Nucleotide-binding Repeat Transferase Transmembrane helix Zinc	AT4G30340.1	0	ATDGK7,DGK7; diacylglycerol kinase 7	Mtr.17126.1.S1_at	11	11.3	lipid metabolism.Phospholipid synthesis	-1.97478	5.85	4.29	-1.62	0.000341581	D	4.22	4.22	0	0.990632	N	4.51	5.35	0.85	0.000316057	N	DNN
Medtr_v1_027879	MEDTR4G130220_1					Mtr.52058.1.S1_at	NA			-4.39472	3.51	1.1	-2.48	8.6533e-06	D	3.34	2.95	-0.39	0.243943	N	2.12	3.63	1.52	0.000195034	U	DNU
Medtr_v1_027905	MEDTR4G130510_1	Cellulose synthase A catalytic subunit 7 [UDP-forming] EC=2.4.1.12 ; membrane wall biogenesis/degradation biosynthesis Coiled Glycoprotein	AT5G17420.1	0	IRX3,CESA7,ATCESA7,MUR10; Cellulose synthase family protein	Mtr.50224.1.S1_s_at	10	10.2	cell wall.cellulose synthesis	-1.75568	1.13	-0.62	-1.82	0.000156888	D	2.23	2.09	-0.14	0.778471	N	2.58	2.83	0.26	0.147433	N	DNN
Medtr_v1_027908	MEDTR4G130540_1	Heat shock 70 kDa protein ; ATP-binding Nucleotide-binding Stress response	AT1G16030.1	0	Hsp70b; heat shock protein 70B	Mtr.19279.1.S1_at	20	20.2.1	stress.abiotic.heat	2.93134	1.61	4.65	2.97	2.98298e-05	U	1.09	2.47	1.38	0.0294384	N	7.94	7.03	-0.9	0.000243144	N	UNN
Medtr_v1_027917	MEDTR4G130640_1	Neutrophil gelatinase-associated lipocalin ; Apoptosis Disulfide bond Glycoprotein Immunity Innate Ion transport Iron Pyrrolidone carboxylic a	AT5G33406.1	0.059	hAT dimerisation domain-containing protein / transposase-related	Mtr.780.1.S1_at	35	35.1	not assigned.no ontology	2.04813	3.05	4.2	1.09	0.000252083	U	4.76	5	0.24	0.260861	N	5.96	5	-0.94	0.000385929	N	UNN
[truncated: 2,392 more rows]
