# Supplementary material for: An emerging picture of the seed desiccome: confirmed regulators and newcomers identified using transcriptome comparison
Source: Front Plant Sci. 2013 Dec 11;4:497. doi: 10.3389/fpls.2013.00497 (PMC3859232; doi:10.3389/fpls.2013.00497)
Supplement: Table S1 — List of transcripts that are differentially expressed in relation to desiccation tolerance (DT-UP and DT-DOWN) list (Figure 1). [file DataSheet1.ZIP › 69794_Leprince_Data_Sheet_4.XLSX]

## Sheet: Feuil1
Supplemental Table S4. Transcript levels of two glutamyl cysteine ligase genes (Medtr5g010210.1 and Medtr5g010230.1) after the re-induction of desiccation tolerance in radicles of germinated wild type, Mtabi5-1 and Mtabi5-2 mutant seeds by a PEG treatment at -1.7 MPa.
